# Supplementary material for: A revision of the New Zealand Kunzea ericoides (Myrtaceae) complex
Source: PhytoKeys. 2014 Aug 26;(40):1–185. doi: 10.3897/phytokeys.40.7973 (PMC4154306; doi:10.3897/phytokeys.40.7973)
Supplement: XML Treatment for Kunzea serotina [file phytokeys.40.7973-treatment3.xml]

<!DOCTYPE tp:taxon-treatment
  PUBLIC "-//TaxonX//DTD Taxonomic Treatment Publishing DTD v0 20100105//EN" "tax-treatment-NSO.dtd">
<tp:taxon-treatment xmlns:tp="http://www.plazi.org/taxpub"><tp:treatment-meta><kwd-group><label>Taxon classification</label><kwd><named-content content-type="kingdom">Plantae</named-content></kwd><kwd><named-content content-type="order">Myrtales</named-content></kwd><kwd><named-content content-type="family">Myrtaceae</named-content></kwd></kwd-group><mixed-citation publication-type="journal"><person-group><name><surname>de Lange</surname><given-names>Peter J.</given-names></name></person-group><article-title>A revision of the New Zealand <italic><tp:taxon-name><tp:taxon-name-part taxon-name-part-type="genus">Kunzea</tp:taxon-name-part> <tp:taxon-name-part taxon-name-part-type="species">ericoides</tp:taxon-name-part></tp:taxon-name></italic> (<tp:taxon-name><tp:taxon-name-part taxon-name-part-type="family">Myrtaceae</tp:taxon-name-part></tp:taxon-name>) complex</article-title><source>PhytoKeys</source><day>26</day><month>8</month><year>2014</year><volume>2014</volume><issue>40</issue><fpage>1</fpage><lpage>185</lpage><pub-id pub-id-type="doi">10.3897/phytokeys.40.7973</pub-id></mixed-citation></tp:treatment-meta><tp:nomenclature><label>2.</label><tp:taxon-name>
                        <tp:taxon-name-part taxon-name-part-type="genus">Kunzea</tp:taxon-name-part>
                        <tp:taxon-name-part taxon-name-part-type="species">serotina</tp:taxon-name-part>
                        <object-id xmlns:xlink="http://www.w3.org/1999/xlink" xlink:type="simple" content-type="ipni">urn:lsid:ipni.org:names:77141728-1</object-id>
                    </tp:taxon-name><tp:taxon-authority>de Lange et Toelken</tp:taxon-authority><tp:taxon-status xmlns:xlink="http://www.w3.org/1999/xlink" xlink:type="simple">sp. nov.</tp:taxon-status></tp:nomenclature><tp:treatment-sec sec-type="latin"><p><italic>A K. ericoide habitu in arboribus juvenalis et juveni-adultis, erecto columnare fastigiato vel pyramidale, transformante in arboribus veterrimis habitu laxe ramoso divergente apice applanata; cortice maturo crisparenti circinanti et decorticanti promte partibus parvis irregularibus chartaceis, habitu fastigiato, pherophyllis spathulatis, hypanthio urceolato vel campanulato, ovariis saepe trilocularibus, glandibus oleosis flavis petalorum differt.</italic></p></tp:treatment-sec><tp:treatment-sec sec-type="Holotype"><title>Holotype</title><p><bold>(Fig. <xref ref-type="fig" rid="F8">8</xref>).</bold> <bold>New Zealand:</bold> North Island, 3.5 km north-east of Rangitaiki River, <named-content xmlns:xlink="http://www.w3.org/1999/xlink" content-type="dwc:verbatimCoordinates" xlink:type="simple">38°55'26"S, 176°26'1"E</named-content>, 743 m a.s.l. ‘Abundant at interface between frost flat and upland Podocarp forest. Growing in skeletal soil overlying Taupo Pumice (186 A.D. <!--PageBreak-->ejecta), in association with dense <italic><tp:taxon-name><tp:taxon-name-part taxon-name-part-type="genus">Dracophyllum</tp:taxon-name-part> <tp:taxon-name-part taxon-name-part-type="species">subulatum</tp:taxon-name-part></tp:taxon-name></italic>’. <italic>P. J. de Lange 6695</italic>, 18 Feb 2005, AK 297548! Isotypes: AD! BM! CHR! MEL! WELT!</p><fig id="F8" position="float" orientation="portrait"><label>Figure 8.</label><caption><p>Holotype of <italic><tp:taxon-name><tp:taxon-name-part taxon-name-part-type="genus">Kunzea</tp:taxon-name-part> <tp:taxon-name-part taxon-name-part-type="species">serotina</tp:taxon-name-part></tp:taxon-name></italic> de Lange et Toelken (<italic>P. J. de Lange 6695</italic>, AK 297548).</p></caption><graphic xmlns:xlink="http://www.w3.org/1999/xlink" xlink:href="phytokeys-040-001-g008.jpg" position="float" orientation="portrait" xlink:type="simple" id="oo_12619.jpg"/></fig></tp:treatment-sec><tp:treatment-sec sec-type="Etymology"><title>Etymology.</title><p>The specific epithet <italic>serotina</italic> refers to the later flowering habit of the species (peaking January–February) when compared to <italic><tp:taxon-name><tp:taxon-name-part taxon-name-part-type="genus">Kunzea</tp:taxon-name-part> <tp:taxon-name-part taxon-name-part-type="species">robusta</tp:taxon-name-part></tp:taxon-name></italic> and <italic><tp:taxon-name><tp:taxon-name-part taxon-name-part-type="genus">Kunzea</tp:taxon-name-part> <tp:taxon-name-part taxon-name-part-type="species">tenuicaulis</tp:taxon-name-part></tp:taxon-name></italic>, earlier flowering species (peaking October–December) with which <italic><tp:taxon-name><tp:taxon-name-part taxon-name-part-type="genus">Kunzea</tp:taxon-name-part> <tp:taxon-name-part taxon-name-part-type="species">serotina</tp:taxon-name-part></tp:taxon-name></italic> is sympatric in the North Island.</p></tp:treatment-sec><tp:treatment-sec sec-type="Description"><title>Description</title><p><bold>(Figs <xref ref-type="fig" rid="F9">9</xref>, <xref ref-type="fig" rid="F10">10</xref>, <xref ref-type="fig" rid="F11">11</xref>).</bold> <!--PageBreak--><!--PageBreak--><!--PageBreak--><!--PageBreak--><italic>Growth habit</italic> erect, initially columnar to tightly pyramidal, fastigiate, densely branched shrubs or trees 3–20 × 2–4 m developing with time into less densely branched, open pyramidal crowns; in very stable conditions growth habit changing in aged specimens to a more openly branched, flat-topped, divergent crown, with branches restricted to upper half to third of trunk. <italic>Trunk</italic> usually single, very rarely 2–3 arising from base, 0.10–0.45(–0.86) m d.b.h., often basally buttressed, with basal portion of trunk covered in numerous, curled, chartaceous bark remnants. <italic>Bark</italic> early bark chartaceous, greyish-white to pinkish-white, ± elongate, initially with few transverse cracks but soon becoming heavily cracked (especially on branch flanges and decurrent leaf bases), often crumpled, soon detaching as in-rolled, curled, sinuous, irregular pieces, with ± frayed margins, detached pieces often congregating in branch forks and forming deep drifts at trunk base; old bark similar though more distinctly chartaceous-corky, upper surface with much secondary peeling, transverse cracking and crumpling; detaching readily, with flakes often hanging in loose curled masses beneath main branch forks and along trunk, margins rather irregular, sinuous, very rarely somewhat tabular; early and old bark flakes crumbling readily in hand. <italic>Branches</italic> numerous, usually arising at or near trunk base; short and stout, obliquely ascending, fastigiate; branchlets numerous, very leafy with many brachyblasts, quadrangular, indumentum copious, sericeous; persistent, divergent 0.05–0.06(–0.08) μm, hyaline to translucent (appearing white when young maturing grey) apices curved or slightly curled. <italic>Vegetative buds</italic> usually inconspicuous and obscured by surrounding foliage; at resting stage 0.2–0.5(–1.3) mm diam.; scales scarious, deciduous, (0.3–)0.8(–1.3) mm long, yellow-brown to red-brown, ovate, ovate-deltoid to broadly deltoid-rostrate; midrib prominent, strongly keeled in upper half, prolonged to long cuspidate tip, lateral veins absent, oil glands usually absent, upper half of scale margins, keel, and keel apex ciliate. <italic>Leaves</italic> heterophyllous; seedling, subadult leaves and those of reversion shoots, spreading to patent; lamina (0.8–)5.2(–7.8) × (0.6–)0.8(–1.2) mm, red-green or pale green suffused with red, rarely bright green, linear-lanceolate to lanceolate; flat or involute, apex acute to obtuse, finely cuspidate; adult leaves usually densely aggregated along brachyblasts of branchlets, initially obliquely ascending to suberect, spreading; lamina (2.0–)3.7(–6.3) × (0.8–)1.1(–1.8) mm, dark glossy green or bronze-green, margins and base often flushed red, linear-oblanceolate, oblanceolate to obovate; strongly recurved from about half of total length, apex initially acute to subacute, maturing obtuse to rounded, often cuspidate; base attenuate; adaxial surface concave or flat, glandular punctate; oil glands up to 780, more evident when dry, midrib slightly raised near base, otherwise not evident for rest of length, glabrous, very rarely with fine antrorse hairs near base; abaxial surface convex, glandular punctate, oil glands up to 180, more evident when dry; midrib flush with surface or depressed, glabrous, very rarely with a fine covering of silky, antrorse-appressed, antrorse to patent hairs near base; lamina margin sparsely hairy, hairs finely silky, flexuose, appressed to spreading, antrorse to subantrorse up to 0.08 mm long, hyaline to translucent, appearing as white to naked eye, aligned in one usually interrupted row failing well short of cuspidate leaf apex. <italic>Perules</italic> scarious, persistent, (0.3–)0.6(–1.0) mm; basal ones amber-brown to dark brown, broadly ovate, ovate-oblong, ± rostrate, apex acute, margins flat to involute especially in upper third, midrib weakly keeled, usually prolonged as a very short, deciduous, cuspidate apex, with one row of 4–12 oil glands on each side of midrib, glabrous except for finely ciliate margin and apex; intermediate perules deciduous, chartaceous, (0.2–)0.6(–0.8) mm long, initially pale brown to orange, upper perules usually pinkish-white when fresh, drying amber-brown to amber-orange, ovate to ovate-oblong, apex obtuse often appearing acute due to apical infolding, ± cuspidate, glabrous except for sparsely ciliate margin, weakly keeled, keel ± prolonged. <italic>Inflorescence</italic> a compact (1–)8(–12)-flowered corymbiform botryum up to 25 mm long, mostly borne on alternate, distinctly spiralled, basally densely leafy brachyblasts up to 15 mm long, each often bearing a terminal tuft of pherophylls and emergent leaves at anthesis; brachyblasts near branchlet apex usually subopposite; inflorescences at the ultimate branchlet terminus, uncommon, if present then often rather elongated and bearing well developed terminal vegetative growth. Inflorescence axis densely invested with divergent hairs. <italic>Pherophylls</italic> deciduous (falling very early), mostly foliose (rarely squamiform), 0.9–2.5 mm long, green to bronze-green, spathulate, spathulate-orbicular, rarely pandurate or lanceolate, margins and apex finely ciliate, grading into leaves at inflorescence axis apex. <italic>Pedicels</italic> (3.0–)3.5(–4.8) mm long at anthesis, usually elongating slightly after anthesis, terete, copiously invested in short, divergent to subantrorse, silky hairs. <italic>Flower buds</italic> clavate to pyriform, apex flat to weakly domed prior to bud burst with calyx valves not or scarcely meeting. Fresh flowers when fully expanded (2.8–)5.2(–8.8) mm diam. <italic>Hypanthium</italic> (1.6–)2.0(–3.4) × (1.5–)1.9(–3.8) mm, with free portion 0.4–0.8 mm long, dark green or red-green, if green then basally flushed with red when fresh, drying brown-green to red-brown; urceolate to campanulate terminating in a distinctly thicker rim bearing five persistent calyx lobes; surface smooth, copiously dotted with red oil glands, finely puberulent to ± glabrescent, with weakly defined ridges leading up to calyx lobes (these becoming more distinct upon drying); hairs if present, very short, divergent. <italic>Calyx</italic> lobes 5, upright (not spreading), firmly fleshy, (0.8–)1.0(–1.2) × (0.7–)1.0(–1.2) mm, persistent, ovate to broadly ovate, weakly keeled (keel evident only in dried specimens, where it is seen as a slightly thicker, often pale yellow, green or pink, central ridge), central portion of lobe pale green or yellow-green, with margins usually cream to pale pink, surface glandular punctate, oil glands usually pink in exposed situations otherwise ± colourless, glabrous except for distinctly spreading, ciliate margins. Receptacle usually pink at anthesis, consistently darkening to dark crimson magenta after fertilisation. <italic>Petals</italic> 5(–6), 1.4–1.6(–2.0) × 1.2–1.6(–2.0) mm, white, sometimes basally flushed pink, narrowly orbicular to broadly ovate or cuneate, apex obtuse to rounded, margins ± frayed to finely and irregularly toothed, oil glands yellow when fresh, when dried very pale yellow to colourless. <italic>Stamens</italic> 20–26(–38) in 1(–2) weakly defined whorls, arising from the receptacle rim, filaments white occasionally tinged rose-pink toward base. Antipetalous stamens (2–)3(–4), antisepalous stamens (1–)3(–6). Outermost antipetalous stamens usually weakly incurved, on filaments 0.7–1.9 mm long, inner stamen if present, 0.3–0.8 mm, strongly or weakly incurved, sometimes strongly outcurved, very rarely a further 1–2 strongly incurved stamens, 0.3–0.6 mm long, may be present at the base of the outermost antipetalous pair. Antisepalous stamens much shorter than outermost antipetalous stamens, 0.2–0.6 mm, usually incurved, rarely outcurved or in mixtures of both. Anthers dorsifixed, 0.04–0.06 × 0.02–0.04 mm, testiculate to ellipsoid, latrorse. Pollen white (11.1–)12.4(–13.7) μm. Anther connective gland prominent, orange often flushed with rose when fresh, drying dark orange-brown or purple, spheroidal, distinctly papillate. <italic>Ovary</italic> 3–4(–5) locular, each with 10–18(–23) ovules in two rows on each placental lobe. Style 0.6–0.8(–1.2) mm long at anthesis, often elongating slightly after anthesis, white; stigma capitate, scarcely wider than style, usually flat to very weakly domed along margins with a basal central depression, greenish-white, cream or pale pink, surface finely papillate. <italic>Fruits</italic> rarely persistent (1.2–)2.1(–3.0) × (1.2–)2.1(–3.4) mm, light brown to grey, finely hairy, urceolate to shortly-campanulate, rarely cupular, splits concealed by dried, suberect to erect, free portion of hypanthium and incurved calyx lobes. <italic>Seeds</italic> 0.60–0.90(–1.00) × 0.48–0.50(–0.60) mm, narrowly oblong, oblong, oblong-obovate, curved near apex, laterally compressed, 2–3-angled with convex to flattened faces, apex rounded to subacute; base cuneate to oblique, ± flattened; testa semi-glossy, orange-brown to dark brown, surface coarsely reticulate. FL: (Nov–)Jan–Feb(–May) FT: Jan–Dec. Chromosome Number <italic>n</italic> = 11<sub>II</sub>, 2<italic>n</italic> = 22 (see <xref ref-type="bibr" rid="B42">de Lange and Murray 2004</xref>).</p><fig id="F9" position="float" orientation="portrait"><label>Figure 9.</label><caption><p>Distinguishing features of <italic><tp:taxon-name><tp:taxon-name-part taxon-name-part-type="genus">Kunzea</tp:taxon-name-part> <tp:taxon-name-part taxon-name-part-type="species">serotina</tp:taxon-name-part></tp:taxon-name></italic>. <bold>A</bold> Flowering branchlet (ex cult. AK 282217) <bold>B</bold> Fruiting branchlet (ex cult. AK 282217) <bold>C</bold> Vegetative bud and branchlet indumentum (ex cult. AK 282217) <bold>D</bold> Seedling (AK 286184) <bold>E</bold> Adaxial leaf surface (ex cult. AK 282217) <bold>F</bold> Abaxial leaf surface (ex cult. AK 282217) <bold>G</bold> Adaxial leaf apex (ex cult. AK 282217) <bold>H</bold> Leaf margin indumentum (ex cult. AK 282217) <bold>I</bold> Leaf variation within the same individual (ex cult. AK 282217) <bold>J</bold> Adaxial surface of pherophyll (ex cult. AK 282217) <bold>K</bold> Abaxial surface of pherophyll (ex cult. AK 282217) <bold>L</bold> Side view of pherophyll (ex cult. AK 282217) <bold>M</bold> Adaxial pherophylls apex (ex cult. AK 282217) <bold>N</bold> Pherophyll margin indumentum (ex cult. AK 282217) <bold>O</bold> Pherophylls variation within the same individual (ex cult. AK 282217) <bold>P</bold> Leaf variation: (<bold>P1</bold>) Mangatoetoenui Stream (AK 288142), (<bold>P2</bold>) Te Porere Redoubt (AK 288140), (<bold>P3</bold>) Medbury Scientific Reserve, (AK 288543), (<bold>P4</bold>) Maruia Springs (AK 289968), (<bold>P5</bold>) Lewis Pass (AK 287555), (<bold>P6</bold>) Bendigo Scenic Reserve (AK 289978) <bold>Q</bold> Flower (top view) (ex cult. AK 282217) <bold>R</bold> Flower and hypanthium (side view) (ex cult. AK 282217) <bold>S</bold> Flower cross section showing anther, style and ovules (ex cult. AK 282217) <bold>T</bold> Style and stigma (ex cult. AK 282217) <bold>U</bold> Stamens (ex cult. AK 282217) <bold>V</bold> Dehisced fruit (ex cult. AK 282217). Scale bars: (<bold>A, B, D, I, O, P</bold>) 10 mm; (<bold>C, E–G, J–M, Q–V</bold>) 1 mm; (H, N) 0.5 mm.</p></caption><graphic xmlns:xlink="http://www.w3.org/1999/xlink" xlink:href="phytokeys-040-001-g009.jpg" position="float" orientation="portrait" xlink:type="simple" id="oo_12620.jpg"/></fig><fig id="F10" position="float" orientation="portrait"><label>Figure 10.</label><caption><p>Scanning Electron Micrographs of <italic><tp:taxon-name><tp:taxon-name-part taxon-name-part-type="genus">Kunzea</tp:taxon-name-part> <tp:taxon-name-part taxon-name-part-type="species">serotina</tp:taxon-name-part></tp:taxon-name></italic>. <bold>A–E</bold> Branchlet indumentum (AK 285217) <bold>F–I</bold> Seeds (AK 289978) <bold>I</bold> Testa surface showing reticulum (AK 289978). Scale bars: (<bold>A, D, G</bold>) 1 mm; (<bold>B</bold>) 500 μm; (<bold>C, E, F, H</bold>) 100 μm; (<bold>I</bold>) 50 μm.</p></caption><graphic xmlns:xlink="http://www.w3.org/1999/xlink" xlink:href="phytokeys-040-001-g010.jpg" position="float" orientation="portrait" xlink:type="simple" id="oo_12621.jpg"/></fig><fig id="F11" position="float" orientation="portrait"><label>Figure 11.</label><caption><p><italic><tp:taxon-name><tp:taxon-name-part taxon-name-part-type="genus">Kunzea</tp:taxon-name-part> <tp:taxon-name-part taxon-name-part-type="species">serotina</tp:taxon-name-part></tp:taxon-name></italic>. <bold>A</bold> <italic><tp:taxon-name><tp:taxon-name-part taxon-name-part-type="genus">Kunzea</tp:taxon-name-part> <tp:taxon-name-part taxon-name-part-type="species">serotina</tp:taxon-name-part></tp:taxon-name></italic> trees on ridge line, North Island, Kaweka Range, upper Makahikatoa Stream (photo: <italic>P. J. de Lange</italic>) <bold>B</bold> <italic><tp:taxon-name><tp:taxon-name-part taxon-name-part-type="genus">Kunzea</tp:taxon-name-part> <tp:taxon-name-part taxon-name-part-type="species">serotina</tp:taxon-name-part></tp:taxon-name></italic> shrubs and trees in frost flat, North Island, Hauhangaroa Range, Moerangi (photo: <italic>P. J. de Lange</italic>) <bold>C</bold> <italic><tp:taxon-name><tp:taxon-name-part taxon-name-part-type="genus">Kunzea</tp:taxon-name-part> <tp:taxon-name-part taxon-name-part-type="species">serotina</tp:taxon-name-part></tp:taxon-name></italic> tree, South Island, Medbury Scientific Reserve (photo: <italic>P. J. de Lange</italic>) <bold>D</bold> <italic><tp:taxon-name><tp:taxon-name-part taxon-name-part-type="genus">Kunzea</tp:taxon-name-part> <tp:taxon-name-part taxon-name-part-type="species">serotina</tp:taxon-name-part></tp:taxon-name></italic> tree showing columnar growth habit and fastigiate, obliquely ascending branches, North Island, Rangitaiki Frost Flats, near Iwitahi (photo: <italic>P. J. de Lange</italic>) <bold>E</bold> Upper trunk bark and branching pattern, North Island, Rangitaiki Frost Flats, near Iwitahi (photo: <italic>P. J. de Lange</italic>) <bold>F</bold> Lower trunk bark, North Island, Rangitaiki Frost Flats, near Iwitahi (photo: <italic>P. J. de Lange</italic>) <bold>G</bold> <italic><tp:taxon-name><tp:taxon-name-part taxon-name-part-type="genus">Kunzea</tp:taxon-name-part> <tp:taxon-name-part taxon-name-part-type="species">serotina</tp:taxon-name-part></tp:taxon-name></italic> showing characteristic branching pattern of the species, North Island, Rangitaiki Frost Flats, near Iwitahi (photo: <italic>P. J. de Lange</italic>) <bold>H</bold> Flowering branches, North Island, Tongariro Forest, Te Porere redoubt, (photo: <italic>P. J. de Lange</italic>) <bold>I</bold> Close up of flowering branchlet, North Island, Tongariro National Park, Oturere Stream (photo: <italic>J. E. Braggins</italic>).</p></caption><graphic xmlns:xlink="http://www.w3.org/1999/xlink" xlink:href="phytokeys-040-001-g011.jpg" position="float" orientation="portrait" xlink:type="simple" id="oo_12622.jpg"/></fig></tp:treatment-sec><tp:treatment-sec sec-type="Representative specimens"><title>Representative specimens</title><p><bold>(155 sheets seen):</bold> <bold>New Zealand (North Island).</bold> Waikato River, Lake Waipapa, P. J. de Lange 1197, 6 Jan 1992, (AK 207188, Duplicates AD, CHR); Lake Rerewhakaaitu, W. D. Burke s.n., Jan 1960, (WELTU 3052); Te Kuiti, D. A. Franklin s.n., 1953, (WELTU 3053); Paeroa Range, Te Kopia Road, P. J. de Lange 4701, 16 Nov 2000, (AK 288232, Duplicate: AD); Pureora Forest, Link Road, Mihanga Stream headwaters, P. J. de Lange 4608 &amp; R. O. Gardner, 18 Oct 2000, (AK 288230, Duplicate: AD); Waione Frost Flats, Waione Stream, P. J. de Lange 6440 &amp; P. B. Cashmore, 12 Apr 2005, (AK 289785); Hauhangaroa Range, Waituhi Saddle, P. J. de Lange 4271 &amp; P. de Lange, 31 Jan 2000, (AK 288110, Duplicate: AD); Rangitaiki, Otamatea Plains, A. J. Healy s.n., 19 Feb 1948, (CHR 62349); Puketitiri, Balls Clearing, A. P. Druce s.n., Mar 1973, (CHR 208702); Kaweka Ranges, south-west of Tutaekuri River Gorge, L. R. Perrie 3016, L. Shepherd &amp; M. Shepherd, 14 Dec 2003, (AK 289511); Te Porere Redoubt Historic Reserve, above Waewaeru Stream, P. J. de Lange 4244 &amp; N. J. D. Singers, 27 Jan 2000, (AK 288140, Duplicate: AD, CHR, NSW); Mt Ruapehu, Tukino, upper Mangatoetoenui Stream, P. J. de Lange 5142, 25 Jan 2001, (AK 288142); Kaimanawa Range, Waipahihi Road, P. J. de Lange 5981, 25 Jan 2001, (AK 286070, Duplicate: AD); Rangipo, Waikato Stream, P. J. de Lange 4247 &amp; N. J. D. Singers, 27 Jan 2000, (AK 288133, Duplicates: AD, P); Moawhango – Napier Road, upper Makahikatoa Stream, P. J. <!--PageBreak-->de Lange 4382, 10 Aug 2000, (AK 286077, Duplicate: AD); North-West Ruahine Range, Pokopoko Stream, W. D. Burke s.n., 13 Dec 1966, (WELTU 3049); Near Rangiwahia, C. I. Pemberton Memorial Reserve, P. J. de Lange 4376, 10 Aug 2000, <!--PageBreak-->(AK 288234, Duplicate: AD); Puketoi Range, near Makuri, P. J. de Lange 6506, 28 May 2001, (AK 289945). <bold>New Zealand (South Island).</bold> Wangapeka Valley, R. Mason s.n., 22 Dec 1946, (CHR 58114); Hope River, Sandy Creek, P. J. de Lange 5086, 21 Jan 2001, (AK 287549); Lake Rotoiti, West Bay, W. Harris s.n., 30 Jan 1987, (CHR 437953); St Arnaud Range, Nocatchem Stream, P. J. de Lange 5129, 23 Jan 2001, (AK 286973, Duplicate: AD); Wairau Valley, between Coldwater and Judges Creeks, A. P. Druce APD1263, Jan 1991, (CHR 471855); Upper Buller River, Dellows Bluff, P. J. de Lange 4792 &amp; P. I. Knightbridge, 7 Dec 2000, (AK 288290, Duplicate: AD); Maruia Springs, Calf Paddock, P. J. de Lange 6509 &amp; P. I. Knightbridge, 7 Dec 2000, (AK 289968, Duplicate: AD); Red Hills, Maitland Creek, P. J. de Lange 5135, 23 Jan 2001, (AK 288548, Duplicate: AD); Awatere River, between the Hodder and Limestone Rivers, L. B. Moore s.n., 16 Feb 1962, (CHR 129190); Lewis Pass, St James Walkway Shelter, P. J. de Lange 5095, 21 Jan 2001, (AK 286185, Duplicate: AD); Hanmer Forest Park, Waterfall Trail, P. J. de Lange 4285 &amp; B. P. J. Molloy, 8 Feb 2000, (AK 286136, Duplicates: AD, CHR); Culverden, Lowry Peaks Road, Culverden Scientific Reserve, P. J. de Lange 4284 &amp; B. P. J. Molloy, 8 Feb 2000, (AK 2888540, Duplicates: AD, NSW, WAIK); Eyrewell Scientific Reserve, B. P. J. Molloy s.n., 30 Jan 1970, (CHR 201642). OTAGO: The Neck, between Lakes Hawea and Wanaka, B. P. J. Molloy s.n., 13 Apr 2006, (AK 296424); Dunstan Range, near Crippletown, Rocky Point (Tarras –Cromwell Road), Bendigo Reserve, B. P. J. Molloy s.n., 15 Mar 2001, (AK 289978, Duplicate: AD); Lake Roxburgh Bluffs, Clutha Valley, K. J. M. Dickinson s.n. &amp; B. D. Rance, 24 Mar 1986, (OTA 43677); McCraes, Nenthorn Region, Manuka Creek, J. P. Burrell s.n., 18 Jan 1962, (OTA 7352).</p></tp:treatment-sec><tp:treatment-sec sec-type="Distribution"><title>Distribution</title><p><bold>(Fig. <xref ref-type="fig" rid="F12">12</xref>).</bold> Endemic, New Zealand, North and South Islands (30–2000 m a.s.l.). In the North Island present from about Te Kuiti, the Paeroa Range, Mt Tarawera and Kaingaroa Plain south through the Central Volcanic Plateau to the northern Aorangi Range. Absent from the high country west of Tongariro Forest, including Mt Taranaki/Egmont. In the South Island, present in the east from the upper Wairau River, and west from Karamea and the Wangapeka Valley inland along the upper Buller River and Nelson Lakes area, south through the main axial ranges to Sumner and the upper Hurunui catchment. Extending east into North Canterbury, particularly in the inland Hanmer, Emu and Amuri plains, thence present as isolated remnant stands on the Canterbury Plains. Otherwise apparently absent until Lakes Hawea and Wanaka from where it is locally present through portions of eastern Central Otago to about Roxburgh on the Clutha River and Nenthorn.</p><fig id="F12" position="float" orientation="portrait"><label>Figure 12.</label><caption><p>Distribution of <italic><tp:taxon-name><tp:taxon-name-part taxon-name-part-type="genus">Kunzea</tp:taxon-name-part> <tp:taxon-name-part taxon-name-part-type="species">serotina</tp:taxon-name-part></tp:taxon-name></italic>.</p></caption><graphic xmlns:xlink="http://www.w3.org/1999/xlink" xlink:href="phytokeys-040-001-g012.jpg" position="float" orientation="portrait" xlink:type="simple" id="oo_12623.jpg"/></fig></tp:treatment-sec><tp:treatment-sec sec-type="Recognition"><title>Recognition.</title><p><italic><tp:taxon-name><tp:taxon-name-part taxon-name-part-type="genus">Kunzea</tp:taxon-name-part> <tp:taxon-name-part taxon-name-part-type="species">serotina</tp:taxon-name-part></tp:taxon-name></italic> is recognised by a combination of characters including growth habit, bark type, branchlet hair, leaf, floral and fruit characters. No other member of the <italic><tp:taxon-name><tp:taxon-name-part taxon-name-part-type="genus">Kunzea</tp:taxon-name-part> <tp:taxon-name-part taxon-name-part-type="species">ericoides</tp:taxon-name-part></tp:taxon-name></italic> complex has the same distinctive narrowly columnar to pyramidal growth habit, with obliquely ascending, fastigiate branches (Fig. <xref ref-type="fig" rid="F11">11A–D, G, H</xref>), a multitude of such densely leafy brachyblasts, spathulate pherophylls (Figs <xref ref-type="fig" rid="F9">9A, J–O</xref>, <xref ref-type="fig" rid="F11">11G, H</xref>), and petals copiously spotted with yellow oil glands (Fig. <xref ref-type="fig" rid="F9">9Q–R</xref>). The species also generally flowers later than most other species, with flowering tending to peak in January–February, and continuing as late as May.</p><!--PageBreak--><!--PageBreak--><p><italic><tp:taxon-name><tp:taxon-name-part taxon-name-part-type="genus">Kunzea</tp:taxon-name-part> <tp:taxon-name-part taxon-name-part-type="species">serotina</tp:taxon-name-part></tp:taxon-name></italic> was first recognised as distinct by W. Colenso who collected specimens in 1849 from the headwaters of the Makaroro River, eastern Ruahine Range (<italic>Colenso 1618</italic>, K, WELT SP022869—both mixed sheets, with the gatherings cited here being those labelled ‘A’) and who sent these to J.D. Hooker at Kew recommending their formal recognition with the suggested manuscript name “Leptospermum pulchrum”. <italic><tp:taxon-name><tp:taxon-name-part taxon-name-part-type="genus">Kunzea</tp:taxon-name-part> <tp:taxon-name-part taxon-name-part-type="species">serotina</tp:taxon-name-part></tp:taxon-name></italic> was also recognised by <xref ref-type="bibr" rid="B2">Allan (1961)</xref> who described it briefly as a ‘thicket-forming variant’ confined to Marlborough, and it was mentioned by <xref ref-type="bibr" rid="B65">Harris (1996)</xref> who described it as ‘a small-leaved variant possibly worthy of taxonomic segregation’, and ‘occupying stations south of about Latitude 38°S’. As is often the case for New Zealand vascular plants (see <xref ref-type="bibr" rid="B70">Heenan 1998</xref>; <xref ref-type="bibr" rid="B74">Heenan et al. 2001</xref>; <xref ref-type="bibr" rid="B71">Heenan and de Lange 2004</xref>; <xref ref-type="bibr" rid="B72">Heenan and de Lange 2006</xref>) this species’ distinctiveness, so long overlooked by biosystematists, has long been appreciated by horticulturists who, in the North Island especially, have grown it widely, usually under the informal horticultural name <italic><tp:taxon-name><tp:taxon-name-part taxon-name-part-type="genus">Kunzea</tp:taxon-name-part></tp:taxon-name></italic> ‘Central North Island’ (R. Mains pers. comm.).</p><p>Throughout its range <italic><tp:taxon-name><tp:taxon-name-part taxon-name-part-type="genus">Kunzea</tp:taxon-name-part> <tp:taxon-name-part taxon-name-part-type="species">serotina</tp:taxon-name-part></tp:taxon-name></italic> is sympatric with <italic><tp:taxon-name><tp:taxon-name-part taxon-name-part-type="genus">Kunzea</tp:taxon-name-part> <tp:taxon-name-part taxon-name-part-type="species">ericoides</tp:taxon-name-part></tp:taxon-name></italic>, <italic><tp:taxon-name><tp:taxon-name-part taxon-name-part-type="genus">Kunzea</tp:taxon-name-part> <tp:taxon-name-part taxon-name-part-type="species">robusta</tp:taxon-name-part></tp:taxon-name></italic>, and, in some thermal areas (notably around Lake Taupo), with <italic><tp:taxon-name><tp:taxon-name-part taxon-name-part-type="genus">Kunzea</tp:taxon-name-part> <tp:taxon-name-part taxon-name-part-type="species">tenuicaulis</tp:taxon-name-part></tp:taxon-name></italic>. In these areas despite the widespread sympatry, <italic><tp:taxon-name><tp:taxon-name-part taxon-name-part-type="genus">Kunzea</tp:taxon-name-part> <tp:taxon-name-part taxon-name-part-type="species">serotina</tp:taxon-name-part></tp:taxon-name></italic> mostly forms pure populations with little evidence of hybridism (see below).</p><p><italic><tp:taxon-name><tp:taxon-name-part taxon-name-part-type="genus">Kunzea</tp:taxon-name-part> <tp:taxon-name-part taxon-name-part-type="species">serotina</tp:taxon-name-part></tp:taxon-name></italic> is distinguished from <italic><tp:taxon-name><tp:taxon-name-part taxon-name-part-type="genus">Kunzea</tp:taxon-name-part> <tp:taxon-name-part taxon-name-part-type="species">robusta</tp:taxon-name-part></tp:taxon-name></italic>, by its columnar, pyramidal growth habit and singular bark-type (Fig. <xref ref-type="fig" rid="F11">11A–H</xref>). However, in very old specimens of <italic><tp:taxon-name><tp:taxon-name-part taxon-name-part-type="genus">Kunzea</tp:taxon-name-part> <tp:taxon-name-part taxon-name-part-type="species">serotina</tp:taxon-name-part></tp:taxon-name></italic> the columnar, pyramidal growth habit tends to be less marked or lost altogether because the lower branches thin with age, leaving trees with usually flat-topped branches crowded toward the top. In these situations, the bark–type will distinguish both species when it is not possible to observe foliage or flowers. <italic><tp:taxon-name><tp:taxon-name-part taxon-name-part-type="genus">Kunzea</tp:taxon-name-part> <tp:taxon-name-part taxon-name-part-type="species">serotina</tp:taxon-name-part></tp:taxon-name></italic>, uniquely of the New Zealand species, has bark that is very easily detached, chartaceous, greyish-white to pinkish-white in colour, with highly irregular and sinuous margins (Fig. <xref ref-type="fig" rid="F11">11E–F</xref>). The bark is often found hanging partially detached as inrolled or curled up lengths within the branch forks, or it forms piles of curled up ‘wood shavings’ around the trunk base. In contrast, the bark of <italic><tp:taxon-name><tp:taxon-name-part taxon-name-part-type="genus">Kunzea</tp:taxon-name-part> <tp:taxon-name-part taxon-name-part-type="species">robusta</tp:taxon-name-part></tp:taxon-name></italic> has a distinctly coriaceous texture which detaches basally first then peels up the trunk forming long (up to 4 m) broad to narrowly tabular strips with ± smooth, ± entire margins.</p><p>The branchlet hairs of <!--PageBreak--><!--PageBreak--><italic><tp:taxon-name><tp:taxon-name-part taxon-name-part-type="genus">Kunzea</tp:taxon-name-part> <tp:taxon-name-part taxon-name-part-type="species">serotina</tp:taxon-name-part></tp:taxon-name></italic> consistently differ from those of most <italic><tp:taxon-name><tp:taxon-name-part taxon-name-part-type="genus">Kunzea</tp:taxon-name-part> <tp:taxon-name-part taxon-name-part-type="species">robusta</tp:taxon-name-part></tp:taxon-name></italic> populations by their smaller (up to 0.08 mm) divergent, apically curved or curled (Fig. <xref ref-type="fig" rid="F10">10B, C–E</xref>) rather than longer (up to 0.38 mm), weakly flexuose, antrorse-appressed hairs. However, in some parts of the eastern Central Volcanic Plateau the length of the branchlet hairs of <italic><tp:taxon-name><tp:taxon-name-part taxon-name-part-type="genus">Kunzea</tp:taxon-name-part> <tp:taxon-name-part taxon-name-part-type="species">robusta</tp:taxon-name-part></tp:taxon-name></italic> falls within the range cited for <italic><tp:taxon-name><tp:taxon-name-part taxon-name-part-type="genus">Kunzea</tp:taxon-name-part> <tp:taxon-name-part taxon-name-part-type="species">serotina</tp:taxon-name-part></tp:taxon-name></italic>, although in these situations the hairs are still antrorse rather than divergent. In the upper Rangitikei, distinction of seedlings and saplings of <italic><tp:taxon-name><tp:taxon-name-part taxon-name-part-type="genus">Kunzea</tp:taxon-name-part> <tp:taxon-name-part taxon-name-part-type="species">robusta</tp:taxon-name-part></tp:taxon-name></italic> from <italic><tp:taxon-name><tp:taxon-name-part taxon-name-part-type="genus">Kunzea</tp:taxon-name-part> <tp:taxon-name-part taxon-name-part-type="species">serotina</tp:taxon-name-part></tp:taxon-name></italic> can be difficult because in that area young plants of <italic><tp:taxon-name><tp:taxon-name-part taxon-name-part-type="genus">Kunzea</tp:taxon-name-part> <tp:taxon-name-part taxon-name-part-type="species">robusta</tp:taxon-name-part></tp:taxon-name></italic> usually have short divergent hairs of the same size range and form as <italic><tp:taxon-name><tp:taxon-name-part taxon-name-part-type="genus">Kunzea</tp:taxon-name-part> <tp:taxon-name-part taxon-name-part-type="species">serotina</tp:taxon-name-part></tp:taxon-name></italic>. However, adult trees of <italic><tp:taxon-name><tp:taxon-name-part taxon-name-part-type="genus">Kunzea</tp:taxon-name-part> <tp:taxon-name-part taxon-name-part-type="species">robusta</tp:taxon-name-part></tp:taxon-name></italic> from the same area (and those raised from these sites in cultivation) possess the more usual antrorse hairs. In these areas the growth habit of both species immediately distinguishes them. Floral and fruit characters also separate both species. In particular the spathulate to spathulate-orbicular pherophylls of <italic><tp:taxon-name><tp:taxon-name-part taxon-name-part-type="genus">Kunzea</tp:taxon-name-part> <tp:taxon-name-part taxon-name-part-type="species">serotina</tp:taxon-name-part></tp:taxon-name></italic> (Fig. <xref ref-type="fig" rid="F9">9L–O</xref>) are unique among the New Zealand species and are a marked contrast to the narrowly deltoid, lanceolate, elliptic, oblanceolate to broadly oblanceolate, squamiform and/or foliose pherophylls typical of <italic><tp:taxon-name><tp:taxon-name-part taxon-name-part-type="genus">Kunzea</tp:taxon-name-part> <tp:taxon-name-part taxon-name-part-type="species">robusta</tp:taxon-name-part></tp:taxon-name></italic>. Further, the petals of <italic><tp:taxon-name><tp:taxon-name-part taxon-name-part-type="genus">Kunzea</tp:taxon-name-part> <tp:taxon-name-part taxon-name-part-type="species">serotina</tp:taxon-name-part></tp:taxon-name></italic> are uniquely dotted with yellow rather than the colourless or rose-pink oil-glands typical of other New Zealand species. Although the distributions of both species frequently overlap, <italic><tp:taxon-name><tp:taxon-name-part taxon-name-part-type="genus">Kunzea</tp:taxon-name-part> <tp:taxon-name-part taxon-name-part-type="species">serotina</tp:taxon-name-part></tp:taxon-name></italic> is ecologically distinctive, being a species of inland basins, upland river flats, frost flats, tussock grassland, ridge crests of mountain ranges, and subalpine scrub, favouring sites prone to extremes of climate and often with recent or skeletal soils. <italic><tp:taxon-name><tp:taxon-name-part taxon-name-part-type="genus">Kunzea</tp:taxon-name-part> <tp:taxon-name-part taxon-name-part-type="species">robusta</tp:taxon-name-part></tp:taxon-name></italic> is much more generalist in its habitat preferences but as a rule it is more of a coastal, lowland to montane species favouring better developed soils, less extreme climates, and conditions that tend to suit the development of mixed lowland forest types. While <italic><tp:taxon-name><tp:taxon-name-part taxon-name-part-type="genus">Kunzea</tp:taxon-name-part> <tp:taxon-name-part taxon-name-part-type="species">serotina</tp:taxon-name-part></tp:taxon-name></italic> has been found at an upper altitudinal limit of 2000 m a.s.l. on Mt Ruapehu, <italic><tp:taxon-name><tp:taxon-name-part taxon-name-part-type="genus">Kunzea</tp:taxon-name-part> <tp:taxon-name-part taxon-name-part-type="species">robusta</tp:taxon-name-part></tp:taxon-name></italic> is rarely seen above 800 m a.s.l. Thus, the main areas of sympatry are generally places where <italic><tp:taxon-name><tp:taxon-name-part taxon-name-part-type="genus">Kunzea</tp:taxon-name-part> <tp:taxon-name-part taxon-name-part-type="species">serotina</tp:taxon-name-part></tp:taxon-name></italic> has colonised suitable lowland habitats abutting those dominated by <italic><tp:taxon-name><tp:taxon-name-part taxon-name-part-type="genus">Kunzea</tp:taxon-name-part> <tp:taxon-name-part taxon-name-part-type="species">robusta</tp:taxon-name-part></tp:taxon-name></italic>, e.g., the pseudo-karst ignimbrite country around and north of Lake Taupo toward Te Kuiti and Tokoroa, or the steep-sided river valleys of the Kaimanawa and Kaweka Ranges.</p><p>The growth habit of <italic><tp:taxon-name><tp:taxon-name-part taxon-name-part-type="genus">Kunzea</tp:taxon-name-part> <tp:taxon-name-part taxon-name-part-type="species">serotina</tp:taxon-name-part></tp:taxon-name></italic> (Fig. <xref ref-type="fig" rid="F11">11A–D</xref>) readily distinguishes it from the prostrate/decumbent shrub or multi-trunked widely spreading, flat-topped tree habit of <italic><tp:taxon-name><tp:taxon-name-part taxon-name-part-type="genus">Kunzea</tp:taxon-name-part> <tp:taxon-name-part taxon-name-part-type="species">tenuicaulis</tp:taxon-name-part></tp:taxon-name></italic>. In addition, both species can be distinguished by their branching pattern with the obliquely ascending, shortly fastigiate branches of <italic><tp:taxon-name><tp:taxon-name-part taxon-name-part-type="genus">Kunzea</tp:taxon-name-part> <tp:taxon-name-part taxon-name-part-type="species">serotina</tp:taxon-name-part></tp:taxon-name></italic> a marked contrast to the slender, widely spreading to pendulous branches of <italic><tp:taxon-name><tp:taxon-name-part taxon-name-part-type="genus">Kunzea</tp:taxon-name-part> <tp:taxon-name-part taxon-name-part-type="species">tenuicaulis</tp:taxon-name-part></tp:taxon-name></italic>. The pherophylls are also distinctive; those of <italic><tp:taxon-name><tp:taxon-name-part taxon-name-part-type="genus">Kunzea</tp:taxon-name-part> <tp:taxon-name-part taxon-name-part-type="species">tenuicaulis</tp:taxon-name-part></tp:taxon-name></italic> are mostly oblong, oblong-obovate to oblanceolate while those of <italic><tp:taxon-name><tp:taxon-name-part taxon-name-part-type="genus">Kunzea</tp:taxon-name-part> <tp:taxon-name-part taxon-name-part-type="species">serotina</tp:taxon-name-part></tp:taxon-name></italic> are characteristically spathulate. The calyx lobes of <italic><tp:taxon-name><tp:taxon-name-part taxon-name-part-type="genus">Kunzea</tp:taxon-name-part> <tp:taxon-name-part taxon-name-part-type="species">serotina</tp:taxon-name-part></tp:taxon-name></italic> are weakly keeled and flush with the rest of the hypanthium whereas in <italic><tp:taxon-name><tp:taxon-name-part taxon-name-part-type="genus">Kunzea</tp:taxon-name-part> <tp:taxon-name-part taxon-name-part-type="species">tenuicaulis</tp:taxon-name-part></tp:taxon-name></italic> they are distinctly thickened toward the base, and the external junction with the hypanthium is marked by a faint to prominent groove. The flower petals of <italic><tp:taxon-name><tp:taxon-name-part taxon-name-part-type="genus">Kunzea</tp:taxon-name-part> <tp:taxon-name-part taxon-name-part-type="species">serotina</tp:taxon-name-part></tp:taxon-name></italic> readily distinguish the species due to their being uniquely furnished with yellow rather than colourless oil glands. The fruit of both species is also diagnostic, with those of <italic><tp:taxon-name><tp:taxon-name-part taxon-name-part-type="genus">Kunzea</tp:taxon-name-part> <tp:taxon-name-part taxon-name-part-type="species">serotina</tp:taxon-name-part></tp:taxon-name></italic> mostly urceolate to campanulate (rarely cupular) (Fig. <xref ref-type="fig" rid="F9">9V</xref>), while the fruits of <italic><tp:taxon-name><tp:taxon-name-part taxon-name-part-type="genus">Kunzea</tp:taxon-name-part> <tp:taxon-name-part taxon-name-part-type="species">tenuicaulis</tp:taxon-name-part></tp:taxon-name></italic> tend to be barrel-shaped to cupular. <italic><tp:taxon-name><tp:taxon-name-part taxon-name-part-type="genus">Kunzea</tp:taxon-name-part> <tp:taxon-name-part taxon-name-part-type="species">serotina</tp:taxon-name-part></tp:taxon-name></italic> and <italic><tp:taxon-name><tp:taxon-name-part taxon-name-part-type="genus">Kunzea</tp:taxon-name-part> <tp:taxon-name-part taxon-name-part-type="species">tenuicaulis</tp:taxon-name-part></tp:taxon-name></italic> are generally separated by their ecology, with the latter endemic to geothermal habitats. Sympatry occurs mostly in the vicinity of LakeTaupo where the ranges of both species overlap, and where on occasion <italic><tp:taxon-name><tp:taxon-name-part taxon-name-part-type="genus">Kunzea</tp:taxon-name-part> <tp:taxon-name-part taxon-name-part-type="species">serotina</tp:taxon-name-part></tp:taxon-name></italic> will colonise the more quiescent ground or cold ‘inliers’ of geothermal fields. Induced sympatry also occurs along the urbanised northern shoreline of Lake Taupo and at Wairakei, Karapiti and Tokaanu, where modification of the geothermal field for tourism has allowed <italic><tp:taxon-name><tp:taxon-name-part taxon-name-part-type="genus">Kunzea</tp:taxon-name-part> <tp:taxon-name-part taxon-name-part-type="species">serotina</tp:taxon-name-part></tp:taxon-name></italic> (and <italic><tp:taxon-name><tp:taxon-name-part taxon-name-part-type="genus">Kunzea</tp:taxon-name-part> <tp:taxon-name-part taxon-name-part-type="species">robusta</tp:taxon-name-part></tp:taxon-name></italic>) to more freely colonise habitats more usually occupied by <italic><tp:taxon-name><tp:taxon-name-part taxon-name-part-type="genus">Kunzea</tp:taxon-name-part> <tp:taxon-name-part taxon-name-part-type="species">tenuicaulis</tp:taxon-name-part></tp:taxon-name></italic>.</p><p>The columnar to pyramidal growth habit of <!--PageBreak--><italic><tp:taxon-name><tp:taxon-name-part taxon-name-part-type="genus">Kunzea</tp:taxon-name-part> <tp:taxon-name-part taxon-name-part-type="species">serotina</tp:taxon-name-part></tp:taxon-name></italic> readily separates it from <italic><tp:taxon-name><tp:taxon-name-part taxon-name-part-type="genus">Kunzea</tp:taxon-name-part> <tp:taxon-name-part taxon-name-part-type="species">ericoides</tp:taxon-name-part></tp:taxon-name></italic>. Sometimes, as in shaded, damp or upland areas, the old bark of <italic><tp:taxon-name><tp:taxon-name-part taxon-name-part-type="genus">Kunzea</tp:taxon-name-part> <tp:taxon-name-part taxon-name-part-type="species">ericoides</tp:taxon-name-part></tp:taxon-name></italic> may have secondary peeling, some of which curls in a manner reminiscent of <italic><tp:taxon-name><tp:taxon-name-part taxon-name-part-type="genus">Kunzea</tp:taxon-name-part> <tp:taxon-name-part taxon-name-part-type="species">serotina</tp:taxon-name-part></tp:taxon-name></italic>. In these situations the foliage separates the species from each other. The leaves of <italic><tp:taxon-name><tp:taxon-name-part taxon-name-part-type="genus">Kunzea</tp:taxon-name-part> <tp:taxon-name-part taxon-name-part-type="species">ericoides</tp:taxon-name-part></tp:taxon-name></italic> are much longer (up to 25 mm long), mostly bright green and mostly linear, whereas <italic><tp:taxon-name><tp:taxon-name-part taxon-name-part-type="genus">Kunzea</tp:taxon-name-part> <tp:taxon-name-part taxon-name-part-type="species">serotina</tp:taxon-name-part></tp:taxon-name></italic> has distinctly shorter (up to 6.3 mm long), bronze-green to dark green, oblanceolate to obovate leaves. Both species have divergent branchlet hairs, but in <italic><tp:taxon-name><tp:taxon-name-part taxon-name-part-type="genus">Kunzea</tp:taxon-name-part> <tp:taxon-name-part taxon-name-part-type="species">ericoides</tp:taxon-name-part></tp:taxon-name></italic> they are sparse, shed early in branchlet maturation, smaller (up to 0.05 mm long) and have straight apices; in <italic><tp:taxon-name><tp:taxon-name-part taxon-name-part-type="genus">Kunzea</tp:taxon-name-part> <tp:taxon-name-part taxon-name-part-type="species">serotina</tp:taxon-name-part></tp:taxon-name></italic>, they are copious, persistent, longer (up to 0.08 mm long), with curved or curled apices. The flowers and fruits also differ. The petals of <italic><tp:taxon-name><tp:taxon-name-part taxon-name-part-type="genus">Kunzea</tp:taxon-name-part> <tp:taxon-name-part taxon-name-part-type="species">ericoides</tp:taxon-name-part></tp:taxon-name></italic> are usually sparsely dotted with ± colourless oil glands, and the fruits are slightly larger (up to 3.4 × 3.9 mm), mostly glabrous, typically 5-locular, and mostly cupular, barrel-shaped, shortly cylindrical or hemispherical. The petals of <italic><tp:taxon-name><tp:taxon-name-part taxon-name-part-type="genus">Kunzea</tp:taxon-name-part> <tp:taxon-name-part taxon-name-part-type="species">serotina</tp:taxon-name-part></tp:taxon-name></italic> are copiously dotted with yellow oil glands and the fruits are smaller (up to 3.0 × 3.4 mm), finely hairy, 3–4 locular, and urceolate to shortly-campanulate (Fig. <xref ref-type="fig" rid="F9">9V</xref>).</p><p>Although the other ‘small-leaved’ <italic><tp:taxon-name><tp:taxon-name-part taxon-name-part-type="genus">Kunzea</tp:taxon-name-part></tp:taxon-name></italic> species, <italic><tp:taxon-name><tp:taxon-name-part taxon-name-part-type="genus">Kunzea</tp:taxon-name-part> <tp:taxon-name-part taxon-name-part-type="species">salterae</tp:taxon-name-part></tp:taxon-name></italic> and <italic><tp:taxon-name><tp:taxon-name-part taxon-name-part-type="genus">Kunzea</tp:taxon-name-part> <tp:taxon-name-part taxon-name-part-type="species">toelkenii</tp:taxon-name-part></tp:taxon-name></italic>, are allopatric from <italic><tp:taxon-name><tp:taxon-name-part taxon-name-part-type="genus">Kunzea</tp:taxon-name-part> <tp:taxon-name-part taxon-name-part-type="species">serotina</tp:taxon-name-part></tp:taxon-name></italic>, they could be confused in the herbarium. <italic><tp:taxon-name><tp:taxon-name-part taxon-name-part-type="genus">Kunzea</tp:taxon-name-part> <tp:taxon-name-part taxon-name-part-type="species">serotina</tp:taxon-name-part></tp:taxon-name></italic> leaves (up to 6.3 × 1.8 mm) are smaller than the leaves of <italic><tp:taxon-name><tp:taxon-name-part taxon-name-part-type="genus">Kunzea</tp:taxon-name-part> <tp:taxon-name-part taxon-name-part-type="species">salterae</tp:taxon-name-part></tp:taxon-name></italic> (up to 18 × 2 mm), and in <italic><tp:taxon-name><tp:taxon-name-part taxon-name-part-type="genus">Kunzea</tp:taxon-name-part> <tp:taxon-name-part taxon-name-part-type="species">serotina</tp:taxon-name-part></tp:taxon-name></italic> they are oblanceolate to obovate rather than linear-lanceolate to narrowly oblanceolate. <italic><tp:taxon-name><tp:taxon-name-part taxon-name-part-type="genus">Kunzea</tp:taxon-name-part> <tp:taxon-name-part taxon-name-part-type="species">serotina</tp:taxon-name-part></tp:taxon-name></italic> has spathulate pherophylls, and urceolate to campanulate, very rarely cupular, rather than cupular to sub-campanulate fruits. Herbarium material of <italic><tp:taxon-name><tp:taxon-name-part taxon-name-part-type="genus">Kunzea</tp:taxon-name-part> <tp:taxon-name-part taxon-name-part-type="species">serotina</tp:taxon-name-part></tp:taxon-name></italic> differs from <italic><tp:taxon-name><tp:taxon-name-part taxon-name-part-type="genus">Kunzea</tp:taxon-name-part> <tp:taxon-name-part taxon-name-part-type="species">toelkenii</tp:taxon-name-part></tp:taxon-name></italic> by its consistently divergent branchlet hairs rather than admixed large, antrorse-appressed, weakly flexuose, and small, divergent, curled hairs. <italic><tp:taxon-name><tp:taxon-name-part taxon-name-part-type="genus">Kunzea</tp:taxon-name-part> <tp:taxon-name-part taxon-name-part-type="species">serotina</tp:taxon-name-part></tp:taxon-name></italic> also has smaller leaves (up to 6.3 × 1.8 mm) than <italic><tp:taxon-name><tp:taxon-name-part taxon-name-part-type="genus">Kunzea</tp:taxon-name-part> <tp:taxon-name-part taxon-name-part-type="species">toelkenii</tp:taxon-name-part></tp:taxon-name></italic> (up to 8.5 × 2.5 mm) and <italic><tp:taxon-name><tp:taxon-name-part taxon-name-part-type="genus">Kunzea</tp:taxon-name-part> <tp:taxon-name-part taxon-name-part-type="species">serotina</tp:taxon-name-part></tp:taxon-name></italic> lacks functionally male late season flowers. Other differences are summarised by Table <xref ref-type="table" rid="T1">1</xref>.</p><p>Molecular evidence (rDNA ITS) grouped <italic><tp:taxon-name><tp:taxon-name-part taxon-name-part-type="genus">Kunzea</tp:taxon-name-part> <tp:taxon-name-part taxon-name-part-type="species">serotina</tp:taxon-name-part></tp:taxon-name></italic> with <italic><tp:taxon-name><tp:taxon-name-part taxon-name-part-type="genus">Kunzea</tp:taxon-name-part> <tp:taxon-name-part taxon-name-part-type="species">ericoides</tp:taxon-name-part></tp:taxon-name></italic>, <italic><tp:taxon-name><tp:taxon-name-part taxon-name-part-type="genus">Kunzea</tp:taxon-name-part> <tp:taxon-name-part taxon-name-part-type="species">linearis</tp:taxon-name-part></tp:taxon-name></italic>, <italic><tp:taxon-name><tp:taxon-name-part taxon-name-part-type="genus">Kunzea</tp:taxon-name-part> <tp:taxon-name-part taxon-name-part-type="species">triregensis</tp:taxon-name-part></tp:taxon-name></italic>, <italic><tp:taxon-name><tp:taxon-name-part taxon-name-part-type="genus">Kunzea</tp:taxon-name-part> <tp:taxon-name-part taxon-name-part-type="species">robusta</tp:taxon-name-part></tp:taxon-name></italic>, <italic><tp:taxon-name><tp:taxon-name-part taxon-name-part-type="genus">Kunzea</tp:taxon-name-part> <tp:taxon-name-part taxon-name-part-type="species">sinclairii</tp:taxon-name-part></tp:taxon-name></italic> and <italic><tp:taxon-name><tp:taxon-name-part taxon-name-part-type="genus">Kunzea</tp:taxon-name-part> <tp:taxon-name-part taxon-name-part-type="species">tenuicaulis</tp:taxon-name-part></tp:taxon-name></italic> (Table <xref ref-type="table" rid="T2">2</xref>; see also <xref ref-type="bibr" rid="B35">de Lange 2007</xref>; <xref ref-type="bibr" rid="B45">de Lange et al. 2010</xref>) while the rDNA ETS sequence of <italic><tp:taxon-name><tp:taxon-name-part taxon-name-part-type="genus">Kunzea</tp:taxon-name-part> <tp:taxon-name-part taxon-name-part-type="species">serotina</tp:taxon-name-part></tp:taxon-name></italic> shares a guanine/cytosine mix with <italic><tp:taxon-name><tp:taxon-name-part taxon-name-part-type="genus">Kunzea</tp:taxon-name-part> <tp:taxon-name-part taxon-name-part-type="species">ericoides</tp:taxon-name-part></tp:taxon-name></italic>, <italic><tp:taxon-name><tp:taxon-name-part taxon-name-part-type="genus">Kunzea</tp:taxon-name-part> <tp:taxon-name-part taxon-name-part-type="species">linearis</tp:taxon-name-part></tp:taxon-name></italic>, <italic><tp:taxon-name><tp:taxon-name-part taxon-name-part-type="genus">Kunzea</tp:taxon-name-part> <tp:taxon-name-part taxon-name-part-type="species">robusta</tp:taxon-name-part></tp:taxon-name></italic> (Mt Egmont samples only), <italic><tp:taxon-name><tp:taxon-name-part taxon-name-part-type="genus">Kunzea</tp:taxon-name-part> <tp:taxon-name-part taxon-name-part-type="species">salterae</tp:taxon-name-part></tp:taxon-name></italic> and <italic><tp:taxon-name><tp:taxon-name-part taxon-name-part-type="genus">Kunzea</tp:taxon-name-part> <tp:taxon-name-part taxon-name-part-type="species">toelkenii</tp:taxon-name-part></tp:taxon-name></italic>, and an adenine with <italic><tp:taxon-name><tp:taxon-name-part taxon-name-part-type="genus">Kunzea</tp:taxon-name-part> <tp:taxon-name-part taxon-name-part-type="species">salterae</tp:taxon-name-part></tp:taxon-name></italic>, <italic><tp:taxon-name><tp:taxon-name-part taxon-name-part-type="genus">Kunzea</tp:taxon-name-part> <tp:taxon-name-part taxon-name-part-type="species">tenuicaulis</tp:taxon-name-part></tp:taxon-name></italic> and <italic><tp:taxon-name><tp:taxon-name-part taxon-name-part-type="genus">Kunzea</tp:taxon-name-part> <tp:taxon-name-part taxon-name-part-type="species">toelkenii</tp:taxon-name-part></tp:taxon-name></italic> (Table <xref ref-type="table" rid="T2">2</xref>; see also <xref ref-type="bibr" rid="B35">de Lange 2007</xref>; <xref ref-type="bibr" rid="B45">de Lange et al. 2010</xref>). Although there are no unique characters present in either of these marker regions, the inferred relationship of <italic><tp:taxon-name><tp:taxon-name-part taxon-name-part-type="genus">Kunzea</tp:taxon-name-part> <tp:taxon-name-part taxon-name-part-type="species">serotina</tp:taxon-name-part></tp:taxon-name></italic> with <italic><tp:taxon-name><tp:taxon-name-part taxon-name-part-type="genus">Kunzea</tp:taxon-name-part> <tp:taxon-name-part taxon-name-part-type="species">salterae</tp:taxon-name-part></tp:taxon-name></italic>, <italic><tp:taxon-name><tp:taxon-name-part taxon-name-part-type="genus">Kunzea</tp:taxon-name-part> <tp:taxon-name-part taxon-name-part-type="species">tenuicaulis</tp:taxon-name-part></tp:taxon-name></italic> and <italic><tp:taxon-name><tp:taxon-name-part taxon-name-part-type="genus">Kunzea</tp:taxon-name-part> <tp:taxon-name-part taxon-name-part-type="species">toelkenii</tp:taxon-name-part></tp:taxon-name></italic>, was already noted karyologically by <xref ref-type="bibr" rid="B42">de Lange and Murray (2004)</xref>. Those data, coupled with the morphology of these ‘small-leaved’ species suggests that they are probably related and may form a natural group.</p></tp:treatment-sec><tp:treatment-sec sec-type="Ecology"><title>Ecology.</title><p><italic><tp:taxon-name><tp:taxon-name-part taxon-name-part-type="genus">Kunzea</tp:taxon-name-part> <tp:taxon-name-part taxon-name-part-type="species">serotina</tp:taxon-name-part></tp:taxon-name></italic> is an important component of the vegetation of the central North Island ranges. In the South Island <italic><tp:taxon-name><tp:taxon-name-part taxon-name-part-type="genus">Kunzea</tp:taxon-name-part> <tp:taxon-name-part taxon-name-part-type="species">serotina</tp:taxon-name-part></tp:taxon-name></italic> attains local prominence in the montane vegetation of the Marlborough, the northern Southern Alps, and the dry intermontane basins of north Canterbury and eastern Central Otago.</p><!--PageBreak--><p><italic><tp:taxon-name><tp:taxon-name-part taxon-name-part-type="genus">Kunzea</tp:taxon-name-part> <tp:taxon-name-part taxon-name-part-type="species">serotina</tp:taxon-name-part></tp:taxon-name></italic> has the highest altitudinal limit of all the New Zealand <italic><tp:taxon-name><tp:taxon-name-part taxon-name-part-type="genus">Kunzea</tp:taxon-name-part></tp:taxon-name></italic>, frequently growing above 1000 m a.s.l., and reaching its maximum recorded elevation as stunted shrubs at 2000 m a.s.l. on steep, sparsely vegetated slopes growing amongst other alpine herbs and grasses in the upper Mangatoetoenui Stream, on the eastern flanks of Mt Ruapehu. This habitat is, however, rather unusual. More typically, in the North Island <italic><tp:taxon-name><tp:taxon-name-part taxon-name-part-type="genus">Kunzea</tp:taxon-name-part> <tp:taxon-name-part taxon-name-part-type="species">serotina</tp:taxon-name-part></tp:taxon-name></italic> grows along the ecotone between tall forest and tussock grassland, wetlands, frost flats or within grey scrub. In some places, most notably within the ignimbritic pseudo-karst of the north and eastern Volcanic Plateau, <italic><tp:taxon-name><tp:taxon-name-part taxon-name-part-type="genus">Kunzea</tp:taxon-name-part> <tp:taxon-name-part taxon-name-part-type="species">serotina</tp:taxon-name-part></tp:taxon-name></italic> forms a distinct, often ecotonal forest along the boundaries of the frost flats formed by numerous low aspect ratio ignimbritic eruptions, mostly sourced from the Taupo Volcanic Centre, (<xref ref-type="bibr" rid="B78">Houghton et al. 1995</xref>; <xref ref-type="bibr" rid="B137">Wilson et al. 1995</xref>). The South Island equivalent of this habitat seems to be the dry intermontane basins east of the main divide, especially those of north Canterbury, where remnant stands of <italic><tp:taxon-name><tp:taxon-name-part taxon-name-part-type="genus">Kunzea</tp:taxon-name-part> <tp:taxon-name-part taxon-name-part-type="species">serotina</tp:taxon-name-part></tp:taxon-name></italic> are still locally common. In these montane and inland basin habitats, <italic><tp:taxon-name><tp:taxon-name-part taxon-name-part-type="genus">Kunzea</tp:taxon-name-part> <tp:taxon-name-part taxon-name-part-type="species">serotina</tp:taxon-name-part></tp:taxon-name></italic> appears to have a long-term presence, and, if left undisturbed by fire, it probably would form the natural climax woody vegetation, particularly in areas prone to summer drought and extreme frosts and snow falls during winter.</p></tp:treatment-sec><tp:treatment-sec sec-type="Hybridism"><title>Hybridism.</title><p>Although <italic><tp:taxon-name><tp:taxon-name-part taxon-name-part-type="genus">Kunzea</tp:taxon-name-part> <tp:taxon-name-part taxon-name-part-type="species">serotina</tp:taxon-name-part></tp:taxon-name></italic> is sympatric with <italic><tp:taxon-name><tp:taxon-name-part taxon-name-part-type="genus">Kunzea</tp:taxon-name-part> <tp:taxon-name-part taxon-name-part-type="species">ericoides</tp:taxon-name-part></tp:taxon-name></italic>, <italic><tp:taxon-name><tp:taxon-name-part taxon-name-part-type="genus">Kunzea</tp:taxon-name-part> <tp:taxon-name-part taxon-name-part-type="species">robusta</tp:taxon-name-part></tp:taxon-name></italic> and <italic><tp:taxon-name><tp:taxon-name-part taxon-name-part-type="genus">Kunzea</tp:taxon-name-part> <tp:taxon-name-part taxon-name-part-type="species">tenuicaulis</tp:taxon-name-part></tp:taxon-name></italic>. It appears to hybridise most frequently with <italic><tp:taxon-name><tp:taxon-name-part taxon-name-part-type="genus">Kunzea</tp:taxon-name-part> <tp:taxon-name-part taxon-name-part-type="species">robusta</tp:taxon-name-part></tp:taxon-name></italic>.</p><p>Hybrids with <italic><tp:taxon-name><tp:taxon-name-part taxon-name-part-type="genus">Kunzea</tp:taxon-name-part> <tp:taxon-name-part taxon-name-part-type="species">ericoides</tp:taxon-name-part></tp:taxon-name></italic> are easily recognised in the field and in herbaria because of the obvious differences in branching pattern, leaf colour, size and shape. This hybrid is probably uncommon because the distributions of <italic><tp:taxon-name><tp:taxon-name-part taxon-name-part-type="genus">Kunzea</tp:taxon-name-part> <tp:taxon-name-part taxon-name-part-type="species">ericoides</tp:taxon-name-part></tp:taxon-name></italic> and <italic><tp:taxon-name><tp:taxon-name-part taxon-name-part-type="genus">Kunzea</tp:taxon-name-part> <tp:taxon-name-part taxon-name-part-type="species">serotina</tp:taxon-name-part></tp:taxon-name></italic> rarely overlap. Putative <italic><tp:taxon-name><tp:taxon-name-part taxon-name-part-type="genus">Kunzea</tp:taxon-name-part> <tp:taxon-name-part taxon-name-part-type="species">ericoides</tp:taxon-name-part></tp:taxon-name></italic> × <italic><tp:taxon-name><tp:taxon-name-part taxon-name-part-type="genus">Kunzea</tp:taxon-name-part> <tp:taxon-name-part taxon-name-part-type="species">serotina</tp:taxon-name-part></tp:taxon-name></italic> has been been sparingly collected from Mt Dun, the Barnicoat Range and Hackett areas of eastern Nelson, and from the upper Buller and Sabine Rivers in southern Nelson are recognised. These are all areas where for various reasons the normally more montane and cold tolerant <italic><tp:taxon-name><tp:taxon-name-part taxon-name-part-type="genus">Kunzea</tp:taxon-name-part> <tp:taxon-name-part taxon-name-part-type="species">serotina</tp:taxon-name-part></tp:taxon-name></italic> extends outside its usual range.</p><p><italic><tp:taxon-name><tp:taxon-name-part taxon-name-part-type="genus">Kunzea</tp:taxon-name-part> <tp:taxon-name-part taxon-name-part-type="species">ericoides</tp:taxon-name-part></tp:taxon-name></italic> × <italic><tp:taxon-name><tp:taxon-name-part taxon-name-part-type="genus">Kunzea</tp:taxon-name-part> <tp:taxon-name-part taxon-name-part-type="species">serotina</tp:taxon-name-part></tp:taxon-name></italic> is easily recognised by the erect, somewhat open, sub-pyramidal growth habit, short, weakly fastigiate branchlets, and bright yellow-green, red-tinged leaves which are broadly lanceolate to linear-lanceolate. In most cases the branchlets tend to be distinctly hairy, though they can also be glabrescent. The inflorescences vary from corymbiform to widely spaced, elongate botrya. The pherophylls are deciduous and mostly pandurate to elliptic, and usually intermediate in length between either of the parents.</p><p>Recognition of the hybrid <!--PageBreak--><italic><tp:taxon-name><tp:taxon-name-part taxon-name-part-type="genus">Kunzea</tp:taxon-name-part> <tp:taxon-name-part taxon-name-part-type="species">serotina</tp:taxon-name-part></tp:taxon-name></italic> × <italic><tp:taxon-name><tp:taxon-name-part taxon-name-part-type="genus">Kunzea</tp:taxon-name-part> <tp:taxon-name-part taxon-name-part-type="species">tenuicaulis</tp:taxon-name-part></tp:taxon-name></italic> is difficult, and examples of this hybrid have probably gone undetected during this study in herbaria (see <italic><tp:taxon-name><tp:taxon-name-part taxon-name-part-type="genus">Kunzea</tp:taxon-name-part> <tp:taxon-name-part taxon-name-part-type="species">tenuicaulis</tp:taxon-name-part></tp:taxon-name></italic>). The difficulty arises not so much in the field where the intermediate growth habit assists with hybrid recognition, but rather with herbarium material, from which hybridism can be difficult to infer if the accompanying notes are scant. Irrespective, it does seem that this hybrid is genuinely scarce, probably in part because it is only in the southern two-thirds of the Taupo Volcanic Centre that the ranges of either parent species overlap, and then mostly because human disturbance has induced novel habitats that both species (and the ubiquitous <italic><tp:taxon-name><tp:taxon-name-part taxon-name-part-type="genus">Kunzea</tp:taxon-name-part> <tp:taxon-name-part taxon-name-part-type="species">robusta</tp:taxon-name-part></tp:taxon-name></italic>) have utilised. Nevertheless, putative hybrids are represented by three herbarium specimens, from Karapiti (Craters of the Moon), Taupo on the shores of Lake Taupo, and at Tokaanu. Constant human activity at these places has allowed the ranges of these species to overlap and this disturbance has maintained the conditions for them. Beyond these modified habitats, <italic><tp:taxon-name><tp:taxon-name-part taxon-name-part-type="genus">Kunzea</tp:taxon-name-part> <tp:taxon-name-part taxon-name-part-type="species">serotina</tp:taxon-name-part></tp:taxon-name></italic> though frequently found near sites of geothermal activity appears to avoid colonising them. Even in modified geothermal habitats, <italic><tp:taxon-name><tp:taxon-name-part taxon-name-part-type="genus">Kunzea</tp:taxon-name-part> <tp:taxon-name-part taxon-name-part-type="species">serotina</tp:taxon-name-part></tp:taxon-name></italic> remains scarce, favouring local cold spots often on higher ground, well away from the main areas of thermal activity. However, because <italic><tp:taxon-name><tp:taxon-name-part taxon-name-part-type="genus">Kunzea</tp:taxon-name-part> <tp:taxon-name-part taxon-name-part-type="species">tenuicaulis</tp:taxon-name-part></tp:taxon-name></italic> frequently colonises cold spots within thermal areas, it is not unusual to find isolated shrubs or trees of <italic><tp:taxon-name><tp:taxon-name-part taxon-name-part-type="genus">Kunzea</tp:taxon-name-part> <tp:taxon-name-part taxon-name-part-type="species">serotina</tp:taxon-name-part></tp:taxon-name></italic> surrounded by and often partially smothered by <italic><tp:taxon-name><tp:taxon-name-part taxon-name-part-type="genus">Kunzea</tp:taxon-name-part> <tp:taxon-name-part taxon-name-part-type="species">tenuicaulis</tp:taxon-name-part></tp:taxon-name></italic> growth. Under such conditions it is surprising that hybridism between these two species seems to be so uncommon, especially as the flowering times of both species overlap. The scarcity of hybrids possibly reflects something deeper. In the experimental cross <italic><tp:taxon-name><tp:taxon-name-part taxon-name-part-type="genus">Kunzea</tp:taxon-name-part> <tp:taxon-name-part taxon-name-part-type="species">serotina</tp:taxon-name-part></tp:taxon-name></italic><sup>♀</sup> × <italic><tp:taxon-name><tp:taxon-name-part taxon-name-part-type="genus">Kunzea</tp:taxon-name-part> <tp:taxon-name-part taxon-name-part-type="species">tenuicaulis</tp:taxon-name-part></tp:taxon-name></italic><sup>♂</sup>, and its reciprocal, the progeny all had 2<italic>n</italic> = 23 chromosomes (<xref ref-type="bibr" rid="B42">de Lange and Murray 2004</xref>; <xref ref-type="bibr" rid="B44">de Lange et al. 2005</xref>). Few of these plants flowered. Pollen stainability from these plants was markedly reduced (12–23%). These results suggest that there might be some reproductive barrier in place which could explain the scarcity of this hybrid in the wild. Further investigation into this is needed.</p><p>The most commonly encountered hybrid is <italic><tp:taxon-name><tp:taxon-name-part taxon-name-part-type="genus">Kunzea</tp:taxon-name-part> <tp:taxon-name-part taxon-name-part-type="species">robusta</tp:taxon-name-part></tp:taxon-name></italic> × <italic><tp:taxon-name><tp:taxon-name-part taxon-name-part-type="genus">Kunzea</tp:taxon-name-part> <tp:taxon-name-part taxon-name-part-type="species">serotina</tp:taxon-name-part></tp:taxon-name></italic> because the ranges of both species frequently overlap. This is particularly the case in the North Island, around the northern Central Volcanic Plateau, southern Kaweka Ranges, and upper Rangitikei catchment. Hybrid swarms are common in these places, especially in grossly disturbed habitats such as reverting farmland or roadsides. Field recognition of hybrids is aided by the effect of the distinctive growth habit of <italic><tp:taxon-name><tp:taxon-name-part taxon-name-part-type="genus">Kunzea</tp:taxon-name-part> <tp:taxon-name-part taxon-name-part-type="species">serotina</tp:taxon-name-part></tp:taxon-name></italic>, which results in somewhat openly branched, sub-pyramidal to widely spreading, sparingly branched, small spindly trees. The branchlets may be fastigiate or spreading but are usually shorter than in <italic><tp:taxon-name><tp:taxon-name-part taxon-name-part-type="genus">Kunzea</tp:taxon-name-part> <tp:taxon-name-part taxon-name-part-type="species">robusta</tp:taxon-name-part></tp:taxon-name></italic>. The distinctive bark of <italic><tp:taxon-name><tp:taxon-name-part taxon-name-part-type="genus">Kunzea</tp:taxon-name-part> <tp:taxon-name-part taxon-name-part-type="species">serotina</tp:taxon-name-part></tp:taxon-name></italic> is often present to some degree, though it tends to peel off in long tabular strips like <italic><tp:taxon-name><tp:taxon-name-part taxon-name-part-type="genus">Kunzea</tp:taxon-name-part> <tp:taxon-name-part taxon-name-part-type="species">robusta</tp:taxon-name-part></tp:taxon-name></italic> but with much secondary peeling. It is the secondary peels that tend to curl up as <italic><tp:taxon-name><tp:taxon-name-part taxon-name-part-type="genus">Kunzea</tp:taxon-name-part> <tp:taxon-name-part taxon-name-part-type="species">serotina</tp:taxon-name-part></tp:taxon-name></italic> bark normally does. Branchlet hairs are particularly diagnostic because <italic><tp:taxon-name><tp:taxon-name-part taxon-name-part-type="genus">Kunzea</tp:taxon-name-part> <tp:taxon-name-part taxon-name-part-type="species">robusta</tp:taxon-name-part></tp:taxon-name></italic> has antrorse-appressed and <italic><tp:taxon-name><tp:taxon-name-part taxon-name-part-type="genus">Kunzea</tp:taxon-name-part> <tp:taxon-name-part taxon-name-part-type="species">serotina</tp:taxon-name-part></tp:taxon-name></italic> has divergent hairs, with hybrids showing obvious mixtures of both. The pherophylls of <italic><tp:taxon-name><tp:taxon-name-part taxon-name-part-type="genus">Kunzea</tp:taxon-name-part> <tp:taxon-name-part taxon-name-part-type="species">robusta</tp:taxon-name-part></tp:taxon-name></italic>, though very variable in shape and length, are mostly deltoid to lanceolate, and are usually present in mixtures of foliose and squamiform types. In <italic><tp:taxon-name><tp:taxon-name-part taxon-name-part-type="genus">Kunzea</tp:taxon-name-part> <tp:taxon-name-part taxon-name-part-type="species">serotina</tp:taxon-name-part></tp:taxon-name></italic> the pherophylls are usually foliose and spathulate, spathulate-orbicular, only rarely pandurate or lanceolate. Thus, hybrids tend to show mixtures of sparse deciduous, pandurate, and lanceolate foliose and frequent squamiform pherophylls.</p><p>Artificial hybrids involving <italic><tp:taxon-name><tp:taxon-name-part taxon-name-part-type="genus">Kunzea</tp:taxon-name-part> <tp:taxon-name-part taxon-name-part-type="species">serotina</tp:taxon-name-part></tp:taxon-name></italic> as staminate or pistillate parent and other New Zealand members of the <italic><tp:taxon-name><tp:taxon-name-part taxon-name-part-type="genus">Kunzea</tp:taxon-name-part> <tp:taxon-name-part taxon-name-part-type="species">ericoides</tp:taxon-name-part></tp:taxon-name></italic> complex were easily produced and showed no obvious reduction in fertility except for crosses involving <italic><tp:taxon-name><tp:taxon-name-part taxon-name-part-type="genus">Kunzea</tp:taxon-name-part> <tp:taxon-name-part taxon-name-part-type="species">tenuicaulis</tp:taxon-name-part></tp:taxon-name></italic>, which were effectively sterile (see <xref ref-type="bibr" rid="B42">de Lange and Murray 2004</xref>; <xref ref-type="bibr" rid="B44">de Lange et al. 2005</xref>).</p></tp:treatment-sec><tp:treatment-sec sec-type="Vernacular"><title>Vernacular.</title><p><italic><tp:taxon-name><tp:taxon-name-part taxon-name-part-type="genus">Kunzea</tp:taxon-name-part> <tp:taxon-name-part taxon-name-part-type="species">serotina</tp:taxon-name-part></tp:taxon-name></italic> is (or was) locally known to Maori inhabiting the Central North Island as ‘makahikatoa’. Makahikatoa is said to mean ‘white kahikatoa’ referring to the wood colour, and is a name intended to distinguish white-wooded <italic><tp:taxon-name><tp:taxon-name-part taxon-name-part-type="genus">Kunzea</tp:taxon-name-part> <tp:taxon-name-part taxon-name-part-type="species">serotina</tp:taxon-name-part></tp:taxon-name></italic> from the red-wooded ‘warrior-wood’ of kahikatoa (<italic><tp:taxon-name><tp:taxon-name-part taxon-name-part-type="genus">Leptospermum</tp:taxon-name-part> <tp:taxon-name-part taxon-name-part-type="species">scoparium</tp:taxon-name-part></tp:taxon-name></italic>) (W. Kawhaki pers. comm.). A few herbarium gatherings made during the 1800s also refer to this species as ‘manuka’.</p></tp:treatment-sec><tp:treatment-sec sec-type="Conservation status"><title>Conservation status.</title><p><italic><tp:taxon-name><tp:taxon-name-part taxon-name-part-type="genus">Kunzea</tp:taxon-name-part> <tp:taxon-name-part taxon-name-part-type="species">serotina</tp:taxon-name-part></tp:taxon-name></italic> is an abundant and widespread species which should not be regarded as threatened or at risk (a more detailed account of its conservation status, using the criteria of <xref ref-type="bibr" rid="B130">Townsend et al. (2008)</xref> at both national and regional levels is provided by <xref ref-type="bibr" rid="B35">de Lange (2007)</xref>.</p><!--PageBreak--></tp:treatment-sec><tp:treatment-sec><!--Section generated to contain objects referenced in tp:taxon-treatment.--><table-wrap id="T1" position="float" orientation="portrait"><label>Table 1.</label><caption><p>Distinguishing features of New Zealand <italic><tp:taxon-name><tp:taxon-name-part taxon-name-part-type="genus">Kunzea</tp:taxon-name-part></tp:taxon-name></italic>.</p></caption><table rules="all"><tbody><tr><th rowspan="1" colspan="1"/><th rowspan="1" colspan="1"><italic><tp:taxon-name><tp:taxon-name-part taxon-name-part-type="genus">Kunzea</tp:taxon-name-part> <tp:taxon-name-part taxon-name-part-type="species">amathicola</tp:taxon-name-part></tp:taxon-name></italic></th><th rowspan="1" colspan="1"><italic><tp:taxon-name><tp:taxon-name-part taxon-name-part-type="genus">Kunzea</tp:taxon-name-part> <tp:taxon-name-part taxon-name-part-type="species">ericoides</tp:taxon-name-part></tp:taxon-name></italic></th><th rowspan="1" colspan="1"><italic><tp:taxon-name><tp:taxon-name-part taxon-name-part-type="genus">Kunzea</tp:taxon-name-part> <tp:taxon-name-part taxon-name-part-type="species">linearis</tp:taxon-name-part></tp:taxon-name></italic></th><th rowspan="1" colspan="1"><italic><tp:taxon-name><tp:taxon-name-part taxon-name-part-type="genus">Kunzea</tp:taxon-name-part> <tp:taxon-name-part taxon-name-part-type="species">triregensis</tp:taxon-name-part></tp:taxon-name></italic></th></tr><tr><td rowspan="1" colspan="1"><bold>Habitat</bold></td><td rowspan="1" colspan="1">Coastal to lowland (sea level – 320 m a.s.l.). Primarily a species of mobile or stabilised sand country and associated coastal headlands. Also found around estuaries and extending up river valleys. Occasionally on offshore islands (Hauraki Gulf)</td><td rowspan="1" colspan="1">Coastal to low alpine (sea level – 1600 m a.s.l.). A primary coloniser of formerly forested habitats on a range of substrates including sand, clay, loams, alluvium, sedimentary, igneous, plutonic and ultramafic rock</td><td rowspan="1" colspan="1">Coastal to lowland (sea level – 310 m a.s.l.). Favouring stable sand, sand and clay podzols and the margins of peat bogs. Rarely extending into tall forest. Occasionally found in hill country as a component of successional vegetation. Also on offshore islands</td><td rowspan="1" colspan="1">Coastal (sea level – 296 m a.s.l.). In open ground, shrublands and as the dominant of tall forest</td></tr><tr><td rowspan="1" colspan="1"><bold>Growth form</bold></td><td rowspan="1" colspan="1">Heterophyllous. Either rounded shrubs (up to 2 × 3 m) or erect to spreading trees (up to 18 × 8 m)</td><td rowspan="1" colspan="1">Homophyllous. Erect to pendulous trees up to 18 × 6 m</td><td rowspan="1" colspan="1">Homophyllous. Erect small trees up to 12 × 3 m</td><td rowspan="1" colspan="1">Homophyllous. Erect tall trees up to 18 × 3 m</td></tr><tr><td rowspan="1" colspan="1"><bold>Trunk</bold></td><td rowspan="1" colspan="1">1(–2) usually branching from or near to base. Up to 0.85 m d.b.h. Erect, soon arching outwards. Juveniles much branched from base. Adults usually devoid of branches in lower half of trunk</td><td rowspan="1" colspan="1">1(–4). Usually devoid of branches in lower half of trunk. Up to 0.85 m d.b.h. Erect</td><td rowspan="1" colspan="1">1(–4 or more). Usually devoid of branches in lower half of trunk. Up to 0.85 m d.b.h. Mostly erect</td><td rowspan="1" colspan="1">1(–6). Devoid of branches in lower half of trunk. Up to 0.85 m d.b.h. Mostly erect</td></tr><tr><td rowspan="1" colspan="1"><bold>Old bark</bold></td><td rowspan="1" colspan="1">Corky-coriaceous, tessellated, peeling upwards along trunk as broad, tabular strips with ± entire margins or weakly irregular. Secondary peeling not evident. Bark sparsely vegetated by liverwort and lichen growth</td><td rowspan="1" colspan="1">Corky-coriaceous, coarsely tessellated or broken in long elongate sections, peeling inwards along transverse and longitudinal cracks, remaining centrally attached. Flakes mostly tabular, peeling in chartaceous layers, with ± entire to sinuous margins. Secondary peeling common. Bark often bare but may be densely covered by moss, liverwort and lichen growth</td><td rowspan="1" colspan="1">Corky-coriaceous, coarsely tessellated, peeling inwards along transverse and longitudinal cracks, remaining centrally attached. Flakes mostly detaching in layers as chartaceous, lunate (in profile) flakes, margins often irregular with frayed apices. Secondary peeling not evident. Bark sparingly vegetated by liverwort and lichen growth</td><td rowspan="1" colspan="1">Corky-coriaceous, ± tessellated, peeling upwards along trunk as broad tabular strips, margins ± entire, surface often deeply corrugated and cracked. Secondary peeling not evident. Bark usually sparingly vegetated by moss, liverwort and lichen growth</td></tr><tr><td rowspan="1" colspan="1"><bold>Epicormic growth</bold></td><td rowspan="1" colspan="1">Occasional</td><td rowspan="1" colspan="1">Not present</td><td rowspan="1" colspan="1">Not present</td><td rowspan="1" colspan="1">Not present</td></tr><tr><td rowspan="1" colspan="1"><bold>Reversion shoots</bold></td><td rowspan="1" colspan="1">Common on damaged trunk and branch bases</td><td rowspan="1" colspan="1">Not present</td><td rowspan="1" colspan="1">Not present</td><td rowspan="1" colspan="1">Not present</td></tr><tr><td rowspan="1" colspan="1"><bold>Suckers</bold></td><td rowspan="1" colspan="1">Absent</td><td rowspan="1" colspan="1">Absent</td><td rowspan="1" colspan="1">Absent</td><td rowspan="1" colspan="1">Absent</td></tr><tr><td rowspan="1" colspan="1"><bold>Branches</bold></td><td rowspan="1" colspan="1">Juvenile branches erect to suberect not spreading. Adult branches initially suberect, soon arching and spreading, weakly flexuose. Reversion shoots common</td><td rowspan="1" colspan="1">Slender, initially ascending, soon spreading, apices usually pendulous. Reversion shoots absent</td><td rowspan="1" colspan="1">Ascending to upright, very rarely spreading, distinctly plumose. Reversion shoots absent</td><td rowspan="1" colspan="1">Upright to ± spreading. Reversion shoots absent</td></tr><tr><td rowspan="1" colspan="1"><bold>Branchlet hairs</bold></td><td rowspan="1" colspan="1">Copious, persistent, antrorse-appressed, 225–500 μm long</td><td rowspan="1" colspan="1">Initially copious, soon glabrescent, divergent, 20–50 μm long</td><td rowspan="1" colspan="1">Usually copious (rarely glabrous), persistent, antrorse-appressed, 400–700 μm long</td><td rowspan="1" colspan="1">Copious, persistent, antrorse-appressed, 220–520 μm long</td></tr><tr><td rowspan="1" colspan="1"><bold>Leaves</bold></td><td rowspan="1" colspan="1">Adult and juvenile leaves adaxially dark glossy green, abaxially paler. Juvenile leaves (2.4–)3.4(–5.3) × (1.2–)1.9(–2.3) mm, ovate, broadly ovate, rhomboid to obovate. Adult leaves (6.0–)8.2(–12.5) × (1.8–)2.6(–3.8) mm, oblong, oblong-obovate, broadly oblanceolate to broadly lanceolate</td><td rowspan="1" colspan="1">Bright green, yellow green, rarely dark green, (4.0–)13.5(–25.0) × (0.5–)1.1(–1.8) mm, linear, linear-lanceolate to narrowly lanceolate</td><td rowspan="1" colspan="1">Initially silvery-grey, maturing dark green to glaucous green, (9.3–)12.7(–19.5) × (0.3–)0.7(–1.2) mm, linear</td><td rowspan="1" colspan="1">Adaxially dark glossy green, abaxially paler, (6.0–)10.0(–13.5) × (1.1–)1.8(–2.3) mm, lanceolate to narrowly lanceolate</td></tr><tr><td rowspan="1" colspan="1"><bold>Leaf margins and midrib</bold></td><td rowspan="1" colspan="1">Leaf margins and abaxial midrib densely covered in a thick (up to 0.6 mm wide), plumose band of white sericeous, antrorse-appressed hairs, converging at leaf apex in a distinct tuft of hairs. Surfaces glabrous to sparsely hairy</td><td rowspan="1" colspan="1">Leaf margins sparsely covered with antrorse-appressed hairs, tending to glabrate; abaxial midrib glabrate to glabrous. Hairs failing, short of leaf apex. Surfaces glabrous</td><td rowspan="1" colspan="1">Leaf margins and abaxial midrib densely covered in a thick (up to 0.4 mm wide), plumose band of antrorse-appressed hairs, usually converging just short of leaf apex. Surfaces sparsely hairy to glabrate, rarely glabrous</td><td rowspan="1" colspan="1">Leaf margins and abaxial midrib densely covered in a thick (up to 0.6 mm wide), plumose band of white sericeous, antrorse-appressed hairs, converging at leaf apex in a distinct tuft of hairs. Surfaces glabrous to sparsely hairy</td></tr><tr><td rowspan="1" colspan="1"><bold>Flowering</bold></td><td rowspan="1" colspan="1">(Jul–)Nov–Jan(–Jun)</td><td rowspan="1" colspan="1">(Nov–)Dec–Jan(–Mar)</td><td rowspan="1" colspan="1">(Jul–)Nov–Jan(–May)</td><td rowspan="1" colspan="1">(Oct–)Dec(–May)</td></tr><tr><td rowspan="1" colspan="1"><bold>Inflorescence</bold></td><td rowspan="1" colspan="1">Elongate, (5–)12(–20)-flowered botryum up to 200 mm long. Male flowers absent</td><td rowspan="1" colspan="1">Mostly a compact, corymbiform to shortly elongate, (3–)8(–15)-flowered botryum up to 60 mm long. Male flowers absent</td><td rowspan="1" colspan="1">Mostly a compact, spiciform (3–)8(–12)-flowered botryum up to 80 mm long. Male flowers absent</td><td rowspan="1" colspan="1">Elongate, (3–)10(–2)-flowered botryum up to 200 mm long, often interrupted by lengths of vegetative growth, sometimes bearing additional lateral elongate botrya. Male flowers absent</td></tr><tr><td rowspan="1" colspan="1"><bold>Pherophylls</bold></td><td rowspan="1" colspan="1">Persistent, foliose, spreading, strongly recurved; pherophylls of juvenile plants (2.0–)3.4(–5.3) × (1.2–)1.9(–2.3) mm; adult pherophylls (4.1–)5.4(–6.0) × (1.6–)2.3(–3.1) mm, oblong, oblong-obovate, broadly obovate to elliptic</td><td rowspan="1" colspan="1">± Persistent, foliose, spreading, (3.0–)6.7(–7.8) × (0.9–)1.1(–1.4) mm, narrowly elliptic, lanceolate to narrowly lanceolate</td><td rowspan="1" colspan="1">Persistent, foliose, ascending to suberect, rarely spreading, (6.0–)9.8(–12.8) × (0.9–)1.8(–2.2) mm, linear to linear-falcate</td><td rowspan="1" colspan="1">Persistent, foliose, spreading, strongly recurved, (6.0–)9.8(–12.8) × (0.9–)1.8(–2.2) mm, broadly lanceolate to lanceolate</td></tr><tr><td rowspan="1" colspan="1"><bold>Hypanthium</bold></td><td rowspan="1" colspan="1">Broadly obconic, turbinate to hemispherical, (1.9–)2.8(–4.0) × (3.0–)4.0(–5.6) mm. Free portion 0.7–1.3 mm long</td><td rowspan="1" colspan="1">Sharply obconic, (1.4–)2.1(–3.2) × (1.9–)2.9(–4.1) mm. Free portion 0.4–1.0 mm long</td><td rowspan="1" colspan="1">Barrel-shaped, cupular or narrowly campanulate, (2.0–)2.8(–4.0) × (2.5–)3.4(–4.1) mm. Free portion 0.6–0.9 mm long</td><td rowspan="1" colspan="1">Hemispherical to broadly obconic, sometimes campanulate or cupular. Free portion 0.6–0.8 mm long</td></tr><tr><td rowspan="1" colspan="1"><bold>Flower diameter</bold></td><td rowspan="1" colspan="1">(6.8–)11.6(–12.5) mm</td><td rowspan="1" colspan="1">(4.1–)6.3(–8.3) mm</td><td rowspan="1" colspan="1">(1.9–)3.9(5.7) mm</td><td rowspan="1" colspan="1">(6.3–)10.2(–12.3) mm</td></tr><tr><td rowspan="1" colspan="1"><bold>Petals</bold></td><td rowspan="1" colspan="1">5(–8). White (often drying yellow). Orbicular to broadly ovate, spreading, (1.8–)2.6(3.7) × (0.6–)1.0(–1.8) mm. Oil glands colourless</td><td rowspan="1" colspan="1">5. White (often drying yellow). Orbicular, suborbicular to narrowly ovate, spreading, (1.4–)2.2(–2.6) × (1.5–)2.2(–2.9) mm. Oil glands ± colourless</td><td rowspan="1" colspan="1">5(–6). Cream, pale pink or cream basally flushed pink (drying white). Narrowly ovate to suborbicular, suberect, distal 30% often weakly recurved, (0.9–)1.4(–2.0) × (0.7–)1.4(–1.9) mm. Oil glands colourless</td><td rowspan="1" colspan="1">5(–6). White (drying white). Orbicular to broadly ovate, spreading, (1.3–)2.8(–4.3) × (1.9–)2.8(–4.8) mm. Oil glands colourless</td></tr><tr><td rowspan="1" colspan="1"><bold>Anthers</bold></td><td rowspan="1" colspan="1">Ellipsoid, ovoid-ellipsoid to ovoid-scutiform, 0.40–0.60 × 0.20–0.35 mm. Anther connective gland present or absent. Deep golden-yellow to orange when fresh, drying orange to pink</td><td rowspan="1" colspan="1">Broadly ellipsoid, 0.35–0.48 × 0.16–0.24 mm. Anther connective gland prominent, pink or pinkish-orange when fresh, drying red-orange</td><td rowspan="1" colspan="1">Testiculate, 0.04–0.06 × 0.02–0.04 mm. Anther connective gland prominent, pale pink or golden yellow when fresh, drying yellow to pale orange</td><td rowspan="1" colspan="1">Testicular-ellipsoid, 0.05–0.10 × 0.06–0.08 mm. Anther connective gland pink or golden yellow when fresh, drying yellow to pale orange</td></tr><tr><td rowspan="1" colspan="1"><bold>Pollen</bold></td><td rowspan="1" colspan="1">(9.9–)14.8(–18.9) μm</td><td rowspan="1" colspan="1">(14.1–)14.6(–17.3) μm</td><td rowspan="1" colspan="1">(13.2–)16.2(–21.0) μm</td><td rowspan="1" colspan="1">(12.0–)13.8(–16.0) μm</td></tr><tr><td rowspan="1" colspan="1"><bold>Ovary</bold></td><td rowspan="1" colspan="1">5(–6) locular</td><td rowspan="1" colspan="1">(4–)5 locular</td><td rowspan="1" colspan="1">(3–)4(–5) locular</td><td rowspan="1" colspan="1">4(–5) locular</td></tr><tr><td rowspan="1" colspan="1"><bold>Style and stigma</bold></td><td rowspan="1" colspan="1">Style 2.0–3.2 mm long at anthesis, white or pinkish-white. Stigma broadly capitate at least 50% wider than style or even wider, surface flat</td><td rowspan="1" colspan="1">Style 1.5–2.2 mm long at anthesis, white, flushing pink at anthesis. Stigma capitate, c.25% wider than style, surface flat</td><td rowspan="1" colspan="1">Style 0.8–2.0 mm long at anthesis, cream or pale pink. Stigma narrowly capitate as wide as or slightly wider than style, surface ± flat</td><td rowspan="1" colspan="1">Style 1.9–3.1 mm long at anthesis, white or pinkish white. Stigma broadly capitate much wider than style, surface ± flat</td></tr><tr><td rowspan="1" colspan="1"><bold>Fruit</bold></td><td rowspan="1" colspan="1">Broadly obconic, turbinate to hemispherical, (2.4–)3.9(–4.8) × (3.6–)4.8(–6.0) mm. Long persistent</td><td rowspan="1" colspan="1">Cupular, barrel-shaped, shortly cylindrical to hemispherical, (1.9–)2.7(–3.4) × (1.8–)2.8(–3.9) mm. Rarely persistent</td><td rowspan="1" colspan="1">Barrel-shaped to narrowly obconic, (1.6–)2.3(–2.9) × (2.3–)3.0(–4.1) mm. Long persistent</td><td rowspan="1" colspan="1">Hemispherical, broadly obconic, campanulate to cupular, (1.9–)3.2(–5.2) × (2.0–)3.1(–4.9) mm. Long persistent</td></tr><tr><td rowspan="1" colspan="1"><bold>Seed</bold></td><td rowspan="1" colspan="1">Orange-brown to dark brown, oblong, oblong-obovate, narrowly ellipsoid to cylindrical, 1.2–1.5(1.7) × 0.3–0.4(–0.6) mm. Surface coarsely reticulate</td><td rowspan="1" colspan="1">Orange-brown to dark brown, obovoid, oblong, oblong-ellipsoid, or cylindrical and ± curved, 0.8(-1.0) × 0.32(–0.50) mm. Surface coarsely reticulate</td><td rowspan="1" colspan="1">Orange-brown to dark brown, obovoid, oblong, oblong-ellipsoid, or cylindrical and ± curved, 0.5–1.0(–1.1) × 0.48–0.63(–0.70) mm. Surface coarsely reticulate</td><td rowspan="1" colspan="1">Orange-brown to dark brown, oblong, oblong-obovate, 0.50–1.00(–1.10) × 0.50–0.60(–0.80) mm. Surface coarsely reticulate</td></tr><tr><td rowspan="1" colspan="1"><bold>Chromosome karyotype</bold></td><td rowspan="1" colspan="1">10 chromosomes pairs, 2–2.5 μm long, one pair 1.5 μm long</td><td rowspan="1" colspan="1">10 chromosome pairs, 1.8–2 μm long, one pair 0.6 μm long</td><td rowspan="1" colspan="1">Eight chromosome pairs 1.2–1.5 μm long, three pairs 0.8–0.9 μm long</td><td rowspan="1" colspan="1">10 chromosomes pairs, 2–2.5 μm long, one pair 1.5 μm long</td></tr></tbody></table><table rules="all"><tbody><tr><th rowspan="1" colspan="1"/><th rowspan="1" colspan="1"><italic><tp:taxon-name><tp:taxon-name-part taxon-name-part-type="genus">Kunzea</tp:taxon-name-part> <tp:taxon-name-part taxon-name-part-type="species">robusta</tp:taxon-name-part></tp:taxon-name></italic></th><th rowspan="1" colspan="1"><italic><tp:taxon-name><tp:taxon-name-part taxon-name-part-type="genus">Kunzea</tp:taxon-name-part> <tp:taxon-name-part taxon-name-part-type="species">salterae</tp:taxon-name-part></tp:taxon-name></italic></th><th rowspan="1" colspan="1"><italic><tp:taxon-name><tp:taxon-name-part taxon-name-part-type="genus">Kunzea</tp:taxon-name-part> <tp:taxon-name-part taxon-name-part-type="species">serotina</tp:taxon-name-part></tp:taxon-name></italic></th><th rowspan="1" colspan="1"><italic><tp:taxon-name><tp:taxon-name-part taxon-name-part-type="genus">Kunzea</tp:taxon-name-part> <tp:taxon-name-part taxon-name-part-type="species">sinclairii</tp:taxon-name-part></tp:taxon-name></italic></th></tr><tr><td rowspan="1" colspan="1"><bold>Habitat</bold></td><td rowspan="1" colspan="1">Coastal to montane (rarely subalpine) (sea level – 1000 m a.s.l.). An important component of successional shrubland and forest. Also found in mature forest on slip scars, around tree falls and rarely as a canopy constituent. Colonising a wide variety of substrates but preferring well drained clays, loams and alluvium or hard rock. Usually avoiding mobile sand systems</td><td rowspan="1" colspan="1">Coastal (sea level – 220 m a.s.l.). On mobile sand dunes, active and quiescent geothermal fields, associated clay, and hard rock as well as stable sand soils. Dominant on sand dunes and dominant to co-dominant of successional forest</td><td rowspan="1" colspan="1">Inland in low-lying areas to alpine situations (30 – 2000 m a.s.l.). In lowland areas favouring seasonally frost-prone situations. Inland locally common in intermontane basins, on steep mountain slopes, in frost-flats, tussock grasslands and in subalpine shrublands. Common on a range of skeletal soils, in flood prone soils, on fresh alluvium, and hard rock</td><td rowspan="1" colspan="1">Lowland to montane (20 – 510 m a.s.l.). Mostly confined to sparsely vegetated rhyolite rock tors and associated talus. Extending down stream and river gorges on rhyolite, and into open ground and scrub. Sometimes along roadsides in tall forest</td></tr><tr><td rowspan="1" colspan="1"><bold>Growth Habit</bold></td><td rowspan="1" colspan="1">Heterophyllous. Erect, spreading trees up to 30 × 8 m</td><td rowspan="1" colspan="1">Homophyllous. Shrubs (0.1 × 2 m) or small trees (up to 10 × 6 m)</td><td rowspan="1" colspan="1">Heterophyllous. Shrubs (up to 2 × 2 m) or trees (up to 20 × 4 m)</td><td rowspan="1" colspan="1">Heterophyllous. Shrubs (up to 3 × 1 m). Rarely small trees (up to 6 × 4 m)</td></tr><tr><td rowspan="1" colspan="1"><bold>Trunk</bold></td><td rowspan="1" colspan="1">1(–6). Mostly solitary. Up to 1 m d.b.h. Erect. Adults usually devoid of branches for at least the lower 1–3 m</td><td rowspan="1" colspan="1">Usually multi-trunked from base. In exposed conditions branched from base, otherwise mostly devoid of branches in lower half. Up to 0.3 m d.b.h. Widely spreading to suberect, flexuose</td><td rowspan="1" colspan="1">1(–3) arising from ground, basally buttressed. Except in tall shrublands branched from base. Up to 0.86 m a.b.h. Erect</td><td rowspan="1" colspan="1">1(–4) or more. Shortly erect, mostly branching at 0.2–1 m from base, sometimes indistinguishable due to branches arising from ground level</td></tr><tr><td rowspan="1" colspan="1"><bold>Bark</bold></td><td rowspan="1" colspan="1">Corky-coriaceous, stringy to coarsely tessellated, peeling upwards in broad, tabular strips, margins ± entire to weakly irregular. Secondary peeling uncommon. Bark mostly bare, sometimes supporting sparse moss, liverwort and lichen growth</td><td rowspan="1" colspan="1">Corky-chartaceous, coarsely tessellated, peeling inwards along transverse and longitudinal cracks, remaining centrally attached. Flakes mostly narrowly and shortly tabular, often lunate (in profile). Secondary peeling uncommon. Bark devoid of moss, liverwort and lichen growth</td><td rowspan="1" colspan="1">Chartaceous to corky-chartaceous, somewhat stringy, readily peeling inwards along transverse and longitudinal creaks, often inrolled. Flakes hanging in loose inrolled masses, ± tabular, with deeply sinuous, to highly irregular margins, often deeply cracked, frayed, and crumpled. Secondary peeling common. Bark usually supporting dense moss, liverwort and lichen growth</td><td rowspan="1" colspan="1">Corky-coriaceous to somewhat chartaceous, coarsely stringy to tessellated, firmly attached, peeling inwards along transverse and longitudinal cracks, remaining centrally attached. Flakes ± tabular with entire margins and coarsely frayed apices. Secondary peeling common. Bark mostly bare, sometimes supporting sparse moss, liverwort and lichen growth</td></tr><tr><td rowspan="1" colspan="1"><bold>Epicormic growth</bold></td><td rowspan="1" colspan="1">Not present</td><td rowspan="1" colspan="1">Not present</td><td rowspan="1" colspan="1">Occasional</td><td rowspan="1" colspan="1">Not present</td></tr><tr><td rowspan="1" colspan="1"><bold>Reversion shoots</bold></td><td rowspan="1" colspan="1">Not present</td><td rowspan="1" colspan="1">Not present</td><td rowspan="1" colspan="1">Occasional</td><td rowspan="1" colspan="1">Not present</td></tr><tr><td rowspan="1" colspan="1"><bold>Suckers</bold></td><td rowspan="1" colspan="1">Absent</td><td rowspan="1" colspan="1">Absent</td><td rowspan="1" colspan="1">Absent</td><td rowspan="1" colspan="1">Absent</td></tr><tr><td rowspan="1" colspan="1"><bold>Branches</bold></td><td rowspan="1" colspan="1">Initially erect, soon arching outwards and spreading, distal ends mostly erect, rarely pendulous</td><td rowspan="1" colspan="1">Suberect to widely spreading, rarely ascending, mostly pendulous</td><td rowspan="1" colspan="1">Obliquely ascending, fastigiate</td><td rowspan="1" colspan="1">Prostrate and widely spreading, new growth subscandent</td></tr><tr><td rowspan="1" colspan="1"><bold>Branchlet hairs</bold></td><td rowspan="1" colspan="1">Copious, persistent, mostly long (150–380 μm) to short (50–150 μm) antrorse-appressed; from East Cape to near Mahia Peninsula in mixtures of sparse long (100–200 μm), antrorse-appressed and abundant short (25–80 μm), divergent hairs</td><td rowspan="1" colspan="1">Initially copious, rarely glabrate to glabrous; hairs initially mixed, at first dominated by long (up to 550 μm) antrorse-appressed hairs, these deciduous, leaving behind persistent, mostly divergent, short (40–100 μm) hairs with ± curled apices</td><td rowspan="1" colspan="1">Copious, persistent, divergent, 50–80 μm long, apices weakly curled</td><td rowspan="1" colspan="1">Copious, persistent, antrorse-appressed, 280–600 μm long</td></tr><tr><td rowspan="1" colspan="1"><bold>Leaves</bold></td><td rowspan="1" colspan="1">Adaxially light to dark green, abaxially paler. Juvenile leaves of mainly northern New Zealand and coastal locations, (14.6–)19.0(–28.4) × (1.6–)2.2(–2.5) mm; from the Rangitikei, central and northern Wairarapa and Mt Egmont, (3.2–)4.6(–6.3) × (0.7–)1.2(–1.5) mm. Adult leaves of northern New Zealand and coastal locations, (4.9–)14.2(–20.1) × (0.9–)1.7(–3.0) mm; from inland areas especially the Rangitikei, Wairarapa and Central Otago, (5.8–)9.3(–12.3) × (1.2–)1.8(–2.2) mm. Adult leaves oblanceolate, broadly oblanceolate, lanceolate to linear-lanceolate, rarely elliptic to obovate. Surfaces glabrous</td><td rowspan="1" colspan="1">Bright glossy green, yellow-green, bronze-green to dark green, (4–)10(–18) × (0.6–)1.2(–2.0) mm, linear-lanceolate to narrowly oblanceolate. Surfaces glabrous</td><td rowspan="1" colspan="1">Juvenile, sub-adult and reversion shoot leaves red-green, pale green suffused with red, or bright green, (0.8–)5.2(–7.8) × (0.6–)0.8(–1.2) mm, linear-lanceolate to lanceolate. Surfaces glabrous. Adult leaves dark glossy green or bronze-green, margins and base often flushed red, (2.0–)3.7(–6.3) × (0.8–)1.1(1.8) mm, linear-oblanceolate, oblanceolate to obovate. Surfaces glabrous</td><td rowspan="1" colspan="1">Juvenile leaves dark green or glaucous, up to 25.0 × 3.5 mm, oblanceolate to lanceolate, glabrous. Adult leaves silvery-white, silvery-grey to reddish-grey, (5.6–)14.5(–20.6) × (2.0–)3.2(–4.5) mm, broadly lanceolate, elliptic, obovate to oblong-obovate. Surfaces densely hairy</td></tr><tr><td rowspan="1" colspan="1"><bold>Leaf margins and midrib</bold></td><td rowspan="1" colspan="1">Leaf margins initially finely covered with a thin often interrupted band of flexuose, spreading to antrorse-appressed hairs not or rarely meeting at apex, glabrescent; adaxial and abaxial midribs glabrate, basally clad with, deciduous, fine, antrorse-appressed hairs</td><td rowspan="1" colspan="1">Leaf margins sparsely to densely covered with antrorse-appressed hairs; abaxial midrib usually glabrous, sometimes with a dense weft of antrorse-appressed hairs near base. Hairs failing short of leaf apex</td><td rowspan="1" colspan="1">Leaf margins sparsely hairy, hairs antrorse to subantrorse, aligned in 1 or 2 often interrupted rows failing well short of leaf apex. Adaxial and abaxial midribs glabrescent, sometimes hairy near bases</td><td rowspan="1" colspan="1">Leaf margins and midribs of adult leaves distinctly hairy (though much less so than rest of lamina), hairs converging at leaf apex</td></tr><tr><td rowspan="1" colspan="1"><bold>Flowering</bold></td><td rowspan="1" colspan="1">(Aug–)Nov–Jan–Feb(–Jun)</td><td rowspan="1" colspan="1">Aug–Apr</td><td rowspan="1" colspan="1">(Nov–)Jan–Feb(–May)</td><td rowspan="1" colspan="1">(Sep–)Nov–Jan(–Mar)</td></tr><tr><td rowspan="1" colspan="1"><bold>Inflorescence</bold></td><td rowspan="1" colspan="1">Initially corymbiform often becoming shortly elongate, (1–)12(–30)-flowered, up to 60 mm long, sometimes with late season elongate botrya up to 80 mm long. Male flowers absent</td><td rowspan="1" colspan="1">Corymbiform, (2–)4(–8)-flowered, up to 45 mm long. Male flowers absent</td><td rowspan="1" colspan="1">Compact, corymbiform, (1–3–)8(–12)-flowered up to 25 mm long. Inflorescences on ultimate branchlet terminus often elongate with active, terminal vegetative growth. Male flowers absent</td><td rowspan="1" colspan="1">Mostly compact, corymbiform (4–)9(–20)-flowered, up to 20 mm long, usually terminated by active vegetative growth; sometimes extending as late season elongate botrya. Male flowers absent</td></tr><tr><td rowspan="1" colspan="1"><bold>Pherophylls</bold></td><td rowspan="1" colspan="1">Deciduous or persistent, squamiform or foliose; squamiform clasping pedicels, foliose spreading. Squamiform pherophylls 0.4–1.2 × 0.3–0.6 mm, broadly to narrowly deltoid or lanceolate; foliose 6.0–)9.0(–17.9) × (1.1–)1.2(–1.8) mm, elliptic, oblanceolate, broadly lanceolate to lanceolate, flat or weakly recurved</td><td rowspan="1" colspan="1">Deciduous, mostly squamiform (rarely foliose), spreading, 0.6–1.8 mm long, broadly to narrowly linear lanceolate</td><td rowspan="1" colspan="1">Deciduous, mostly foliose (rarely squamiform), clasping pedicels, 0.9–2.5 mm long, spathulate, spathulate-orbicular, rarely pandurate or lanceolate</td><td rowspan="1" colspan="1">Deciduous, foliose or squamiform; foliose tightly clasping pedicel, (1.0–)1.2 × (0.2–)0.4 mm, oblong to oblong-lanceolate, very rarely broadly spathulate. Squamiform pherophylls tightly clasping pedicels, 0.3–1.0 × 0.4–0.8 mm, broadly to narrowly ovate or lanceolate</td></tr><tr><td rowspan="1" colspan="1"><bold>Hypanthium</bold></td><td rowspan="1" colspan="1">Broadly obconic to turbinate, rarely cupular, (2.1–)3.1(–4.1) × (3.0–)3.9(–5.2) mm. Free portion 0.4–0.9 mm long</td><td rowspan="1" colspan="1">Narrowly obconic to funnelform, (2.1–)2.2(–3.8) × (1.8–)2.2(–3.2) mm. Free portion 1.0–1.6 mm long</td><td rowspan="1" colspan="1">Urceolate to campanulate, (1.6–)2.0(–3.4) × (1.5–)1.9(–3.8) mm. Free portion 0.4–0.8 mm long</td><td rowspan="1" colspan="1">Narrowly obconic to obconic or cupular, (1.9–)2.6(–3.6) × (2.1–)3.1(–4.2) mm. Free portion 0.4–0.7 mm long</td></tr><tr><td rowspan="1" colspan="1"><bold>Flower diameter</bold></td><td rowspan="1" colspan="1">(4.3–)7.7(–12.0) mm</td><td rowspan="1" colspan="1">(9–)10(–12) mm</td><td rowspan="1" colspan="1">(2.8–)5.2(8.8) mm</td><td rowspan="1" colspan="1">(5.7–)8.1(–10.2) mm</td></tr><tr><td rowspan="1" colspan="1"><bold>Petals</bold></td><td rowspan="1" colspan="1">5(–6). White, rarely pink (sometimes drying yellow or cream), orbicular, suborbicular to ovate, spreading, (1.5–)2.6(–3.8) × (1.3–)2.6(–3.6) mm. Oil glands colourless, drying opaque or grey</td><td rowspan="1" colspan="1">5. White, rarely basally flushed pink, orbicular to suborbicular, spreading, 1.4–1.6 × 1.4–1.6 mm. Oil glands not evident when fresh, drying colourless or rose-pink</td><td rowspan="1" colspan="1">5(–6). White, sometimes basally flushed pink, narrowly orbicular to broadly ovate or cuneate, 1.4–1.6(–2.0) × 1.2–1.6(–2.0). Oil glands yellow, drying pale yellow to ± colourless</td><td rowspan="1" colspan="1">5(–6). White, rarely basally flushed pink, broadly ovate, suborbicular to orbicular, rarely ± cuneate-truncate, spreading upper 30% ften weakly recurved, (2.0–)2.9(–3.6) × (2.1–)2.7(–3.3) mm. Oil glands not evident in fresh or dried material</td></tr><tr><td rowspan="1" colspan="1"><bold>Anthers</bold></td><td rowspan="1" colspan="1">Ellipsoid to ovoid-ellipsoid or deltoid, 0.38–0.63 mm. Anther connective gland prominent, light pink, salmon pink, yellow to orange when fresh, drying dark orange, orange-brown or dark brown</td><td rowspan="1" colspan="1">Scutiform to ovoid, 0.11–0.16 × 0.10–0.14 mm, each anther deeply and longitudinally furrowed, with one anther lobe in each pair fused at right angles along inner margin with adjoining anther lobe to form a prominent “pinched” longitudinal ridge. Anther connective gland, pale orange to pink when fresh, drying orange-brown</td><td rowspan="1" colspan="1">Testiculate to ellipsoid, 0.04–0.06 × 0.02–0.04 mm. Anther connective gland, orange flushed with rose when fresh, drying dark orange-brown or purple</td><td rowspan="1" colspan="1">Broadly ellipsoid to scutiform, 0.06–0.1 × 0.06–0.09 mm. Anther connective gland, pale pink when fresh, drying pale orange</td></tr><tr><td rowspan="1" colspan="1"><bold>Pollen</bold></td><td rowspan="1" colspan="1">(9.1–)14.7(–15.1) μm</td><td rowspan="1" colspan="1">(10.2–)14.7(–16.6) μm</td><td rowspan="1" colspan="1">(11.1–)12.4(–13.7) μm</td><td rowspan="1" colspan="1">(11.9–)15.4(–19.9) μm</td></tr><tr><td rowspan="1" colspan="1"><bold>Ovary</bold></td><td rowspan="1" colspan="1">5(–6) locular</td><td rowspan="1" colspan="1">(3–)4 locular</td><td rowspan="1" colspan="1">3–4(–5) locular</td><td rowspan="1" colspan="1">(3–)4(–5) locular</td></tr><tr><td rowspan="1" colspan="1"><bold>Style and stigma</bold></td><td rowspan="1" colspan="1">Style 2.0–3.5 mm long at anthesis, white or pinkish white; stigma broadly capitate, at least 1.5× style diameter of even wider, flat</td><td rowspan="1" colspan="1">Style 2.1–3.2 mm long at anthesis, white basally flushed with pink; stigma capitate, at least 1× style diameter, flat, abruptly broadened</td><td rowspan="1" colspan="1">Style 0.6–1.2 mm long at anthesis, white; stigma capitate, scarcely wider than style, usually flat or weakly domed along margins and centrally depressed</td><td rowspan="1" colspan="1">Style 1.8–3.0 mm long at anthesis, white basally flushed pink or pale pink; stigma narrowly capitate, as wide or scarcely wider than style, ± flat</td></tr><tr><td rowspan="1" colspan="1"><bold>Fruit</bold></td><td rowspan="1" colspan="1">Obconic, broadly obconic to ± turbinate, rarely cupular, (2.2–)3.8(–4.6) × (3.2–)4.0(–5.3) mm. Rarely persistent</td><td rowspan="1" colspan="1">Cupular to suburceolate (2.0–)2.2(–2.7) × (2.0–)2.9(–4.0) mm. Rarely persistent</td><td rowspan="1" colspan="1">Urceolate to shortly campanulate, rarely cupular, (1.2–)2.1(–3.0) × (1.2–)2.1(–3.4) mm. Rarely persistent</td><td rowspan="1" colspan="1">Narrowly obconic to obconic, rarely cupular, (2.2–)3.0(–3.6) × (2.7–)3.2(–3.9) mm. Long persistent</td></tr><tr><td rowspan="1" colspan="1"><bold>Seed</bold></td><td rowspan="1" colspan="1">Orange-brown to dark brown, oblong, oblong-obovate, oblong-elliptic, 0.9–1.0(–1.1) × 0.35–0.40(–0.48) mm. Surface coarsely reticulate</td><td rowspan="1" colspan="1">Orange-brown, narrowly oblong, oblong, oblong-obovate to falcate-oblong or elliptic, 0.80–1.00 × 0.45–0.48 mm. Surface coarsely reticulate, ridges prominent, central portion of each cell bearing a short, deciduous, tubular-spiny, protuberance</td><td rowspan="1" colspan="1">Orange-brown to dark brown, narrowly oblong, oblong, oblong-obovate, 0.60–0.90(–1.00) × 0.48–0.50(–0.60) mm. Surface coarsely reticulate</td><td rowspan="1" colspan="1">Orange-brown to dark brown, obovoid, oblong, or oblong-ellipsoid, 0.52–1.04(–1.09) × 0.38–0.58(–0.72) mm. Surface coarsely reticulate</td></tr><tr><td rowspan="1" colspan="1"><bold>Chromosome karyotype</bold></td><td rowspan="1" colspan="1">Four chromosome pairs 2–2.5 μm long, six intermediate pairs 1.5–1.8 μm long, and one small pair 0.6 μm long</td><td rowspan="1" colspan="1">11 chromosome pairs, 0.9–1 μm long</td><td rowspan="1" colspan="1">11 chromosome pairs, 0.9–1 μm long</td><td rowspan="1" colspan="1">11 chromosome pairs, 0.9–1 μm long</td></tr></tbody></table><table rules="all"><tbody><tr><th rowspan="1" colspan="1"/><th rowspan="1" colspan="1"><italic><tp:taxon-name><tp:taxon-name-part taxon-name-part-type="genus">Kunzea</tp:taxon-name-part> <tp:taxon-name-part taxon-name-part-type="species">tenuicaulis</tp:taxon-name-part></tp:taxon-name></italic></th><th rowspan="1" colspan="1"><italic><tp:taxon-name><tp:taxon-name-part taxon-name-part-type="genus">Kunzea</tp:taxon-name-part> <tp:taxon-name-part taxon-name-part-type="species">toelkenii</tp:taxon-name-part></tp:taxon-name></italic></th></tr><tr><td rowspan="1" colspan="1"><bold>Habitat</bold></td><td rowspan="1" colspan="1">Lowland to montane (40 – 580 m a.s.l.). Confined to sites of geothermal activity where it is often the dominant woody species</td><td rowspan="1" colspan="1">Coastal (&lt; 20 m a.s.l.). Confined to mobile and semi-stable sand dunes</td></tr><tr><td rowspan="1" colspan="1"><bold>Growth Habit</bold></td><td rowspan="1" colspan="1">Heterophyllous. Shrubs (up to 3 × 1 m) or small trees (up to 6 × 4 m)</td><td rowspan="1" colspan="1">Homophyllous. Shrubs (up to 4 × 6 m)</td></tr><tr><td rowspan="1" colspan="1"><bold>Trunk</bold></td><td rowspan="1" colspan="1">(1–)4–6, in arborescent forms multi-trunked from base. Up to 0.6 m d.b.h. At first erect, soon widely spreading and curving to somewhat sinuous invariably soon branched; in decumbent plants trunk virtually indistinguishable, 0.01–0.10 m d.b.h., trailing to semi-erect, curved and somewhat sinuous, obscured by numerous branches</td><td rowspan="1" colspan="1">(1–)6(–10), up to 0.4 m d.b.h. Mostly arising from the top of a broad, serpentine rootstock, also appearing from exposed sections of root flange. Ascending to suberect, serpentine, highly contorted, twisted, bent, and spiralled. Lower half of trunk usually devoid of branches</td></tr><tr><td rowspan="1" colspan="1"><bold>Bark</bold></td><td rowspan="1" colspan="1">Chartaceous to ± corky, tessellated, peeling upwards in small, thin, narrow mostly elongated flakes, these easily detached, margins mostly tabular to slightly sinuous or irregular. Secondary peeling not evident. Bark mostly bare. Rarely supporting sparse moss, liverwort and lichen growth</td><td rowspan="1" colspan="1">Corky-coriaceous, stringy, deeply furrowed, initially peeling inwards along transverse and longitudinal cracks and then upwards in long, thick, highly irregular, deeply sinuate, cracked and frayed flakes, often remaining central attached, and then lunate in profile. Flakes easily detached. Secondary peeling common peels lunate in profile. Bark usually supporting dense lichen growth</td></tr><tr><td rowspan="1" colspan="1"><bold>Epicormic growth</bold></td><td rowspan="1" colspan="1">Occasional. Arising from basal portion of trunk only when damaged</td><td rowspan="1" colspan="1">Common. Arising from basal portion of damaged or undamaged trunk</td></tr><tr><td rowspan="1" colspan="1"><bold>Suckers</bold></td><td rowspan="1" colspan="1">Absent</td><td rowspan="1" colspan="1">Commonly present</td></tr><tr><td rowspan="1" colspan="1"><bold>Reversion shoots</bold></td><td rowspan="1" colspan="1">Occasional</td><td rowspan="1" colspan="1">Not present</td></tr><tr><td rowspan="1" colspan="1"><bold>Branches</bold></td><td rowspan="1" colspan="1">Slender, often weakly flexuose; in prostrate plants trailing, otherwise initially ascending, soon suberect to widely spreading, arching, often pendulous</td><td rowspan="1" colspan="1">Widely spreading, ± serpentine, flexuose, often pendulous, usually interwoven with adjoining branches</td></tr><tr><td rowspan="1" colspan="1"><bold>Branchlet hairs</bold></td><td rowspan="1" colspan="1">Copious, persistent, divergent, weakly flexuose, 25–78 μm long, apices ± straight</td><td rowspan="1" colspan="1">Copious, persistent, of two types; antrorse-appressed, up to 260 μm long, weakly flexuose, and divergent, 40–180 μm long, with apices twisted or spiralled</td></tr><tr><td rowspan="1" colspan="1"><bold>Leaves</bold></td><td rowspan="1" colspan="1">Mostly dark glossy green, red-green to bronze-green, sometimes bright green, spreading to recurved. Juvenile leaves 0.9–3.0(–4.5) × 0.2–0.4(–0.6) mm, linear-lanceolate, persistent in stressed habitats, or as reversion shoots. Adult leaves (1.1–)4.0(–10.0) × (0.8–)1.3(–2.8) mm, narrowly oblanceolate, oblanceolate, obovate to obovate-rostrate. Surfaces glabrous, rarely abaxial surface with fine hair covering toward leaf base</td><td rowspan="1" colspan="1">Dark glossy green or bright-green, spreading to weakly to strongly recurved, (2.6–)5.7(–8.5) × (0.6–)1.6(–2.5) mm, obovate, clavate, to broadly oblanceolate. Surfaces glabrous</td></tr><tr><td rowspan="1" colspan="1"><bold>Leaf margins and midrib</bold></td><td rowspan="1" colspan="1">Margins sparsely to densely covered with deciduous, antrorse-appressed to subantrorse, weakly spreading hairs failing just short of cuspidate leaf apex. Adaxial and abaxial midribs sparsely covered in deciduous, antrorse-appressed hairs, these increasing in density toward base, not reaching to leaf apex</td><td rowspan="1" colspan="1">Margins sparse to densely covered with ± persistent, antrorse, subantrorse to spreading hairs meeting just short of leaf apex. Lower half of adaxial midrib finely covered in deciduous, antrorse-appressed hairs, abaxial glabrous</td></tr><tr><td rowspan="1" colspan="1"><bold>Flowering</bold></td><td rowspan="1" colspan="1">(Aug)Sep–Oct(–Mar)</td><td rowspan="1" colspan="1">(Sep–)Oct–Nov</td></tr><tr><td rowspan="1" colspan="1"><bold>Inflorescence</bold></td><td rowspan="1" colspan="1">Mostly compact, corymbiform (1–)6(–10)-flowered botrya up to 25 mm long, rarely with inflorescence at the ultimate branchlet tips elongated; these elongate botrya always surmounted by active terminal vegetative growth. Male flowers not seen</td><td rowspan="1" colspan="1">Mostly compact, corymbiform (1–3–)7(–10)-flowered botrya, up to 40 mm long. Inflorescences at the ultimate branchlet terminus uncommon (except in trailing epicormic growth), if present then up to 80 mm long, bearing active terminal growth. Flowers of late season elongate botrya often functionally male</td></tr><tr><td rowspan="1" colspan="1"><bold>Pherophylls</bold></td><td rowspan="1" colspan="1">Deciduous, initial few foliose rest squamiform, tightly clasping pedicels to ± spreading, 0.5–1 mm long, foliose pherophylls pale green, oblong, oblong-obovate to oblanceolate; squamiform pherophylls brown or pink, deltoid to oblong-ovate</td><td rowspan="1" colspan="1">Deciduous, initial few foliose rest squamiform, tightly clasping pedicel or spreading, 0.4–1.6 mm long; foliose pherophylls green to bronze-green, shortly lanceolate to obovate; squamiform pherophylls amber-brown to brown, deltoid to ovate</td></tr><tr><td rowspan="1" colspan="1"><bold>Hypanthium</bold></td><td rowspan="1" colspan="1">Narrowly cupular to campanulate, (1.8–)2.5(–3.3) × (1.7–)2.4(–3.1) mm. Free portion 0.3–1.0 mm long</td><td rowspan="1" colspan="1">Obconic to funnelform, (1.7–)2.4(–3.2) × (2.8–)3.6(–4.3) mm, with free portion 0.6–0.9 mm long</td></tr><tr><td rowspan="1" colspan="1"><bold>Flower diameter</bold></td><td rowspan="1" colspan="1">(3.3–)5.5(–9.0) mm</td><td rowspan="1" colspan="1">(3.6–)6.8(–9.0) mm</td></tr><tr><td rowspan="1" colspan="1"><bold>Petals</bold></td><td rowspan="1" colspan="1">5(–6). White, pinkish white, usually basally flushed pink, sometimes completely pink, orbicular, sometimes cuneate, 1.4–1.6(–2.0) × 1.4–1.6(–2.0) mm. Oil glands not evident when fresh, drying colourless</td><td rowspan="1" colspan="1">5(–6). White, orbicular to very broadly ovate, 1.5–1.9(–2.8) × 1.5–1.9(–2.6) mm. Oil glands colourless in fresh and dried material</td></tr><tr><td rowspan="1" colspan="1"><bold>Anthers</bold></td><td rowspan="1" colspan="1">Testiculate, 0.04–0.08 × 0.02–0.04 mm. Anther connective gland orange when fresh, drying pale brown</td><td rowspan="1" colspan="1">Testicular-oval to testicular-ellipsoid, 0.06–0.09 × 0.05–0.08 mm. Anther connective gland pale lemon to pink when fresh, drying yellow to pale orange</td></tr><tr><td rowspan="1" colspan="1"><bold>Pollen</bold></td><td rowspan="1" colspan="1">(12.8–)14.7(–16.6) μm</td><td rowspan="1" colspan="1">(12.2–)13.6(–17.8) μm</td></tr><tr><td rowspan="1" colspan="1"><bold>Ovary</bold></td><td rowspan="1" colspan="1">(3–)4(–5) locular</td><td rowspan="1" colspan="1">3–4(–5) locular</td></tr><tr><td rowspan="1" colspan="1"><bold>Style and stigma</bold></td><td rowspan="1" colspan="1">Style 2.0–3.6 mm long at anthesis, white basally flushed with pink; stigma capitate, scarcely wider than style. Domed along margins with a basal central depression</td><td rowspan="1" colspan="1">Style 1.0–1.8 mm long at anthesis, white; stigma capitate, scarcely wider than style, flat</td></tr><tr><td rowspan="1" colspan="1"><bold>Fruit</bold></td><td rowspan="1" colspan="1">Usually barrel-shaped, rarely cupular, (1.0–)2.3(–3.3) × (1.6–)2.2(–3.2) mm. ± Persistent</td><td rowspan="1" colspan="1">Broadly obconic to cupular, (2.1–)2.6(–3.0) × (2.5–)3.0(–3.7) mm. Rarely persistent</td></tr><tr><td rowspan="1" colspan="1"><bold>Seed</bold></td><td rowspan="1" colspan="1">Orange-brown to dark brown, narrowly oblong, oblong, oblong-obovate to falcate-oblong, 0.80–1.00 × 0.45–0.50 mm. Surface coarsely reticulate</td><td rowspan="1" colspan="1">Amber, orange-brown to brown, oblong, oblong-obovate 0.50–1.02 × 0.52–0.68 mm. Surface coarsely reticulate</td></tr><tr><td rowspan="1" colspan="1"><bold>Chromosome karyotype</bold></td><td rowspan="1" colspan="1">11 chromosome pairs, 0.9–1 μm long</td><td rowspan="1" colspan="1">11 chromosome pairs, 0.9–1 μm long</td></tr></tbody></table></table-wrap><table-wrap id="T2" position="float" orientation="portrait"><label>Table 2.</label><caption><p>Sites of character variability within Australian and New Zealand taxa and informal entities of the <italic><tp:taxon-name><tp:taxon-name-part taxon-name-part-type="genus">Kunzea</tp:taxon-name-part> <tp:taxon-name-part taxon-name-part-type="species">ericoides</tp:taxon-name-part></tp:taxon-name></italic> complex (from <xref ref-type="bibr" rid="B35">de Lange 2007</xref>).</p></caption><table rules="all"><tbody><tr><th rowspan="1" colspan="1" style="text-align:left">Taxon/Informal Entity</th><th rowspan="1" colspan="11" style="text-align:center">ITS-1</th><th rowspan="1" colspan="4" style="text-align:center">ITS-2</th><th rowspan="1" colspan="21" style="text-align:center">ETS</th></tr><tr><th rowspan="1" colspan="1" style="text-align:left">Alignment Position</th><th rowspan="1" colspan="1" style="text-align:center">542</th><th rowspan="1" colspan="1" style="text-align:center">548</th><th rowspan="1" colspan="1" style="text-align:center">553</th><th rowspan="1" colspan="1" style="text-align:center">581</th><th rowspan="1" colspan="1" style="text-align:center">594</th><th rowspan="1" colspan="1" style="text-align:center">639</th><th rowspan="1" colspan="1" style="text-align:center">646</th><th rowspan="1" colspan="1" style="text-align:center">671</th><th rowspan="1" colspan="1" style="text-align:center">724</th><th rowspan="1" colspan="1" style="text-align:center">742</th><th rowspan="1" colspan="1" style="text-align:center">756</th><th rowspan="1" colspan="1" style="text-align:center">994</th><th rowspan="1" colspan="1" style="text-align:center">1020</th><th rowspan="1" colspan="1" style="text-align:center">1028</th><th rowspan="1" colspan="1" style="text-align:center">1077</th><th rowspan="1" colspan="1" style="text-align:center">18</th><th rowspan="1" colspan="1" style="text-align:center">41</th><th rowspan="1" colspan="1" style="text-align:center">62</th><th rowspan="1" colspan="1" style="text-align:center">68</th><th rowspan="1" colspan="1" style="text-align:center">75</th><th rowspan="1" colspan="1" style="text-align:center">123</th><th rowspan="1" colspan="1" style="text-align:center">153</th><th rowspan="1" colspan="1" style="text-align:center">201</th><th rowspan="1" colspan="1" style="text-align:center">202</th><th rowspan="1" colspan="1" style="text-align:center">210</th><th rowspan="1" colspan="1" style="text-align:center">213</th><th rowspan="1" colspan="1" style="text-align:center">221</th><th rowspan="1" colspan="1" style="text-align:center">232</th><th rowspan="1" colspan="1" style="text-align:center">252</th><th rowspan="1" colspan="1" style="text-align:center">259</th><th rowspan="1" colspan="1" style="text-align:center">269</th><th rowspan="1" colspan="1" style="text-align:center">274</th><th rowspan="1" colspan="1" style="text-align:center">275</th><th rowspan="1" colspan="1" style="text-align:center">276</th><th rowspan="1" colspan="1" style="text-align:center">286</th><th rowspan="1" colspan="1" style="text-align:center">404</th></tr><tr><td rowspan="1" colspan="37" style="text-align:left"><bold>Australian <italic><tp:taxon-name><tp:taxon-name-part taxon-name-part-type="genus">Kunzea</tp:taxon-name-part> <tp:taxon-name-part taxon-name-part-type="species">ericoides</tp:taxon-name-part></tp:taxon-name></italic> complex</bold></td></tr><tr><td rowspan="1" colspan="1" style="text-align:left"><italic><tp:taxon-name><tp:taxon-name-part taxon-name-part-type="genus">Kunzea</tp:taxon-name-part> <tp:taxon-name-part taxon-name-part-type="species">leptospermoides</tp:taxon-name-part></tp:taxon-name></italic> F.Muell ex Miq.</td><td rowspan="1" colspan="1" style="text-align:center">a</td><td rowspan="1" colspan="1" style="text-align:center; background-color:#a8d385">*</td><td rowspan="1" colspan="1" style="text-align:center">c</td><td rowspan="1" colspan="1" style="text-align:center; background-color:#ffe206">a</td><td rowspan="1" colspan="1" style="text-align:center; background-color:#ffe206">a</td><td rowspan="1" colspan="1" style="text-align:center">g</td><td rowspan="1" colspan="1" style="text-align:center">c</td><td rowspan="1" colspan="1" style="text-align:center">c</td><td rowspan="1" colspan="1" style="text-align:center">g</td><td rowspan="1" colspan="1" style="text-align:center">t</td><td rowspan="1" colspan="1" style="text-align:center; background-color:#e6a0bc">t</td><td rowspan="1" colspan="1" style="text-align:center">g</td><td rowspan="1" colspan="1" style="text-align:center">c</td><td rowspan="1" colspan="1" style="text-align:center">*</td><td rowspan="1" colspan="1" style="text-align:center">g</td><td rowspan="1" colspan="1" style="text-align:center">c</td><td rowspan="1" colspan="1" style="text-align:center">a</td><td rowspan="1" colspan="1" style="text-align:center">a</td><td rowspan="1" colspan="1" style="text-align:center; background-color:#e6a0bc">g</td><td rowspan="1" colspan="1" style="text-align:center">c</td><td rowspan="1" colspan="1" style="text-align:center; background-color:#e6a0bc">a</td><td rowspan="1" colspan="1" style="text-align:center">c</td><td rowspan="1" colspan="1" style="text-align:center">g</td><td rowspan="1" colspan="1" style="text-align:center">a</td><td rowspan="1" colspan="1" style="text-align:center; background-color:#b9529f">a</td><td rowspan="1" colspan="1" style="text-align:center">c</td><td rowspan="1" colspan="1" style="text-align:center">c</td><td rowspan="1" colspan="1" style="text-align:center">c</td><td rowspan="1" colspan="1" style="text-align:center; background-color:#f6ec13">c/a</td><td rowspan="1" colspan="1" style="text-align:center">g</td><td rowspan="1" colspan="1" style="text-align:center; background-color:#b9529f">*</td><td rowspan="1" colspan="1" style="text-align:center; background-color:#b9529f">a</td><td rowspan="1" colspan="1" style="text-align:center; background-color:#b9529f">a</td><td rowspan="1" colspan="1" style="text-align:center; background-color:#b9529f">t</td><td rowspan="1" colspan="1" style="text-align:center">*</td><td rowspan="1" colspan="1" style="text-align:center; background-color:#f6ec13">c/t</td></tr><tr><td rowspan="1" colspan="1" style="text-align:left"><italic><tp:taxon-name><tp:taxon-name-part taxon-name-part-type="genus">Kunzea</tp:taxon-name-part> <tp:taxon-name-part taxon-name-part-type="species">peduncularis</tp:taxon-name-part></tp:taxon-name></italic> F.Muell.</td><td rowspan="1" colspan="1" style="text-align:center">a</td><td rowspan="1" colspan="1" style="text-align:center; background-color:#a8d385">*</td><td rowspan="1" colspan="1" style="text-align:center">c</td><td rowspan="1" colspan="1" style="text-align:center">*</td><td rowspan="1" colspan="1" style="text-align:center">*</td><td rowspan="1" colspan="1" style="text-align:center">g</td><td rowspan="1" colspan="1" style="text-align:center">c</td><td rowspan="1" colspan="1" style="text-align:center">c</td><td rowspan="1" colspan="1" style="text-align:center">g</td><td rowspan="1" colspan="1" style="text-align:center">t</td><td rowspan="1" colspan="1" style="text-align:center; background-color:#e6a0bc">t</td><td rowspan="1" colspan="1" style="text-align:center">g</td><td rowspan="1" colspan="1" style="text-align:center">c</td><td rowspan="1" colspan="1" style="text-align:center; background-color:#a8d385">c</td><td rowspan="1" colspan="1" style="text-align:center">g</td><td rowspan="1" colspan="1" style="text-align:center">c</td><td rowspan="1" colspan="1" style="text-align:center">a</td><td rowspan="1" colspan="1" style="text-align:center">a</td><td rowspan="1" colspan="1" style="text-align:center; background-color:#e6a0bc">g</td><td rowspan="1" colspan="1" style="text-align:center">c</td><td rowspan="1" colspan="1" style="text-align:center; background-color:#e6a0bc">a</td><td rowspan="1" colspan="1" style="text-align:center">c</td><td rowspan="1" colspan="1" style="text-align:center">g</td><td rowspan="1" colspan="1" style="text-align:center">a</td><td rowspan="1" colspan="1" style="text-align:center; background-color:#b9529f">a</td><td rowspan="1" colspan="1" style="text-align:center">c</td><td rowspan="1" colspan="1" style="text-align:center">c</td><td rowspan="1" colspan="1" style="text-align:center">c</td><td rowspan="1" colspan="1" style="text-align:center">c</td><td rowspan="1" colspan="1" style="text-align:center">g</td><td rowspan="1" colspan="1" style="text-align:center; background-color:#b9529f">*</td><td rowspan="1" colspan="1" style="text-align:center; background-color:#b9529f">a</td><td rowspan="1" colspan="1" style="text-align:center; background-color:#b9529f">a</td><td rowspan="1" colspan="1" style="text-align:center; background-color:#b9529f">t</td><td rowspan="1" colspan="1" style="text-align:center">*</td><td rowspan="1" colspan="1" style="text-align:center">c</td></tr><tr><td rowspan="1" colspan="1" style="text-align:left"><italic><tp:taxon-name><tp:taxon-name-part taxon-name-part-type="genus">Kunzea</tp:taxon-name-part> <tp:taxon-name-part taxon-name-part-type="species">phylicioides</tp:taxon-name-part></tp:taxon-name></italic> (A.Cunn. ex Schauer) Druce</td><td rowspan="1" colspan="1" style="text-align:center; background-color:#ffe206">a/t</td><td rowspan="1" colspan="1" style="text-align:center; background-color:#e6a0bc">a</td><td rowspan="1" colspan="1" style="text-align:center">c</td><td rowspan="1" colspan="1" style="text-align:center">*</td><td rowspan="1" colspan="1" style="text-align:center">*</td><td rowspan="1" colspan="1" style="text-align:center">g</td><td rowspan="1" colspan="1" style="text-align:center">c</td><td rowspan="1" colspan="1" style="text-align:center">c</td><td rowspan="1" colspan="1" style="text-align:center">g</td><td rowspan="1" colspan="1" style="text-align:center">t</td><td rowspan="1" colspan="1" style="text-align:center; background-color:#e6a0bc">t</td><td rowspan="1" colspan="1" style="text-align:center">g</td><td rowspan="1" colspan="1" style="text-align:center">c</td><td rowspan="1" colspan="1" style="text-align:center">*</td><td rowspan="1" colspan="1" style="text-align:center">g</td><td rowspan="1" colspan="1" style="text-align:center">c</td><td rowspan="1" colspan="1" style="text-align:center">a</td><td rowspan="1" colspan="1" style="text-align:center">a</td><td rowspan="1" colspan="1" style="text-align:center; background-color:#e6a0bc">g</td><td rowspan="1" colspan="1" style="text-align:center">c</td><td rowspan="1" colspan="1" style="text-align:center; background-color:#e6a0bc">a</td><td rowspan="1" colspan="1" style="text-align:center">c</td><td rowspan="1" colspan="1" style="text-align:center; background-color:#69bd45">g/a</td><td rowspan="1" colspan="1" style="text-align:center">a</td><td rowspan="1" colspan="1" style="text-align:center; background-color:#b9529f">a</td><td rowspan="1" colspan="1" style="text-align:center">c</td><td rowspan="1" colspan="1" style="text-align:center">c</td><td rowspan="1" colspan="1" style="text-align:center">c</td><td rowspan="1" colspan="1" style="text-align:center">c</td><td rowspan="1" colspan="1" style="text-align:center">g</td><td rowspan="1" colspan="1" style="text-align:center; background-color:#b9529f">*</td><td rowspan="1" colspan="1" style="text-align:center; background-color:#b9529f">a</td><td rowspan="1" colspan="1" style="text-align:center; background-color:#b9529f">a</td><td rowspan="1" colspan="1" style="text-align:center; background-color:#b9529f">t</td><td rowspan="1" colspan="1" style="text-align:center">*</td><td rowspan="1" colspan="1" style="text-align:center">c</td></tr><tr><td rowspan="1" colspan="1" style="text-align:left"><tp:taxon-name><tp:taxon-name-part taxon-name-part-type="genus">Kunzea</tp:taxon-name-part> <tp:taxon-name-part taxon-name-part-type="infraspecific-rank">aff.</tp:taxon-name-part> <tp:taxon-name-part taxon-name-part-type="species">peduncularis</tp:taxon-name-part></tp:taxon-name></td><td rowspan="1" colspan="1" style="text-align:center; background-color:#ffe206">t</td><td rowspan="1" colspan="1" style="text-align:center; background-color:#e6a0bc">a</td><td rowspan="1" colspan="1" style="text-align:center; background-color:#ffe206">c/t</td><td rowspan="1" colspan="1" style="text-align:center">*</td><td rowspan="1" colspan="1" style="text-align:center">*</td><td rowspan="1" colspan="1" style="text-align:center">g</td><td rowspan="1" colspan="1" style="text-align:center; background-color:#ffe206">c/t</td><td rowspan="1" colspan="1" style="text-align:center">c</td><td rowspan="1" colspan="1" style="text-align:center">g</td><td rowspan="1" colspan="1" style="text-align:center">t</td><td rowspan="1" colspan="1" style="text-align:center; background-color:#e6a0bc">t</td><td rowspan="1" colspan="1" style="text-align:center">g</td><td rowspan="1" colspan="1" style="text-align:center">c</td><td rowspan="1" colspan="1" style="text-align:center">*</td><td rowspan="1" colspan="1" style="text-align:center">g</td><td rowspan="1" colspan="1" style="text-align:center">c</td><td rowspan="1" colspan="1" style="text-align:center">a</td><td rowspan="1" colspan="1" style="text-align:center">a</td><td rowspan="1" colspan="1" style="text-align:center; background-color:#e6a0bc">g</td><td rowspan="1" colspan="1" style="text-align:center">c</td><td rowspan="1" colspan="1" style="text-align:center; background-color:#e6a0bc">a</td><td rowspan="1" colspan="1" style="text-align:center">c</td><td rowspan="1" colspan="1" style="text-align:center">g</td><td rowspan="1" colspan="1" style="text-align:center">a</td><td rowspan="1" colspan="1" style="text-align:center; background-color:#b9529f">a</td><td rowspan="1" colspan="1" style="text-align:center; background-color:#f6ec13">c/t</td><td rowspan="1" colspan="1" style="text-align:center">c</td><td rowspan="1" colspan="1" style="text-align:center">c</td><td rowspan="1" colspan="1" style="text-align:center">c</td><td rowspan="1" colspan="1" style="text-align:center">g</td><td rowspan="1" colspan="1" style="text-align:center; background-color:#b9529f">*</td><td rowspan="1" colspan="1" style="text-align:center; background-color:#b9529f">a</td><td rowspan="1" colspan="1" style="text-align:center; background-color:#b9529f">a</td><td rowspan="1" colspan="1" style="text-align:center; background-color:#b9529f">t</td><td rowspan="1" colspan="1" style="text-align:center">*</td><td rowspan="1" colspan="1" style="text-align:center">c</td></tr><tr><td rowspan="1" colspan="1" style="text-align:left"><tp:taxon-name><tp:taxon-name-part taxon-name-part-type="genus">Kunzea</tp:taxon-name-part> <tp:taxon-name-part taxon-name-part-type="infraspecific-rank">aff.</tp:taxon-name-part> <tp:taxon-name-part taxon-name-part-type="species">ericoides</tp:taxon-name-part></tp:taxon-name> (g)</td><td rowspan="1" colspan="1" style="text-align:center">a</td><td rowspan="1" colspan="1" style="text-align:center; background-color:#a8d385">*</td><td rowspan="1" colspan="1" style="text-align:center">c</td><td rowspan="1" colspan="1" style="text-align:center">*</td><td rowspan="1" colspan="1" style="text-align:center">*</td><td rowspan="1" colspan="1" style="text-align:center">g</td><td rowspan="1" colspan="1" style="text-align:center">c</td><td rowspan="1" colspan="1" style="text-align:center">c</td><td rowspan="1" colspan="1" style="text-align:center">g</td><td rowspan="1" colspan="1" style="text-align:center">t</td><td rowspan="1" colspan="1" style="text-align:center; background-color:#e6a0bc">t</td><td rowspan="1" colspan="1" style="text-align:center">g</td><td rowspan="1" colspan="1" style="text-align:center">c</td><td rowspan="1" colspan="1" style="text-align:center">*</td><td rowspan="1" colspan="1" style="text-align:center">g</td><td rowspan="1" colspan="1" style="text-align:center">c</td><td rowspan="1" colspan="1" style="text-align:center">a</td><td rowspan="1" colspan="1" style="text-align:center">a</td><td rowspan="1" colspan="1" style="text-align:center; background-color:#e6a0bc">g</td><td rowspan="1" colspan="1" style="text-align:center; background-color:#ffe206">t</td><td rowspan="1" colspan="1" style="text-align:center; background-color:#e6a0bc">a</td><td rowspan="1" colspan="1" style="text-align:center">c</td><td rowspan="1" colspan="1" style="text-align:center; background-color:#69bd45">g/a</td><td rowspan="1" colspan="1" style="text-align:center">a</td><td rowspan="1" colspan="1" style="text-align:center; background-color:#b9529f">a</td><td rowspan="1" colspan="1" style="text-align:center">c</td><td rowspan="1" colspan="1" style="text-align:center">c</td><td rowspan="1" colspan="1" style="text-align:center">c</td><td rowspan="1" colspan="1" style="text-align:center">c</td><td rowspan="1" colspan="1" style="text-align:center">g</td><td rowspan="1" colspan="1" style="text-align:center; background-color:#b9529f">*</td><td rowspan="1" colspan="1" style="text-align:center; background-color:#b9529f">a</td><td rowspan="1" colspan="1" style="text-align:center; background-color:#b9529f">a</td><td rowspan="1" colspan="1" style="text-align:center; background-color:#b9529f">t</td><td rowspan="1" colspan="1" style="text-align:center">*</td><td rowspan="1" colspan="1" style="text-align:center">c</td></tr><tr><td rowspan="1" colspan="1" style="text-align:left"><tp:taxon-name><tp:taxon-name-part taxon-name-part-type="genus">Kunzea</tp:taxon-name-part> <tp:taxon-name-part taxon-name-part-type="infraspecific-rank">aff.</tp:taxon-name-part> <tp:taxon-name-part taxon-name-part-type="species">ericoides</tp:taxon-name-part></tp:taxon-name> (h)</td><td rowspan="1" colspan="1" style="text-align:center">a</td><td rowspan="1" colspan="1" style="text-align:center; background-color:#a8d385">*</td><td rowspan="1" colspan="1" style="text-align:center">c</td><td rowspan="1" colspan="1" style="text-align:center">*</td><td rowspan="1" colspan="1" style="text-align:center">*</td><td rowspan="1" colspan="1" style="text-align:center">g</td><td rowspan="1" colspan="1" style="text-align:center">c</td><td rowspan="1" colspan="1" style="text-align:center">c</td><td rowspan="1" colspan="1" style="text-align:center">g</td><td rowspan="1" colspan="1" style="text-align:center">t</td><td rowspan="1" colspan="1" style="text-align:center; background-color:#e6a0bc">t</td><td rowspan="1" colspan="1" style="text-align:center">g</td><td rowspan="1" colspan="1" style="text-align:center">c</td><td rowspan="1" colspan="1" style="text-align:center; background-color:#a8d385">c</td><td rowspan="1" colspan="1" style="text-align:center">g</td><td rowspan="1" colspan="1" style="text-align:center">c</td><td rowspan="1" colspan="1" style="text-align:center">a</td><td rowspan="1" colspan="1" style="text-align:center">a</td><td rowspan="1" colspan="1" style="text-align:center; background-color:#e6a0bc">g</td><td rowspan="1" colspan="1" style="text-align:center">c</td><td rowspan="1" colspan="1" style="text-align:center; background-color:#e6a0bc">a</td><td rowspan="1" colspan="1" style="text-align:center">c</td><td rowspan="1" colspan="1" style="text-align:center">g</td><td rowspan="1" colspan="1" style="text-align:center">a</td><td rowspan="1" colspan="1" style="text-align:center; background-color:#b9529f">a</td><td rowspan="1" colspan="1" style="text-align:center">c</td><td rowspan="1" colspan="1" style="text-align:center">c</td><td rowspan="1" colspan="1" style="text-align:center">c</td><td rowspan="1" colspan="1" style="text-align:center">c</td><td rowspan="1" colspan="1" style="text-align:center">g</td><td rowspan="1" colspan="1" style="text-align:center; background-color:#b9529f">*</td><td rowspan="1" colspan="1" style="text-align:center; background-color:#b9529f">a</td><td rowspan="1" colspan="1" style="text-align:center; background-color:#b9529f">a</td><td rowspan="1" colspan="1" style="text-align:center; background-color:#b9529f">t</td><td rowspan="1" colspan="1" style="text-align:center">*</td><td rowspan="1" colspan="1" style="text-align:center">c</td></tr><tr><td rowspan="1" colspan="1" style="text-align:left"><tp:taxon-name><tp:taxon-name-part taxon-name-part-type="genus">Kunzea</tp:taxon-name-part> <tp:taxon-name-part taxon-name-part-type="infraspecific-rank">aff.</tp:taxon-name-part> <tp:taxon-name-part taxon-name-part-type="species">ericoides</tp:taxon-name-part></tp:taxon-name> (i)</td><td rowspan="1" colspan="1" style="text-align:center">a</td><td rowspan="1" colspan="1" style="text-align:center; background-color:#e6a0bc">a</td><td rowspan="1" colspan="1" style="text-align:center">c</td><td rowspan="1" colspan="1" style="text-align:center">*</td><td rowspan="1" colspan="1" style="text-align:center">*</td><td rowspan="1" colspan="1" style="text-align:center">g</td><td rowspan="1" colspan="1" style="text-align:center">c</td><td rowspan="1" colspan="1" style="text-align:center">c</td><td rowspan="1" colspan="1" style="text-align:center">c</td><td rowspan="1" colspan="1" style="text-align:center">t</td><td rowspan="1" colspan="1" style="text-align:center; background-color:#e6a0bc">t</td><td rowspan="1" colspan="1" style="text-align:center">g</td><td rowspan="1" colspan="1" style="text-align:center">c</td><td rowspan="1" colspan="1" style="text-align:center">*</td><td rowspan="1" colspan="1" style="text-align:center; background-color:#ffe206">a</td><td rowspan="1" colspan="1" style="text-align:center">c</td><td rowspan="1" colspan="1" style="text-align:center">a</td><td rowspan="1" colspan="1" style="text-align:center">a</td><td rowspan="1" colspan="1" style="text-align:center; background-color:#e6a0bc">g</td><td rowspan="1" colspan="1" style="text-align:center">c</td><td rowspan="1" colspan="1" style="text-align:center">g</td><td rowspan="1" colspan="1" style="text-align:center">c</td><td rowspan="1" colspan="1" style="text-align:center; background-color:#f6ec13">a</td><td rowspan="1" colspan="1" style="text-align:center">a</td><td rowspan="1" colspan="1" style="text-align:center; background-color:#b9529f">a</td><td rowspan="1" colspan="1" style="text-align:center">c</td><td rowspan="1" colspan="1" style="text-align:center; background-color:#f6ec13">t</td><td rowspan="1" colspan="1" style="text-align:center">c</td><td rowspan="1" colspan="1" style="text-align:center">c</td><td rowspan="1" colspan="1" style="text-align:center">g</td><td rowspan="1" colspan="1" style="text-align:center; background-color:#b9529f">*</td><td rowspan="1" colspan="1" style="text-align:center; background-color:#b9529f">a</td><td rowspan="1" colspan="1" style="text-align:center; background-color:#b9529f">a</td><td rowspan="1" colspan="1" style="text-align:center; background-color:#b9529f">t</td><td rowspan="1" colspan="1" style="text-align:center">*</td><td rowspan="1" colspan="1" style="text-align:center">c</td></tr><tr><td rowspan="1" colspan="37" style="text-align:left"><bold>New Zealand <italic><tp:taxon-name><tp:taxon-name-part taxon-name-part-type="genus">Kunzea</tp:taxon-name-part> <tp:taxon-name-part taxon-name-part-type="species">ericoides</tp:taxon-name-part></tp:taxon-name></italic> complex</bold></td></tr><tr><td rowspan="1" colspan="1" style="text-align:left"><italic><tp:taxon-name><tp:taxon-name-part taxon-name-part-type="genus">Kunzea</tp:taxon-name-part> <tp:taxon-name-part taxon-name-part-type="species">amathicola</tp:taxon-name-part></tp:taxon-name></italic></td><td rowspan="1" colspan="1" style="text-align:center">a</td><td rowspan="1" colspan="1" style="text-align:center">c</td><td rowspan="1" colspan="1" style="text-align:center">c</td><td rowspan="1" colspan="1" style="text-align:center">*</td><td rowspan="1" colspan="1" style="text-align:center">*</td><td rowspan="1" colspan="1" style="text-align:center">g</td><td rowspan="1" colspan="1" style="text-align:center">c</td><td rowspan="1" colspan="1" style="text-align:center; background-color:#ffe206">t</td><td rowspan="1" colspan="1" style="text-align:center">g</td><td rowspan="1" colspan="1" style="text-align:center; background-color:#a8d385">g/t</td><td rowspan="1" colspan="1" style="text-align:center">c</td><td rowspan="1" colspan="1" style="text-align:center">g</td><td rowspan="1" colspan="1" style="text-align:center">c</td><td rowspan="1" colspan="1" style="text-align:center">*</td><td rowspan="1" colspan="1" style="text-align:center">g</td><td rowspan="1" colspan="1" style="text-align:center">c</td><td rowspan="1" colspan="1" style="text-align:center">a</td><td rowspan="1" colspan="1" style="text-align:center">a</td><td rowspan="1" colspan="1" style="text-align:center; background-color:#e6a0bc">g</td><td rowspan="1" colspan="1" style="text-align:center">c</td><td rowspan="1" colspan="1" style="text-align:center">g</td><td rowspan="1" colspan="1" style="text-align:center">c</td><td rowspan="1" colspan="1" style="text-align:center">g</td><td rowspan="1" colspan="1" style="text-align:center">a</td><td rowspan="1" colspan="1" style="text-align:center">g</td><td rowspan="1" colspan="1" style="text-align:center">c</td><td rowspan="1" colspan="1" style="text-align:center">c</td><td rowspan="1" colspan="1" style="text-align:center">c</td><td rowspan="1" colspan="1" style="text-align:center">c</td><td rowspan="1" colspan="1" style="text-align:center">g</td><td rowspan="1" colspan="1" style="text-align:center; background-color:#ed1f24">g</td><td rowspan="1" colspan="1" style="text-align:center">*</td><td rowspan="1" colspan="1" style="text-align:center">*</td><td rowspan="1" colspan="1" style="text-align:center">*</td><td rowspan="1" colspan="1" style="text-align:center">*</td><td rowspan="1" colspan="1" style="text-align:center">c</td></tr><tr><td rowspan="1" colspan="1" style="text-align:left"><italic><tp:taxon-name><tp:taxon-name-part taxon-name-part-type="genus">Kunzea</tp:taxon-name-part> <tp:taxon-name-part taxon-name-part-type="species">ericoides</tp:taxon-name-part></tp:taxon-name></italic></td><td rowspan="1" colspan="1" style="text-align:center">a</td><td rowspan="1" colspan="1" style="text-align:center">c</td><td rowspan="1" colspan="1" style="text-align:center">c</td><td rowspan="1" colspan="1" style="text-align:center">*</td><td rowspan="1" colspan="1" style="text-align:center">*</td><td rowspan="1" colspan="1" style="text-align:center">g</td><td rowspan="1" colspan="1" style="text-align:center">c</td><td rowspan="1" colspan="1" style="text-align:center">c</td><td rowspan="1" colspan="1" style="text-align:center">g</td><td rowspan="1" colspan="1" style="text-align:center">t</td><td rowspan="1" colspan="1" style="text-align:center">c</td><td rowspan="1" colspan="1" style="text-align:center">g</td><td rowspan="1" colspan="1" style="text-align:center">c</td><td rowspan="1" colspan="1" style="text-align:center">*</td><td rowspan="1" colspan="1" style="text-align:center">g</td><td rowspan="1" colspan="1" style="text-align:center">c</td><td rowspan="1" colspan="1" style="text-align:center">a</td><td rowspan="1" colspan="1" style="text-align:center">a</td><td rowspan="1" colspan="1" style="text-align:center">a</td><td rowspan="1" colspan="1" style="text-align:center">c</td><td rowspan="1" colspan="1" style="text-align:center">g</td><td rowspan="1" colspan="1" style="text-align:center; background-color:#f6ec13">c/t</td><td rowspan="1" colspan="1" style="text-align:center">g</td><td rowspan="1" colspan="1" style="text-align:center">a</td><td rowspan="1" colspan="1" style="text-align:center">g</td><td rowspan="1" colspan="1" style="text-align:center">c</td><td rowspan="1" colspan="1" style="text-align:center">c</td><td rowspan="1" colspan="1" style="text-align:center; background-color:#69bd45">g/c</td><td rowspan="1" colspan="1" style="text-align:center">c</td><td rowspan="1" colspan="1" style="text-align:center">g</td><td rowspan="1" colspan="1" style="text-align:center; background-color:#6fccdd">c</td><td rowspan="1" colspan="1" style="text-align:center">*</td><td rowspan="1" colspan="1" style="text-align:center">*</td><td rowspan="1" colspan="1" style="text-align:center">*</td><td rowspan="1" colspan="1" style="text-align:center">*</td><td rowspan="1" colspan="1" style="text-align:center">c</td></tr><tr><td rowspan="1" colspan="1" style="text-align:left"><italic><tp:taxon-name><tp:taxon-name-part taxon-name-part-type="genus">Kunzea</tp:taxon-name-part> <tp:taxon-name-part taxon-name-part-type="species">linearis</tp:taxon-name-part></tp:taxon-name></italic></td><td rowspan="1" colspan="1" style="text-align:center">a</td><td rowspan="1" colspan="1" style="text-align:center">c</td><td rowspan="1" colspan="1" style="text-align:center">c</td><td rowspan="1" colspan="1" style="text-align:center">*</td><td rowspan="1" colspan="1" style="text-align:center">*</td><td rowspan="1" colspan="1" style="text-align:center">g</td><td rowspan="1" colspan="1" style="text-align:center">c</td><td rowspan="1" colspan="1" style="text-align:center">c</td><td rowspan="1" colspan="1" style="text-align:center">g</td><td rowspan="1" colspan="1" style="text-align:center">t</td><td rowspan="1" colspan="1" style="text-align:center">c</td><td rowspan="1" colspan="1" style="text-align:center">g</td><td rowspan="1" colspan="1" style="text-align:center">c</td><td rowspan="1" colspan="1" style="text-align:center">*</td><td rowspan="1" colspan="1" style="text-align:center">g</td><td rowspan="1" colspan="1" style="text-align:center">c</td><td rowspan="1" colspan="1" style="text-align:center; background-color:#ffe206">g</td><td rowspan="1" colspan="1" style="text-align:center">a</td><td rowspan="1" colspan="1" style="text-align:center">a</td><td rowspan="1" colspan="1" style="text-align:center">c</td><td rowspan="1" colspan="1" style="text-align:center">g</td><td rowspan="1" colspan="1" style="text-align:center">c</td><td rowspan="1" colspan="1" style="text-align:center">g</td><td rowspan="1" colspan="1" style="text-align:center">a</td><td rowspan="1" colspan="1" style="text-align:center">g</td><td rowspan="1" colspan="1" style="text-align:center">c</td><td rowspan="1" colspan="1" style="text-align:center">c</td><td rowspan="1" colspan="1" style="text-align:center; background-color:#69bd45">g/c</td><td rowspan="1" colspan="1" style="text-align:center">c</td><td rowspan="1" colspan="1" style="text-align:center; background-color:#f6ec13">g/a</td><td rowspan="1" colspan="1" style="text-align:center; background-color:#6fccdd">c</td><td rowspan="1" colspan="1" style="text-align:center">*</td><td rowspan="1" colspan="1" style="text-align:center">*</td><td rowspan="1" colspan="1" style="text-align:center">*</td><td rowspan="1" colspan="1" style="text-align:center">*</td><td rowspan="1" colspan="1" style="text-align:center">c</td></tr><tr><td rowspan="1" colspan="1" style="text-align:left"><italic><tp:taxon-name><tp:taxon-name-part taxon-name-part-type="genus">Kunzea</tp:taxon-name-part> <tp:taxon-name-part taxon-name-part-type="species">robusta</tp:taxon-name-part></tp:taxon-name></italic></td><td rowspan="1" colspan="1" style="text-align:center">a</td><td rowspan="1" colspan="1" style="text-align:center">c</td><td rowspan="1" colspan="1" style="text-align:center">c</td><td rowspan="1" colspan="1" style="text-align:center">*</td><td rowspan="1" colspan="1" style="text-align:center">*</td><td rowspan="1" colspan="1" style="text-align:center">g</td><td rowspan="1" colspan="1" style="text-align:center">c</td><td rowspan="1" colspan="1" style="text-align:center">c</td><td rowspan="1" colspan="1" style="text-align:center">g</td><td rowspan="1" colspan="1" style="text-align:center">t</td><td rowspan="1" colspan="1" style="text-align:center">c</td><td rowspan="1" colspan="1" style="text-align:center">g</td><td rowspan="1" colspan="1" style="text-align:center">c</td><td rowspan="1" colspan="1" style="text-align:center">*</td><td rowspan="1" colspan="1" style="text-align:center">g</td><td rowspan="1" colspan="1" style="text-align:center">c</td><td rowspan="1" colspan="1" style="text-align:center">a</td><td rowspan="1" colspan="1" style="text-align:center">a</td><td rowspan="1" colspan="1" style="text-align:center">a</td><td rowspan="1" colspan="1" style="text-align:center">c</td><td rowspan="1" colspan="1" style="text-align:center">g</td><td rowspan="1" colspan="1" style="text-align:center">c</td><td rowspan="1" colspan="1" style="text-align:center">g</td><td rowspan="1" colspan="1" style="text-align:center">a</td><td rowspan="1" colspan="1" style="text-align:center">g</td><td rowspan="1" colspan="1" style="text-align:center">c</td><td rowspan="1" colspan="1" style="text-align:center">c</td><td rowspan="1" colspan="1" style="text-align:center">c</td><td rowspan="1" colspan="1" style="text-align:center">c</td><td rowspan="1" colspan="1" style="text-align:center">g</td><td rowspan="1" colspan="1" style="text-align:center; background-color:#ed1f24">g</td><td rowspan="1" colspan="1" style="text-align:center">*</td><td rowspan="1" colspan="1" style="text-align:center">*</td><td rowspan="1" colspan="1" style="text-align:center">*</td><td rowspan="1" colspan="1" style="text-align:center">*</td><td rowspan="1" colspan="1" style="text-align:center">c</td></tr><tr><td rowspan="1" colspan="1" style="text-align:left"><italic><tp:taxon-name><tp:taxon-name-part taxon-name-part-type="genus">Kunzea</tp:taxon-name-part> <tp:taxon-name-part taxon-name-part-type="species">robusta</tp:taxon-name-part></tp:taxon-name></italic> (Mt Egmont only)</td><td rowspan="1" colspan="1" style="text-align:center">a</td><td rowspan="1" colspan="1" style="text-align:center">c</td><td rowspan="1" colspan="1" style="text-align:center">c</td><td rowspan="1" colspan="1" style="text-align:center">*</td><td rowspan="1" colspan="1" style="text-align:center">*</td><td rowspan="1" colspan="1" style="text-align:center">g</td><td rowspan="1" colspan="1" style="text-align:center">c</td><td rowspan="1" colspan="1" style="text-align:center">c</td><td rowspan="1" colspan="1" style="text-align:center">g</td><td rowspan="1" colspan="1" style="text-align:center">t</td><td rowspan="1" colspan="1" style="text-align:center">c</td><td rowspan="1" colspan="1" style="text-align:center">g</td><td rowspan="1" colspan="1" style="text-align:center">c</td><td rowspan="1" colspan="1" style="text-align:center">*</td><td rowspan="1" colspan="1" style="text-align:center">g</td><td rowspan="1" colspan="1" style="text-align:center">c</td><td rowspan="1" colspan="1" style="text-align:center">a</td><td rowspan="1" colspan="1" style="text-align:center">a</td><td rowspan="1" colspan="1" style="text-align:center">a</td><td rowspan="1" colspan="1" style="text-align:center">c</td><td rowspan="1" colspan="1" style="text-align:center">g</td><td rowspan="1" colspan="1" style="text-align:center">c</td><td rowspan="1" colspan="1" style="text-align:center">g</td><td rowspan="1" colspan="1" style="text-align:center">a</td><td rowspan="1" colspan="1" style="text-align:center">g</td><td rowspan="1" colspan="1" style="text-align:center">c</td><td rowspan="1" colspan="1" style="text-align:center">c</td><td rowspan="1" colspan="1" style="text-align:center; background-color:#69bd45">g/c</td><td rowspan="1" colspan="1" style="text-align:center">c</td><td rowspan="1" colspan="1" style="text-align:center">g</td><td rowspan="1" colspan="1" style="text-align:center; background-color:#ed1f24">g</td><td rowspan="1" colspan="1" style="text-align:center">*</td><td rowspan="1" colspan="1" style="text-align:center">*</td><td rowspan="1" colspan="1" style="text-align:center">*</td><td rowspan="1" colspan="1" style="text-align:center">*</td><td rowspan="1" colspan="1" style="text-align:center">c</td></tr><tr><td rowspan="1" colspan="1" style="text-align:left"><italic><tp:taxon-name><tp:taxon-name-part taxon-name-part-type="genus">Kunzea</tp:taxon-name-part> <tp:taxon-name-part taxon-name-part-type="species">tenuicaulis</tp:taxon-name-part></tp:taxon-name></italic></td><td rowspan="1" colspan="1" style="text-align:center">a</td><td rowspan="1" colspan="1" style="text-align:center">c</td><td rowspan="1" colspan="1" style="text-align:center">c</td><td rowspan="1" colspan="1" style="text-align:center">*</td><td rowspan="1" colspan="1" style="text-align:center">*</td><td rowspan="1" colspan="1" style="text-align:center; background-color:#ffe206">a</td><td rowspan="1" colspan="1" style="text-align:center">c</td><td rowspan="1" colspan="1" style="text-align:center">c</td><td rowspan="1" colspan="1" style="text-align:center">g</td><td rowspan="1" colspan="1" style="text-align:center; background-color:#a8d385">g/t</td><td rowspan="1" colspan="1" style="text-align:center">c</td><td rowspan="1" colspan="1" style="text-align:center; background-color:#ffe206">a</td><td rowspan="1" colspan="1" style="text-align:center">c</td><td rowspan="1" colspan="1" style="text-align:center">*</td><td rowspan="1" colspan="1" style="text-align:center">g</td><td rowspan="1" colspan="1" style="text-align:center; background-color:#ffe206">t</td><td rowspan="1" colspan="1" style="text-align:center">a</td><td rowspan="1" colspan="1" style="text-align:center">a</td><td rowspan="1" colspan="1" style="text-align:center">a</td><td rowspan="1" colspan="1" style="text-align:center">c</td><td rowspan="1" colspan="1" style="text-align:center">g</td><td rowspan="1" colspan="1" style="text-align:center">c</td><td rowspan="1" colspan="1" style="text-align:center">g</td><td rowspan="1" colspan="1" style="text-align:center; background-color:#f6ec13">c</td><td rowspan="1" colspan="1" style="text-align:center">g</td><td rowspan="1" colspan="1" style="text-align:center">c</td><td rowspan="1" colspan="1" style="text-align:center">c</td><td rowspan="1" colspan="1" style="text-align:center">c</td><td rowspan="1" colspan="1" style="text-align:center">c</td><td rowspan="1" colspan="1" style="text-align:center">g</td><td rowspan="1" colspan="1" style="text-align:center; background-color:#69bd45">a</td><td rowspan="1" colspan="1" style="text-align:center">*</td><td rowspan="1" colspan="1" style="text-align:center">*</td><td rowspan="1" colspan="1" style="text-align:center">*</td><td rowspan="1" colspan="1" style="text-align:center">*</td><td rowspan="1" colspan="1" style="text-align:center">c</td></tr><tr><td rowspan="1" colspan="1" style="text-align:left"><italic><tp:taxon-name><tp:taxon-name-part taxon-name-part-type="genus">Kunzea</tp:taxon-name-part> <tp:taxon-name-part taxon-name-part-type="species">toelkenii</tp:taxon-name-part></tp:taxon-name></italic></td><td rowspan="1" colspan="1" style="text-align:center">a</td><td rowspan="1" colspan="1" style="text-align:center">c</td><td rowspan="1" colspan="1" style="text-align:center">c</td><td rowspan="1" colspan="1" style="text-align:center">*</td><td rowspan="1" colspan="1" style="text-align:center">*</td><td rowspan="1" colspan="1" style="text-align:center">g</td><td rowspan="1" colspan="1" style="text-align:center">c</td><td rowspan="1" colspan="1" style="text-align:center">c</td><td rowspan="1" colspan="1" style="text-align:center">g</td><td rowspan="1" colspan="1" style="text-align:center">t</td><td rowspan="1" colspan="1" style="text-align:center">c</td><td rowspan="1" colspan="1" style="text-align:center">g</td><td rowspan="1" colspan="1" style="text-align:center">c</td><td rowspan="1" colspan="1" style="text-align:center">*</td><td rowspan="1" colspan="1" style="text-align:center">g</td><td rowspan="1" colspan="1" style="text-align:center">c</td><td rowspan="1" colspan="1" style="text-align:center">a</td><td rowspan="1" colspan="1" style="text-align:center">a</td><td rowspan="1" colspan="1" style="text-align:center">a</td><td rowspan="1" colspan="1" style="text-align:center">c</td><td rowspan="1" colspan="1" style="text-align:center">g</td><td rowspan="1" colspan="1" style="text-align:center">c</td><td rowspan="1" colspan="1" style="text-align:center">g</td><td rowspan="1" colspan="1" style="text-align:center">a</td><td rowspan="1" colspan="1" style="text-align:center">g</td><td rowspan="1" colspan="1" style="text-align:center">c</td><td rowspan="1" colspan="1" style="text-align:center">c</td><td rowspan="1" colspan="1" style="text-align:center; background-color:#69bd45">g/c</td><td rowspan="1" colspan="1" style="text-align:center">c</td><td rowspan="1" colspan="1" style="text-align:center">g</td><td rowspan="1" colspan="1" style="text-align:center; background-color:#69bd45">a</td><td rowspan="1" colspan="1" style="text-align:center">*</td><td rowspan="1" colspan="1" style="text-align:center">*</td><td rowspan="1" colspan="1" style="text-align:center">*</td><td rowspan="1" colspan="1" style="text-align:center">*</td><td rowspan="1" colspan="1" style="text-align:center">c</td></tr><tr><td rowspan="1" colspan="1" style="text-align:left"><italic><tp:taxon-name><tp:taxon-name-part taxon-name-part-type="genus">Kunzea</tp:taxon-name-part> <tp:taxon-name-part taxon-name-part-type="species">triregensis</tp:taxon-name-part></tp:taxon-name></italic></td><td rowspan="1" colspan="1" style="text-align:center">a</td><td rowspan="1" colspan="1" style="text-align:center">c</td><td rowspan="1" colspan="1" style="text-align:center">c</td><td rowspan="1" colspan="1" style="text-align:center">*</td><td rowspan="1" colspan="1" style="text-align:center">*</td><td rowspan="1" colspan="1" style="text-align:center">g</td><td rowspan="1" colspan="1" style="text-align:center">c</td><td rowspan="1" colspan="1" style="text-align:center">c</td><td rowspan="1" colspan="1" style="text-align:center">g</td><td rowspan="1" colspan="1" style="text-align:center">t</td><td rowspan="1" colspan="1" style="text-align:center">c</td><td rowspan="1" colspan="1" style="text-align:center">g</td><td rowspan="1" colspan="1" style="text-align:center">c</td><td rowspan="1" colspan="1" style="text-align:center">*</td><td rowspan="1" colspan="1" style="text-align:center">g</td><td rowspan="1" colspan="1" style="text-align:center">c</td><td rowspan="1" colspan="1" style="text-align:center">a</td><td rowspan="1" colspan="1" style="text-align:center">a</td><td rowspan="1" colspan="1" style="text-align:center">a</td><td rowspan="1" colspan="1" style="text-align:center">c</td><td rowspan="1" colspan="1" style="text-align:center">g</td><td rowspan="1" colspan="1" style="text-align:center">c</td><td rowspan="1" colspan="1" style="text-align:center">g</td><td rowspan="1" colspan="1" style="text-align:center">a</td><td rowspan="1" colspan="1" style="text-align:center">g</td><td rowspan="1" colspan="1" style="text-align:center">c</td><td rowspan="1" colspan="1" style="text-align:center">c</td><td rowspan="1" colspan="1" style="text-align:center">c</td><td rowspan="1" colspan="1" style="text-align:center">c</td><td rowspan="1" colspan="1" style="text-align:center">g</td><td rowspan="1" colspan="1" style="text-align:center; background-color:#b9529f">*</td><td rowspan="1" colspan="1" style="text-align:center">*</td><td rowspan="1" colspan="1" style="text-align:center">*</td><td rowspan="1" colspan="1" style="text-align:center">*</td><td rowspan="1" colspan="1" style="text-align:center">*</td><td rowspan="1" colspan="1" style="text-align:center">c</td></tr><tr><td rowspan="1" colspan="1" style="text-align:left"><italic><tp:taxon-name><tp:taxon-name-part taxon-name-part-type="genus">Kunzea</tp:taxon-name-part> <tp:taxon-name-part taxon-name-part-type="species">salterae</tp:taxon-name-part></tp:taxon-name></italic></td><td rowspan="1" colspan="1" style="text-align:center">a</td><td rowspan="1" colspan="1" style="text-align:center">c</td><td rowspan="1" colspan="1" style="text-align:center">c</td><td rowspan="1" colspan="1" style="text-align:center">*</td><td rowspan="1" colspan="1" style="text-align:center">*</td><td rowspan="1" colspan="1" style="text-align:center">g</td><td rowspan="1" colspan="1" style="text-align:center">c</td><td rowspan="1" colspan="1" style="text-align:center">c</td><td rowspan="1" colspan="1" style="text-align:center">g</td><td rowspan="1" colspan="1" style="text-align:center; background-color:#a8d385">g/t</td><td rowspan="1" colspan="1" style="text-align:center">c</td><td rowspan="1" colspan="1" style="text-align:center">g</td><td rowspan="1" colspan="1" style="text-align:center; background-color:#ffe206">c/t</td><td rowspan="1" colspan="1" style="text-align:center">*</td><td rowspan="1" colspan="1" style="text-align:center">g</td><td rowspan="1" colspan="1" style="text-align:center">c</td><td rowspan="1" colspan="1" style="text-align:center">a</td><td rowspan="1" colspan="1" style="text-align:center">a</td><td rowspan="1" colspan="1" style="text-align:center">a</td><td rowspan="1" colspan="1" style="text-align:center">c</td><td rowspan="1" colspan="1" style="text-align:center">g</td><td rowspan="1" colspan="1" style="text-align:center">c</td><td rowspan="1" colspan="1" style="text-align:center">g</td><td rowspan="1" colspan="1" style="text-align:center">a</td><td rowspan="1" colspan="1" style="text-align:center">g</td><td rowspan="1" colspan="1" style="text-align:center">c</td><td rowspan="1" colspan="1" style="text-align:center">c</td><td rowspan="1" colspan="1" style="text-align:center; background-color:#69bd45">g/c</td><td rowspan="1" colspan="1" style="text-align:center">c</td><td rowspan="1" colspan="1" style="text-align:center">g</td><td rowspan="1" colspan="1" style="text-align:center; background-color:#69bd45">a</td><td rowspan="1" colspan="1" style="text-align:center">*</td><td rowspan="1" colspan="1" style="text-align:center">*</td><td rowspan="1" colspan="1" style="text-align:center">*</td><td rowspan="1" colspan="1" style="text-align:center">*</td><td rowspan="1" colspan="1" style="text-align:center">c</td></tr><tr><td rowspan="1" colspan="1" style="text-align:left"><italic><tp:taxon-name><tp:taxon-name-part taxon-name-part-type="genus">Kunzea</tp:taxon-name-part> <tp:taxon-name-part taxon-name-part-type="species">serotina</tp:taxon-name-part></tp:taxon-name></italic></td><td rowspan="1" colspan="1" style="text-align:center">a</td><td rowspan="1" colspan="1" style="text-align:center">c</td><td rowspan="1" colspan="1" style="text-align:center">c</td><td rowspan="1" colspan="1" style="text-align:center">*</td><td rowspan="1" colspan="1" style="text-align:center">*</td><td rowspan="1" colspan="1" style="text-align:center">g</td><td rowspan="1" colspan="1" style="text-align:center">c</td><td rowspan="1" colspan="1" style="text-align:center">c</td><td rowspan="1" colspan="1" style="text-align:center">g</td><td rowspan="1" colspan="1" style="text-align:center">t</td><td rowspan="1" colspan="1" style="text-align:center">c</td><td rowspan="1" colspan="1" style="text-align:center">g</td><td rowspan="1" colspan="1" style="text-align:center">c</td><td rowspan="1" colspan="1" style="text-align:center">*</td><td rowspan="1" colspan="1" style="text-align:center">g</td><td rowspan="1" colspan="1" style="text-align:center">c</td><td rowspan="1" colspan="1" style="text-align:center">a</td><td rowspan="1" colspan="1" style="text-align:center">a</td><td rowspan="1" colspan="1" style="text-align:center">a</td><td rowspan="1" colspan="1" style="text-align:center">c</td><td rowspan="1" colspan="1" style="text-align:center">g</td><td rowspan="1" colspan="1" style="text-align:center">c</td><td rowspan="1" colspan="1" style="text-align:center">g</td><td rowspan="1" colspan="1" style="text-align:center">a</td><td rowspan="1" colspan="1" style="text-align:center">g</td><td rowspan="1" colspan="1" style="text-align:center">c</td><td rowspan="1" colspan="1" style="text-align:center">c</td><td rowspan="1" colspan="1" style="text-align:center; background-color:#69bd45">g/c</td><td rowspan="1" colspan="1" style="text-align:center">c</td><td rowspan="1" colspan="1" style="text-align:center">g</td><td rowspan="1" colspan="1" style="text-align:center; background-color:#69bd45">a</td><td rowspan="1" colspan="1" style="text-align:center">*</td><td rowspan="1" colspan="1" style="text-align:center">*</td><td rowspan="1" colspan="1" style="text-align:center">*</td><td rowspan="1" colspan="1" style="text-align:center">*</td><td rowspan="1" colspan="1" style="text-align:center">c</td></tr><tr><td rowspan="1" colspan="1" style="text-align:left"><italic><tp:taxon-name><tp:taxon-name-part taxon-name-part-type="genus">Kunzea</tp:taxon-name-part> <tp:taxon-name-part taxon-name-part-type="species">sinclairii</tp:taxon-name-part></tp:taxon-name></italic></td><td rowspan="1" colspan="1" style="text-align:center">a</td><td rowspan="1" colspan="1" style="text-align:center">c</td><td rowspan="1" colspan="1" style="text-align:center">c</td><td rowspan="1" colspan="1" style="text-align:center">*</td><td rowspan="1" colspan="1" style="text-align:center">*</td><td rowspan="1" colspan="1" style="text-align:center">g</td><td rowspan="1" colspan="1" style="text-align:center">c</td><td rowspan="1" colspan="1" style="text-align:center">c</td><td rowspan="1" colspan="1" style="text-align:center">g</td><td rowspan="1" colspan="1" style="text-align:center">t</td><td rowspan="1" colspan="1" style="text-align:center">c</td><td rowspan="1" colspan="1" style="text-align:center">g</td><td rowspan="1" colspan="1" style="text-align:center">c</td><td rowspan="1" colspan="1" style="text-align:center">*</td><td rowspan="1" colspan="1" style="text-align:center">g</td><td rowspan="1" colspan="1" style="text-align:center">c</td><td rowspan="1" colspan="1" style="text-align:center">a</td><td rowspan="1" colspan="1" style="text-align:center">a</td><td rowspan="1" colspan="1" style="text-align:center">a</td><td rowspan="1" colspan="1" style="text-align:center">c</td><td rowspan="1" colspan="1" style="text-align:center">g</td><td rowspan="1" colspan="1" style="text-align:center">c</td><td rowspan="1" colspan="1" style="text-align:center">g</td><td rowspan="1" colspan="1" style="text-align:center">a</td><td rowspan="1" colspan="1" style="text-align:center">g</td><td rowspan="1" colspan="1" style="text-align:center">c</td><td rowspan="1" colspan="1" style="text-align:center">c</td><td rowspan="1" colspan="1" style="text-align:center">c</td><td rowspan="1" colspan="1" style="text-align:center">c</td><td rowspan="1" colspan="1" style="text-align:center">g</td><td rowspan="1" colspan="1" style="text-align:center; background-color:#a8d385">g</td><td rowspan="1" colspan="1" style="text-align:center">*</td><td rowspan="1" colspan="1" style="text-align:center">*</td><td rowspan="1" colspan="1" style="text-align:center">*</td><td rowspan="1" colspan="1" style="text-align:center">*</td><td rowspan="1" colspan="1" style="text-align:center">c</td></tr><tr><td rowspan="1" colspan="1" style="text-align:left"><tp:taxon-name><tp:taxon-name-part taxon-name-part-type="genus">Kunzea</tp:taxon-name-part> <tp:taxon-name-part taxon-name-part-type="infraspecific-rank">aff.</tp:taxon-name-part> <tp:taxon-name-part taxon-name-part-type="species">ericoides</tp:taxon-name-part></tp:taxon-name> " Lottin Point"</td><td rowspan="1" colspan="1" style="text-align:center">a</td><td rowspan="1" colspan="1" style="text-align:center">c</td><td rowspan="1" colspan="1" style="text-align:center">c</td><td rowspan="1" colspan="1" style="text-align:center">*</td><td rowspan="1" colspan="1" style="text-align:center">*</td><td rowspan="1" colspan="1" style="text-align:center">g</td><td rowspan="1" colspan="1" style="text-align:center">c</td><td rowspan="1" colspan="1" style="text-align:center">c</td><td rowspan="1" colspan="1" style="text-align:center">g</td><td rowspan="1" colspan="1" style="text-align:center">t</td><td rowspan="1" colspan="1" style="text-align:center">c</td><td rowspan="1" colspan="1" style="text-align:center">g</td><td rowspan="1" colspan="1" style="text-align:center">c</td><td rowspan="1" colspan="1" style="text-align:center">*</td><td rowspan="1" colspan="1" style="text-align:center">g</td><td rowspan="1" colspan="1" style="text-align:center">c</td><td rowspan="1" colspan="1" style="text-align:center">a</td><td rowspan="1" colspan="1" style="text-align:center; background-color:#ffe206">t</td><td rowspan="1" colspan="1" style="text-align:center; background-color:#e6a0bc">g</td><td rowspan="1" colspan="1" style="text-align:center">c</td><td rowspan="1" colspan="1" style="text-align:center">g</td><td rowspan="1" colspan="1" style="text-align:center">c</td><td rowspan="1" colspan="1" style="text-align:center">g</td><td rowspan="1" colspan="1" style="text-align:center">a</td><td rowspan="1" colspan="1" style="text-align:center">g</td><td rowspan="1" colspan="1" style="text-align:center">c</td><td rowspan="1" colspan="1" style="text-align:center">c</td><td rowspan="1" colspan="1" style="text-align:center">c</td><td rowspan="1" colspan="1" style="text-align:center">c</td><td rowspan="1" colspan="1" style="text-align:center">g</td><td rowspan="1" colspan="1" style="text-align:center; background-color:#b9529f">*</td><td rowspan="1" colspan="1" style="text-align:center">*</td><td rowspan="1" colspan="1" style="text-align:center">*</td><td rowspan="1" colspan="1" style="text-align:center">*</td><td rowspan="1" colspan="1" style="text-align:center; background-color:#f6ec13">g</td><td rowspan="1" colspan="1" style="text-align:center">c</td></tr><tr><td rowspan="1" colspan="37" style="text-align:center"/></tr><tr><td rowspan="2" colspan="1" style="text-align:left; vertical-align: middle">Key:</td><td rowspan="1" colspan="1" style="text-align:left; background-color:#ffe206"/><td rowspan="1" colspan="9" style="text-align:left">- unique character</td><td rowspan="1" colspan="1" style="text-align:left; background-color:#a8d385"/><td rowspan="1" colspan="9" style="text-align:left">- shared character</td><td rowspan="1" colspan="1" style="text-align:left; background-color:#e6a0bc"/><td rowspan="1" colspan="9" style="text-align:left">- shared Australian character</td><td rowspan="1" colspan="6" style="text-align:left"/></tr><tr><td rowspan="1" colspan="1" style="text-align:left; background-color:#ff6600"/><td rowspan="1" colspan="9" style="text-align:left">- shared character</td><td rowspan="1" colspan="1" style="text-align:left; background-color:#00ccff"/><td rowspan="1" colspan="9" style="text-align:left">- shared character</td><td rowspan="1" colspan="1" style="text-align:left"/><td rowspan="1" colspan="9" style="text-align:left"/><td rowspan="1" colspan="6" style="text-align:left"/></tr></tbody></table></table-wrap></tp:treatment-sec><ref-list><ref id="B42"><mixed-citation xmlns:xlink="http://www.w3.org/1999/xlink" xlink:type="simple"><person-group><name name-style="western"><surname>de Lange</surname><given-names>PJ</given-names></name><name name-style="western"><surname>Murray</surname><given-names>BG</given-names></name></person-group> (<year>2004</year>) <article-title>Chromosome numbers in <italic><tp:taxon-name><tp:taxon-name-part taxon-name-part-type="genus">Kunzea</tp:taxon-name-part></tp:taxon-name></italic> (<tp:taxon-name><tp:taxon-name-part taxon-name-part-type="family">Myrtaceae</tp:taxon-name-part></tp:taxon-name>).</article-title><source>Australian Journal of Botany</source><volume>52</volume>: <fpage>609</fpage>–<lpage>617</lpage>. doi: <ext-link ext-link-type="doi" xlink:href="10.1071/BT04060" xlink:type="simple">10.1071/BT04060</ext-link></mixed-citation></ref><ref id="B2"><mixed-citation xmlns:xlink="http://www.w3.org/1999/xlink" xlink:type="simple"><person-group><name name-style="western"><surname>Allan</surname><given-names>HH</given-names></name></person-group> (<year>1961</year>) <source>Flora of New Zealand</source>. <volume>Vol. I</volume>. <publisher-name>Government Printer</publisher-name>, <publisher-loc>Wellington</publisher-loc>.</mixed-citation></ref><ref id="B65"><mixed-citation xmlns:xlink="http://www.w3.org/1999/xlink" xlink:type="simple"><person-group><name name-style="western"><surname>Harris</surname><given-names>W</given-names></name></person-group> (<year>1996</year>) <article-title>Genecological aspects of flowering patterns of populations of <italic><tp:taxon-name><tp:taxon-name-part taxon-name-part-type="genus">Kunzea</tp:taxon-name-part> <tp:taxon-name-part taxon-name-part-type="species">ericoides</tp:taxon-name-part></tp:taxon-name></italic> and <italic><tp:taxon-name><tp:taxon-name-part taxon-name-part-type="genus">K.</tp:taxon-name-part> <tp:taxon-name-part taxon-name-part-type="species">sinclairii</tp:taxon-name-part></tp:taxon-name></italic> (<tp:taxon-name><tp:taxon-name-part taxon-name-part-type="family">Myrtaceae</tp:taxon-name-part></tp:taxon-name>).</article-title><source>New Zealand Journal of Botany</source><volume>34</volume>: <fpage>333</fpage>–<lpage>354</lpage>. doi: <ext-link ext-link-type="doi" xlink:href="10.1080/0028825X.1996.10410699" xlink:type="simple">10.1080/0028825X.1996.10410699</ext-link></mixed-citation></ref><ref id="B70"><mixed-citation xmlns:xlink="http://www.w3.org/1999/xlink" xlink:type="simple"><person-group><name name-style="western"><surname>Heenan</surname><given-names>PB</given-names></name></person-group> (<year>1998</year>) <article-title>Reinstatement of <italic><tp:taxon-name><tp:taxon-name-part taxon-name-part-type="genus">Sophora</tp:taxon-name-part> <tp:taxon-name-part taxon-name-part-type="species">longicarinata</tp:taxon-name-part></tp:taxon-name></italic> (<tp:taxon-name><tp:taxon-name-part taxon-name-part-type="family">Fabaceae</tp:taxon-name-part></tp:taxon-name> – <tp:taxon-name><tp:taxon-name-part taxon-name-part-type="tribe">Sophoreae</tp:taxon-name-part></tp:taxon-name>) from northern South Island, New Zealand, and typification of <italic><tp:taxon-name><tp:taxon-name-part taxon-name-part-type="genus">S.</tp:taxon-name-part> <tp:taxon-name-part taxon-name-part-type="species">microphylla</tp:taxon-name-part></tp:taxon-name></italic>.</article-title><source>New Zealand Journal of Botany</source><volume>36</volume>: <fpage>369</fpage>–<lpage>380</lpage>. doi: <ext-link ext-link-type="doi" xlink:href="10.1080/0028825X.1998.9512575" xlink:type="simple">10.1080/0028825X.1998.9512575</ext-link></mixed-citation></ref><ref id="B74"><mixed-citation xmlns:xlink="http://www.w3.org/1999/xlink" xlink:type="simple"><person-group><name name-style="western"><surname>Heenan</surname><given-names>PB</given-names></name><name name-style="western"><surname>de Lange</surname><given-names>PJ</given-names></name><name name-style="western"><surname>Wilton</surname><given-names>AD</given-names></name></person-group> (<year>2001</year>) <article-title><italic><tp:taxon-name><tp:taxon-name-part taxon-name-part-type="genus">Sophora</tp:taxon-name-part></tp:taxon-name></italic> (<tp:taxon-name><tp:taxon-name-part taxon-name-part-type="family">Fabaceae</tp:taxon-name-part></tp:taxon-name>) in New Zealand: taxonomy, distribution and biogeography.</article-title><source>New Zealand Journal of Botany</source><volume>39</volume>: <fpage>17</fpage>–<lpage>53</lpage>. doi: <ext-link ext-link-type="doi" xlink:href="10.1080/0028825X.2001.9512715" xlink:type="simple">10.1080/0028825X.2001.9512715</ext-link></mixed-citation></ref><ref id="B71"><mixed-citation xmlns:xlink="http://www.w3.org/1999/xlink" xlink:type="simple"><person-group><name name-style="western"><surname>Heenan</surname><given-names>PB</given-names></name><name name-style="western"><surname>de Lange</surname><given-names>PJ</given-names></name></person-group> (<year>2004</year>) <article-title><italic><tp:taxon-name><tp:taxon-name-part taxon-name-part-type="genus">Myrsine</tp:taxon-name-part> <tp:taxon-name-part taxon-name-part-type="species">aquilonia</tp:taxon-name-part></tp:taxon-name></italic> and <italic><tp:taxon-name><tp:taxon-name-part taxon-name-part-type="genus">M.</tp:taxon-name-part> <tp:taxon-name-part taxon-name-part-type="species">umbricola</tp:taxon-name-part></tp:taxon-name></italic> (<tp:taxon-name><tp:taxon-name-part taxon-name-part-type="family">Myrsinaceae</tp:taxon-name-part></tp:taxon-name>), two new species from New Zealand.</article-title><source>New Zealand Journal of Botany</source><volume>42</volume>: <fpage>753</fpage>–<lpage>769</lpage>. doi: <ext-link ext-link-type="doi" xlink:href="10.1080/0028825X.2004.9512929" xlink:type="simple">10.1080/0028825X.2004.9512929</ext-link></mixed-citation></ref><ref id="B72"><mixed-citation xmlns:xlink="http://www.w3.org/1999/xlink" xlink:type="simple"><person-group><name name-style="western"><surname>Heenan</surname><given-names>PB</given-names></name><name name-style="western"><surname>de Lange</surname><given-names>PJ</given-names></name></person-group> (<year>2006</year>) <article-title><italic><tp:taxon-name><tp:taxon-name-part taxon-name-part-type="genus">Pseudowintera</tp:taxon-name-part> <tp:taxon-name-part taxon-name-part-type="species">insperata</tp:taxon-name-part></tp:taxon-name></italic> (<tp:taxon-name><tp:taxon-name-part taxon-name-part-type="family">Winteraceae</tp:taxon-name-part></tp:taxon-name>), an overlooked and rare new species from northern New Zealand.</article-title><source>New Zealand Journal of Botany</source><volume>44</volume>: <fpage>89</fpage>–<lpage>98</lpage>. doi: <ext-link ext-link-type="doi" xlink:href="10.1080/0028825X.2006.9513008" xlink:type="simple">10.1080/0028825X.2006.9513008</ext-link></mixed-citation></ref><ref id="B35"><mixed-citation xmlns:xlink="http://www.w3.org/1999/xlink" xlink:type="simple"><person-group><name name-style="western"><surname>de Lange</surname><given-names>PJ</given-names></name></person-group> (<year>2007</year>) <source>Biosystematics of the New Zealand <italic><tp:taxon-name><tp:taxon-name-part taxon-name-part-type="genus">Kunzea</tp:taxon-name-part> <tp:taxon-name-part taxon-name-part-type="species">ericoides</tp:taxon-name-part></tp:taxon-name></italic> (A.Rich.) Joy Thomps. complex</source>. <comment>PhD Thesis</comment>, <publisher-name>University of Auckland</publisher-name>, <publisher-loc>New Zealand</publisher-loc>.</mixed-citation></ref><ref id="B45"><mixed-citation xmlns:xlink="http://www.w3.org/1999/xlink" xlink:type="simple"><person-group><name name-style="western"><surname>de Lange</surname><given-names>PJ</given-names></name><name name-style="western"><surname>Smissen</surname><given-names>RD</given-names></name><name name-style="western"><surname>Wagstaff</surname><given-names>SJ</given-names></name><name name-style="western"><surname>Keeling</surname><given-names>DJ</given-names></name><name name-style="western"><surname>Murray</surname><given-names>BG</given-names></name><name name-style="western"><surname>Toelken</surname><given-names>HR</given-names></name></person-group> (<year>2010</year>) <article-title>A molecular phylogeny and infrageneric classification of <italic><tp:taxon-name><tp:taxon-name-part taxon-name-part-type="genus">Kunzea</tp:taxon-name-part></tp:taxon-name></italic> (<tp:taxon-name><tp:taxon-name-part taxon-name-part-type="family">Myrtaceae</tp:taxon-name-part></tp:taxon-name>) inferred from rDNA ITS and ETS sequences.</article-title><source>Australian Systematic Botany</source><volume>23</volume>: <fpage>309</fpage>–<lpage>319</lpage>. doi: <ext-link ext-link-type="doi" xlink:href="10.1071/SB10019" xlink:type="simple">10.1071/SB10019</ext-link></mixed-citation></ref><ref id="B78"><mixed-citation xmlns:xlink="http://www.w3.org/1999/xlink" xlink:type="simple"><person-group><name name-style="western"><surname>Houghton</surname><given-names>BF</given-names></name><name name-style="western"><surname>Wilson</surname><given-names>CJN</given-names></name><name name-style="western"><surname>McWilliams</surname><given-names>MO</given-names></name><name name-style="western"><surname>Lanphere</surname><given-names>MA</given-names></name><name name-style="western"><surname>Weaver</surname><given-names>SD</given-names></name><name name-style="western"><surname>Briggs</surname><given-names>RM</given-names></name><name name-style="western"><surname>Pringle</surname><given-names>MS</given-names></name></person-group> (<year>1995</year>) <article-title>Chronology and dynamics of a large silicic magmatic system: central Taupo Volcanic Zone, New Zealand.</article-title><source>Geology</source><volume>23</volume>: <fpage>13</fpage>–<lpage>16</lpage>. doi: <ext-link ext-link-type="doi" xlink:href="10.1130/0091-7613(1995)023&lt;0013:CADOAL&gt;2.3.CO;2" xlink:type="simple">10.1130/0091-7613(1995)023&lt;0013:CADOAL&gt;2.3.CO;2</ext-link></mixed-citation></ref><ref id="B137"><mixed-citation xmlns:xlink="http://www.w3.org/1999/xlink" xlink:type="simple"><person-group><name name-style="western"><surname>Wilson</surname><given-names>CJN</given-names></name><name name-style="western"><surname>Houghton</surname><given-names>BF</given-names></name><name name-style="western"><surname>McWilliams</surname><given-names>MO</given-names></name><name name-style="western"><surname>Lamphere</surname><given-names>MA</given-names></name><name name-style="western"><surname>Weaver</surname><given-names>SD</given-names></name><name name-style="western"><surname>Briggs</surname><given-names>RM</given-names></name></person-group> (<year>1995</year>) <article-title>Volcanic and structural evolution of Taupo Volcanic Zone, New Zealand: a review.</article-title><source>Journal of Volcanology and Geothermal Research</source><volume>68</volume>: <fpage>1</fpage>–<lpage>28</lpage>. doi: <ext-link ext-link-type="doi" xlink:href="10.1016/0377-0273(95)00006-G" xlink:type="simple">10.1016/0377-0273(95)00006-G</ext-link></mixed-citation></ref><ref id="B44"><mixed-citation xmlns:xlink="http://www.w3.org/1999/xlink" xlink:type="simple"><person-group><name name-style="western"><surname>de Lange</surname><given-names>PJ</given-names></name><name name-style="western"><surname>Datson</surname><given-names>PM</given-names></name><name name-style="western"><surname>Murray</surname><given-names>BG</given-names></name><name name-style="western"><surname>Toelken</surname><given-names>HR</given-names></name></person-group> (<year>2005</year>) <article-title>Hybridism in the <italic><tp:taxon-name><tp:taxon-name-part taxon-name-part-type="genus">Kunzea</tp:taxon-name-part> <tp:taxon-name-part taxon-name-part-type="species">ericoides</tp:taxon-name-part></tp:taxon-name></italic> complex (<tp:taxon-name><tp:taxon-name-part taxon-name-part-type="family">Myrtaceae</tp:taxon-name-part></tp:taxon-name>): an analysis of artificial crosses.</article-title><source>Australian Systematic Botany</source><volume>18</volume>: <fpage>117</fpage>–<lpage>131</lpage>. doi: <ext-link ext-link-type="doi" xlink:href="10.1071/SB04043" xlink:type="simple">10.1071/SB04043</ext-link></mixed-citation></ref><ref id="B130"><mixed-citation xmlns:xlink="http://www.w3.org/1999/xlink" xlink:type="simple"><person-group><name name-style="western"><surname>Townsend</surname><given-names>AJ</given-names></name><name name-style="western"><surname>de Lange</surname><given-names>PJ</given-names></name><name name-style="western"><surname>Norton</surname><given-names>DA</given-names></name><name name-style="western"><surname>Molloy</surname><given-names>J</given-names></name><name name-style="western"><surname>Miskelly</surname><given-names>C</given-names></name><name name-style="western"><surname>Duffy</surname><given-names>C</given-names></name></person-group> (<year>2008</year>) <source>The New Zealand Threat Classification System manual</source>. <publisher-name>Department of Conservation</publisher-name>, <publisher-loc>Wellington</publisher-loc>. <ext-link ext-link-type="uri" xlink:href="http://www.doc.govt.nz/publications/conservation/nz-threat-classification-system/nz-threat-classification-system-manual-2008/" xlink:type="simple">http://www.doc.govt.nz/publications/conservation/nz-threat-classification-system/nz-threat-classification-system-manual-2008/</ext-link></mixed-citation></ref></ref-list></tp:taxon-treatment>
