# Supplementary material for: A revision of the New Zealand Kunzea ericoides (Myrtaceae) complex
Source: PhytoKeys. 2014 Aug 26;(40):1–185. doi: 10.3897/phytokeys.40.7973 (PMC4154306; doi:10.3897/phytokeys.40.7973)
Supplement: XML Treatment for Kunzea linearis [file phytokeys.40.7973-treatment7.xml]

<!DOCTYPE tp:taxon-treatment
  PUBLIC "-//TaxonX//DTD Taxonomic Treatment Publishing DTD v0 20100105//EN" "tax-treatment-NSO.dtd">
<tp:taxon-treatment xmlns:tp="http://www.plazi.org/taxpub"><tp:treatment-meta><kwd-group><label>Taxon classification</label><kwd><named-content content-type="kingdom">Plantae</named-content></kwd><kwd><named-content content-type="order">Myrtales</named-content></kwd><kwd><named-content content-type="family">Myrtaceae</named-content></kwd></kwd-group><mixed-citation publication-type="journal"><person-group><name><surname>de Lange</surname><given-names>Peter J.</given-names></name></person-group><article-title>A revision of the New Zealand <italic><tp:taxon-name><tp:taxon-name-part taxon-name-part-type="genus">Kunzea</tp:taxon-name-part> <tp:taxon-name-part taxon-name-part-type="species">ericoides</tp:taxon-name-part></tp:taxon-name></italic> (<tp:taxon-name><tp:taxon-name-part taxon-name-part-type="family">Myrtaceae</tp:taxon-name-part></tp:taxon-name>) complex</article-title><source>PhytoKeys</source><day>26</day><month>8</month><year>2014</year><volume>2014</volume><issue>40</issue><fpage>1</fpage><lpage>185</lpage><pub-id pub-id-type="doi">10.3897/phytokeys.40.7973</pub-id></mixed-citation></tp:treatment-meta><tp:nomenclature><label>6.</label><tp:taxon-name>
                        <tp:taxon-name-part taxon-name-part-type="genus">Kunzea</tp:taxon-name-part>
                        <tp:taxon-name-part taxon-name-part-type="species">linearis</tp:taxon-name-part>
                        <object-id xmlns:xlink="http://www.w3.org/1999/xlink" xlink:type="simple" content-type="ipni">urn:lsid:ipni.org:names:77141738-1</object-id>
                    </tp:taxon-name><tp:taxon-authority>(Kirk) de Lange et Toelken</tp:taxon-authority><tp:taxon-status xmlns:xlink="http://www.w3.org/1999/xlink" xlink:type="simple">comb. et stat. nov.</tp:taxon-status><tp:nomenclature-citation-list><tp:nomenclature-citation><tp:taxon-name><tp:taxon-name-part taxon-name-part-type="genus">Leptospermum</tp:taxon-name-part> <tp:taxon-name-part taxon-name-part-type="species">ericoides</tp:taxon-name-part> <tp:taxon-name-part taxon-name-part-type="infraspecific-rank">var.</tp:taxon-name-part> <tp:taxon-name-part taxon-name-part-type="variety">linearis</tp:taxon-name-part></tp:taxon-name><comment> Kirk in <italic>For. Fl.</italic> (1889), 125, Plate LXIX (t.69), f.2</comment></tp:nomenclature-citation><tp:nomenclature-citation><tp:taxon-name><tp:taxon-name-part taxon-name-part-type="genus">Leptospermum</tp:taxon-name-part> <tp:taxon-name-part taxon-name-part-type="species">lineatum</tp:taxon-name-part></tp:taxon-name><comment> (Kirk) Cockayne in <italic>Rep. Dune Area N.Z.</italic>, (1911), 38.</comment></tp:nomenclature-citation><tp:nomenclature-citation><tp:taxon-name><tp:taxon-name-part taxon-name-part-type="genus">Kunzea</tp:taxon-name-part> <tp:taxon-name-part taxon-name-part-type="species">ericoides</tp:taxon-name-part> <tp:taxon-name-part taxon-name-part-type="infraspecific-rank">var.</tp:taxon-name-part> <tp:taxon-name-part taxon-name-part-type="variety">linearis</tp:taxon-name-part></tp:taxon-name><comment> (Kirk) W.Harris in <italic>N.Z.J.Bot.</italic> 25, (1987), 134.</comment></tp:nomenclature-citation></tp:nomenclature-citation-list></tp:nomenclature><tp:treatment-sec sec-type="Holotype"><title>Holotype</title><p><bold>(Fig. <xref ref-type="fig" rid="F29">29A</xref>).</bold> T. Kirk, The Forest Flora of New Zealand (1889), Plate LXIX (t.69), f.2.</p><fig id="F29" position="float" orientation="portrait"><label>Figure 29.</label><caption><p>Holotype and epitype of <tp:taxon-name><tp:taxon-name-part taxon-name-part-type="genus">Leptospermum</tp:taxon-name-part> <tp:taxon-name-part taxon-name-part-type="species">ericoides</tp:taxon-name-part> <tp:taxon-name-part taxon-name-part-type="infraspecific-rank">var.</tp:taxon-name-part> <tp:taxon-name-part taxon-name-part-type="variety">lineare</tp:taxon-name-part></tp:taxon-name> Kirk. <bold>A</bold> Holotype of <tp:taxon-name><tp:taxon-name-part taxon-name-part-type="genus">Leptospermum</tp:taxon-name-part> <tp:taxon-name-part taxon-name-part-type="species">ericoides</tp:taxon-name-part> <tp:taxon-name-part taxon-name-part-type="infraspecific-rank">var.</tp:taxon-name-part> <tp:taxon-name-part taxon-name-part-type="variety">lineare</tp:taxon-name-part></tp:taxon-name> Kirk, illustration t.69 (f.2) in <xref ref-type="bibr" rid="B82">Kirk (1889)</xref> <bold>B</bold> Epitype of <tp:taxon-name><tp:taxon-name-part taxon-name-part-type="genus">Leptospermum</tp:taxon-name-part> <tp:taxon-name-part taxon-name-part-type="species">ericoides</tp:taxon-name-part> <tp:taxon-name-part taxon-name-part-type="infraspecific-rank">var.</tp:taxon-name-part> <tp:taxon-name-part taxon-name-part-type="variety">lineare</tp:taxon-name-part></tp:taxon-name> Kirk (WELT SP029435). Scale bar: (<bold>A</bold>) 10 mm.</p></caption><graphic xmlns:xlink="http://www.w3.org/1999/xlink" xlink:href="phytokeys-040-001-g029.jpg" position="float" orientation="portrait" xlink:type="simple" id="oo_12640.jpg"/></fig></tp:treatment-sec><tp:treatment-sec sec-type="Epitype"><title>Epitype</title><p><bold>(here designated)</bold> <bold>(Fig. <xref ref-type="fig" rid="F29">29B</xref>).</bold> Ahatawapa, Waitemata T. K[irk] 953, Feb 6 1866, WELT SP29435! Labelled by Kirk as <tp:taxon-name><tp:taxon-name-part taxon-name-part-type="genus">Leptospermum</tp:taxon-name-part> <tp:taxon-name-part taxon-name-part-type="species">ericoides</tp:taxon-name-part></tp:taxon-name> A. Rich. Fl. N. Z. 357 <tp:taxon-name><tp:taxon-name-part taxon-name-part-type="infraspecific-rank">var.</tp:taxon-name-part> <tp:taxon-name-part taxon-name-part-type="variety">lineatus</tp:taxon-name-part></tp:taxon-name> [<italic>sic</italic>].</p></tp:treatment-sec><tp:treatment-sec sec-type="Notes"><title>Notes.</title><p><xref ref-type="bibr" rid="B82">Kirk (1889</xref>; p. 125) published <!--PageBreak--><!--PageBreak--><tp:taxon-name><tp:taxon-name-part taxon-name-part-type="genus">Leptospermum</tp:taxon-name-part> <tp:taxon-name-part taxon-name-part-type="species">ericoides</tp:taxon-name-part> <tp:taxon-name-part taxon-name-part-type="infraspecific-rank">var.</tp:taxon-name-part> <tp:taxon-name-part taxon-name-part-type="variety">linearis</tp:taxon-name-part></tp:taxon-name> with a brief description which is given here in full: ‘var. β, <italic><tp:taxon-name><tp:taxon-name-part taxon-name-part-type="variety">linearis</tp:taxon-name-part></tp:taxon-name></italic>. Young shoots, leaves, and calyces silky; branchlets densely crowded; leaves linear and pungent, <sup>1</sup>/<sub>40</sub> in. wide, margins slightly recurved; calyx with more acute teeth; petals very small, crumpled. Calyx-teeth erect in fruit. This is probably a distinct species.’ This description was accompanied by a small, somewhat stylised illustration (‘f.2’) of a fruiting sprig (Fig. <xref ref-type="fig" rid="F29">29A</xref>). No locations were given or other specimens cited. Therefore, as the sole element accompanying the protologue I regard this illustration as the holotype (see Article 9.1, Note 1, especially the statement: ‘if the author used only one element, it must be accepted as the holotype’). This is because, despite the wealth of collections in the Kirk herbarium at WELT and additional gatherings at K, all labelled in Kirk’s hand with his new name (though often spelled <tp:taxon-name><tp:taxon-name-part taxon-name-part-type="infraspecific-rank">var.</tp:taxon-name-part> <tp:taxon-name-part taxon-name-part-type="variety">lineatus</tp:taxon-name-part></tp:taxon-name>, and/or or <tp:taxon-name><tp:taxon-name-part taxon-name-part-type="infraspecific-rank">var.</tp:taxon-name-part> <tp:taxon-name-part taxon-name-part-type="variety">lineatum</tp:taxon-name-part></tp:taxon-name> (see also <xref ref-type="bibr" rid="B83">Kirk 1899</xref>)), <xref ref-type="bibr" rid="B83">Kirk (1899)</xref> did not cite any of these in his protologue, leaving the illustration, which accompanies the description and its direct citation by the naming author (e.g., ‘f.2’), as the only possible choice. However, as the holotype is stylised it is inadequate to allow a precise application of the name <tp:taxon-name><tp:taxon-name-part taxon-name-part-type="genus">Leptospermum</tp:taxon-name-part> <tp:taxon-name-part taxon-name-part-type="species">ericoides</tp:taxon-name-part> <tp:taxon-name-part taxon-name-part-type="infraspecific-rank">var.</tp:taxon-name-part> <tp:taxon-name-part taxon-name-part-type="variety">linearis</tp:taxon-name-part></tp:taxon-name>, therefore in accordance with Article 9.8 of the International Code of Nomenclature (<xref ref-type="bibr" rid="B86">McNeill et al. 2012</xref>) I designate WELT SP029435 as epitype (Fig. <xref ref-type="fig" rid="F29">29B</xref>). This sheet comprises two fruiting specimens which clearly show the densely crowded branchlets, linear leaves, and fruits bearing persistent, erect calyx lobes. These are some of the distinguishing characters mentioned in Kirk’s protologue for his new variety (<xref ref-type="bibr" rid="B82">Kirk 1889</xref>; p. 125). Further, the specimens were clearly collected by and labelled in Kirk’s hand as ‘<tp:taxon-name><tp:taxon-name-part taxon-name-part-type="genus">Leptospermum</tp:taxon-name-part> <tp:taxon-name-part taxon-name-part-type="species">ericoides</tp:taxon-name-part> <tp:taxon-name-part taxon-name-part-type="infraspecific-rank">var.</tp:taxon-name-part> <tp:taxon-name-part taxon-name-part-type="variety">lineatus</tp:taxon-name-part></tp:taxon-name>’.</p></tp:treatment-sec><tp:treatment-sec sec-type="Etymology"><title>Etymology.</title><p>The specific epithet <italic>linearis</italic> refers to the linear leaves of this species, a condition much remarked upon by Thomas Kirk on his herbarium specimens, and to a lesser extent in his descriptions (<xref ref-type="bibr" rid="B82">Kirk 1889</xref>, <xref ref-type="bibr" rid="B83">1899</xref>).</p></tp:treatment-sec><tp:treatment-sec sec-type="Description"><title>Description</title><p><bold>(Figs <xref ref-type="fig" rid="F30">30</xref>, <xref ref-type="fig" rid="F31">31</xref>, <xref ref-type="fig" rid="F32">32</xref>).</bold> <!--PageBreak--><!--PageBreak--><!--PageBreak--><!--PageBreak--><!--PageBreak--><!--PageBreak--><italic>Growth habit</italic> erect shrubs or small trees up to 12 m forming dark green to silvery-grey, erect but more or less rounded, plumose, densely branched canopies up to 2 m diam., sometimes (usually on ultramafic rocks) decumbent and/or trailing. <italic>Trunk</italic> 1(–4 or more), mostly erect but in trailing specimens distinctly serpentine, 0.10–0.46(-0.60) m d.b.h.; basal portion of trunks initially covered with rather thick, firm, stringy, brown to brownish grey coriaceous bark. <italic>Bark</italic> early bark firmly coriaceous, dark brown to brown, ± elongate, usually bearing a few transverse cracks (especially on branch flanges and decurrent leaf bases) otherwise remaining firmly attached, margins elongate sinuous, ± entire with scarcely any flaking; old bark similar though more distinctly corky-coriaceous, coarsely tessellated and remaining firmly attached, if detaching then usually doing so along transverse cracks, and peeling inwards to leave distinct layers of chartaceous, lunate, flakes that are centrally attached; flakes usually with highly irregular, frayed and shattered apices, otherwise margins ± entire; upper surface of bark flakes tessellated; upper trunk bark crumbling readily in hand, shattering if pulled hard into numerous, small, tabular flakes. <italic>Branches</italic> numerous, usually present from close to or at trunk base, but becoming progressively confined with age to the upper half of trunk; ascending to upright, very rarely spreading (usually in decumbent plants), usually distinctly plumose and often bearing old fruits; branchlets numerous, plumose, rather slender, ± quadrangular to subterete, leaves crowded along stems; branchlets sericeous, indumentum copious, hairs antrorse-appressed, weakly flexuose, up to 0.68 mm long, hyaline to translucent (appearing silvery when young, maturing silver-grey). <italic>Vegetative buds</italic> inconspicuous, usually obscured from view by surrounding leaves; at resting stage 0.2–0.8 mm diam. narrowly ovoid; scales deciduous; (0.2–)1.2 mm long, stramineous to pale brown, broadly ovate-lanceolate grading through lanceolate to narrowly lanceolate; midrib strongly keeled, prolonged to apiculate tip, often with one prominent row of 2–6 oil glands on either side of midrib; scales initially completely obscured by long silky silvery-white hairs, becoming glabrate, with hairs progressively confined to scale margins, midrib, and keel prolongation. <italic>Leaves</italic> not heterophyllous, sessile, usually hairy, very rarely glabrous, densely crowded along branchlets, particularly toward apices, initially obliquely ascending, subappressed to suberect, basally often spreading to weakly recurved in distal one-third; lamina (9.3–)12.7(–19.5) × (0.3–)0.7(–1.2) mm, initially silvery-grey (due to dense hair covering), maturing dark green to glaucous green above (as hairs are shed) with a dull not glossy surface, paler beneath; lamina linear, distal one-third sometimes weakly recurved, apex sharply acute, cuspidate, base attenuate (with adaxial surface often glabrous, abaxial densely hairy); adaxial lamina surface flat to weakly concave, glandular punctate, with oil glands evident when fresh or dry (though more conspicuous when dry), up to c.300, midrib very slightly raised near base, otherwise only evident for c. one-third of length as a conspicuous line of silvery-grey antrorse-appressed, silky hairs up to 0.8 mm long; abaxial surface flat to weakly convex, glandular punctate, oil glands up to 300; midrib raised for entire length, densely sericeous to just short of leaf apex, hairs as for adaxial midrib and lamina margins; lamina margins copiously covered in silvery-grey hairs, these forming a thick band and fusing with the abaxial midrib hairs just short of lamina apex, and along decurrent leaf bases. <italic>Perules</italic> deciduous, (0.3–)1.8(–2.3) mm long, straminaceous to pale brown, narrowly ovate, ovate-lanceolate grading through to narrowly lanceolate; midrib strongly keeled, cuspidate, with an obscure row of 2–8 oil glands on either side of midrib; lamina initially obscured by long silky silvery-white hairs, becoming glabrate, with hairs progressively confined to scale margins, midrib, and keel prolongation. <italic>Inflorescence</italic> mostly compact, spiciform (3–)8(–12)-flowered botrya 20–80 mm long; usually on brachyblasts with the terminal shoot either bearing a slightly longer (up to 180 mm) compact 6–15-flowered, spiciform botryum, or a greatly elongated, spiciform, 10–40-flowered botryum up to 180 mm long. Flowers of smaller botrya crowded, those of elongated botrya regularly spaced up to 20 mm apart; terminal portion of both short and elongated spiciform botrya inflorescence types often bearing undeveloped flowers and active vegetative growth. Inflorescence axis densely invested in antrorse-appressed, weakly flexuose, silky hairs. <italic>Pherophylls</italic> persistent, leaf-like, 1–2 per flower, closely clasping hypanthium base, usually hairy, very rarely glabrous; lamina (6.0–)9.8(–12.8) × (0.9–)1.8(–2.2) mm, dark silvery-green, silvery-grey or glaucous (depending one extent of hair covering), linear to linear-falcate; linear-falcate pherophylls with basal portion sharply bent almost at right angles to inflorescence axis, otherwise obliquely ascending to suberect, or spreading; apex acute, base attenuate; adaxial surface usually deeply concave to weakly so, glandular punctate, oil glands up to c.100 (usually fewer); midrib slightly raised near base, otherwise indistinct, bearing antrorse-appressed, silky, hairs for whole length or glabrous; abaxial surface deeply convex, glandular punctate, oil glands up to 100 (usually fewer); midrib scarcely evident especially if glabrous, otherwise mostly evident as a dense line of antrorse-appressed, silky hairs continuing to the apex, lamina margin usually densely covered by antrorse-appressed, sericeous hairs, sometimes glabrous. <italic>Pedicels</italic> sessile to subsessile, up to 1.2 mm long at anthesis, scarcely elongating after anthesis, terete, copiously invested with silky, antrorse-appressed, weakly flexuose, hairs. <italic>Flower buds</italic> ovoid, double conic to pyriform, apex sharply erect; calyx lobes pinched at apex inwards, and touching prior to bud burst. Fresh flowers when fully expanded (1.9–)3.9(–5.7) mm diam. <italic>Hypanthium</italic> (2.0–)2.8(–4.0) × (2.5–)3.4(–4.1) mm, with free portion 0.6–0.9 mm long, silvery-white to silvery-grey due to copious covering of hairs or dark red-green if glabrous; barrel-shaped, cupular or narrowly campanulate, terminating in scarcely defined chartaceous rim bearing 5 persistent sharply erect calyx lobes; hypanthium surface smooth, usually completely covered in a dense covering of long, silky, antrorse-appressed silvery hairs; ribs scarcely evident. Calyx lobes 5, erect, subcoriaceous, (1.0–)1.3(–1.6) × (0.2–)0.4(–0.6) mm, persistent, narrowly deltoid to deltoid with acute tips, red-green, weakly keeled or not, lobes densely covered in long, silky, silvery, antrorse-appressed, hairs or glabrous; margins green flushed pink or red, oil glands evident only in glabrous forms, rather inconspicuous, ± colourless. Receptacle green or pink at anthesis, usually darkening to crimson after fertilisation. <italic>Petals</italic> 5(–6), (0.9–)1.4(–2.0) × (0.7–)1.4(–1.9) mm, cream, pale pink or cream basally flushed pink, narrowly ovate to suborbicular, suberect, upper one-third sometimes weakly recurved, apex rounded, margins ± finely and irregularly crumpled, sometimes denticulate, oil glands colourless. <italic>Stamens</italic> 32–46(–60) in 1–2 weakly defined whorls, arising from receptacular rim, filaments cream. Antipetalous stamens (2–)3(–6) sometimes petaloid, antisepalous (3–)4(–7). Outermost antipetalous stamens initially erect with the upper portion often incurved, more rarely outcurved, on filaments 1.2–1.8 mm long, inner stamen if present, 0.9–1.6 mm, erect or incurved, often a further 1–3 stamens, of similar length to inner stamens may be present at the base of the outermost antipetalous pair. Antisepalous stamens shorter than outermost antipetalous stamens, 0.8–1.0 mm, erect or weakly to strongly incurved, rarely outcurved, usually in mixtures of both. Anthers dorsifixed, 0.04–0.06 × 0.02–0.04 mm, testiculate, latrorse. Pollen white (13.2–)16.2(–21.0) μm. Anther connective gland prominent, pale pink or golden-yellow when fresh, drying yellow to pale orange, spheroidal, finely to coarsely papillate. <italic>Ovary</italic> (3–)4(–5) locular, each with 18–26(–30) ovules in two rows on each placental lobe. Style 0.8–2.0 mm long at anthesis, elongating after anthesis, cream or pale pink; stigma narrowly capitate, as wide as, or slightly wider than style, ± flat, greenish-white or pink, flushing red after anthesis, surface finely granular-papillate. <italic>Fruits</italic> long persistent, (1.6–)2.3(–2.9) × (2.3–)3.0(–4.1) mm, initially silvery-white or silvery-grey due to dense hair covering, maturing grey-brown to grey-black depending on degree of hair loss, sometimes completely glabrous in which case dark brown; in all types fading with age to pale grey in exposed situations or grey-black in shade, barrel-shaped to narrowly obconic, rarely campanulate to cupular, calyx valves prominently erect, splits concealed by dried, erect, free portion of hypanthium. <italic>Seeds</italic> 0.50–1.00(–1.10) × 0.48–0.63(–0.70) mm, obovoid, oblong, oblong-ellipsoid, or cylindrical and ± curved; usually curved near apex, laterally compressed, 2–3-angled with convex to flattened faces, apex rounded to subacute; base oblique, ± flattened; testa semi-glossy, orange-brown to dark brown, surface coarsely reticulate. FL: (Jul–)Nov–Jan(–May). FT: Jun–May. Chromosome Number 2<italic>n</italic> = 22 (see <xref ref-type="bibr" rid="B42">de Lange and Murray 2004</xref>).</p><fig id="F30" position="float" orientation="portrait"><label>Figure 30.</label><caption><p>Distinguishing features of <italic><tp:taxon-name><tp:taxon-name-part taxon-name-part-type="genus">Kunzea</tp:taxon-name-part> <tp:taxon-name-part taxon-name-part-type="species">linearis</tp:taxon-name-part></tp:taxon-name></italic>. <bold>A</bold> Flowering branchlet (ex cult. AK 287881) <bold>B</bold> Fruiting branchlet (ex cult. AK 287881) <bold>C</bold> Vegetative bud and branchlet indumentum (ex cult. AK 287881) <bold>D</bold> Adaxial leaf surface (ex cult. AK 287881) <bold>E</bold> Abaxial leaf surface (ex cult. AK 287881) <bold>F</bold> Adaxial leaf apex (ex cult. AK 287881) <bold>G</bold> Leaf margin indumentum (ex cult. AK 287881) <bold>H</bold> Leaf variation: (<bold>H1</bold>) Surville Cliffs (Glabrescent form, AK 287872), (<bold>H2</bold>) Surville Cliffs (Hairy Form) (AK 287955), (<bold>H3</bold>) North Island, Te Paki, Taumatatotara Flat (AK 287953), (<bold>H4</bold>) North Island, Houhoura Harbour, Perpendicular Point (AK 211064), (<bold>H5</bold>) North Island, Karikari Peninsula, Lake Waiporohita (AK 287886), (<bold>H6</bold>) Waipapa Stream (AK 288775), (<bold>H7</bold>) North Island, Raetea Forest (AK 206328), (<bold>H8</bold>) North Island, Waipu Cove Road (AK 287889), (<bold>H9</bold>) North Island, Northcote, Ahatawapa (AK 288766), (<bold>H10</bold>) North Island, Hauraki Plains, Waikumete Stream (AK 286054) <bold>I</bold> Flower (top view) (ex cult. AK 287881) <bold>J</bold> Flower and hypanthium (side view) (ex cult. AK 287881) <bold>K</bold> Flower cross section showing anther, style and ovules (ex cult. AK 287881) <bold>L</bold> Style and stigma (ex cult. AK 287881) <bold>M</bold> Stamens (ex cult. AK 287881) <bold>N</bold> Dehisced fruit (ex cult. AK 287881). Scale bars: (<bold>A, B, H</bold>) 10 mm; (<bold>C–F, I–N</bold>) 1 mm; (<bold>G</bold>) 0.5 mm.</p></caption><graphic xmlns:xlink="http://www.w3.org/1999/xlink" xlink:href="phytokeys-040-001-g030.jpg" position="float" orientation="portrait" xlink:type="simple" id="oo_12641.jpg"/></fig><fig id="F31" position="float" orientation="portrait"><label>Figure 31.</label><caption><p>Scanning Electron Micrographs of <italic><tp:taxon-name><tp:taxon-name-part taxon-name-part-type="genus">Kunzea</tp:taxon-name-part> <tp:taxon-name-part taxon-name-part-type="species">linearis</tp:taxon-name-part></tp:taxon-name></italic>. (<bold>A–E</bold> all AK 287954) Branchlet indumentum <bold>F–H</bold> Seeds (AK 206336). Scale bars: (<bold>A, C, F</bold>) 1 mm; (<bold>B, D, E, G, H</bold>) 100 μm.</p></caption><graphic xmlns:xlink="http://www.w3.org/1999/xlink" xlink:href="phytokeys-040-001-g031.jpg" position="float" orientation="portrait" xlink:type="simple" id="oo_12642.jpg"/></fig><fig id="F32" position="float" orientation="portrait"><label>Figure 32.</label><caption><p><italic><tp:taxon-name><tp:taxon-name-part taxon-name-part-type="genus">Kunzea</tp:taxon-name-part> <tp:taxon-name-part taxon-name-part-type="species">linearis</tp:taxon-name-part></tp:taxon-name></italic>. <bold>A</bold> <italic><tp:taxon-name><tp:taxon-name-part taxon-name-part-type="genus">Kunzea</tp:taxon-name-part> <tp:taxon-name-part taxon-name-part-type="species">linearis</tp:taxon-name-part></tp:taxon-name></italic> sprawling form developed on windswept ultramafic rocks, North Island, North Cape Scientific Reserve, Surville Cliffs, (photo: <italic>P. J. de Lange</italic>) <bold>B</bold> Coastal shrubland developed on steep turbidite cliffs, North Island, Auckland, Waitemata Harbour, Kendal’s Bay (photo: <italic>P. J. de Lange</italic>) <bold>C–D</bold> Decumbent shrub form developed on ultramafic soils North Island, North Cape Scientific Reserve, Surville Cliffs, (photo: <italic>P. J. de Lange</italic>) <bold>E</bold> Adult plant exhibiting the erect growth habit usually seen throughout range, North Island, Te Aupouri Peninsula, Te Kao, (photo: <italic>P. J. de Lange</italic>) <bold>F</bold> Adult tree showing ascending, plumose branching pattern; North Island, Auckland City, Western Springs (photo: <italic>P. J. de Lange</italic>) <bold>G–J</bold> Bark showing the characteristic tessellated pattern and lunate flakes typical of this species, North Island, Auckland, Waitemata Harbour, Kendal’s Bay (photo: <italic>P. J. de Lange</italic>) <bold>K</bold> Spiciform botrya of <italic><tp:taxon-name><tp:taxon-name-part taxon-name-part-type="genus">Kunzea</tp:taxon-name-part> <tp:taxon-name-part taxon-name-part-type="species">linearis</tp:taxon-name-part></tp:taxon-name></italic> showing buds with the distinctive erect calyx lobes, North Island, Karikari Peninsula, Lake Ohia (photo: <italic>J. E. Braggins</italic>) <bold>L</bold> Flowering spiciform botrya of <italic><tp:taxon-name><tp:taxon-name-part taxon-name-part-type="genus">Kunzea</tp:taxon-name-part> <tp:taxon-name-part taxon-name-part-type="species">linearis</tp:taxon-name-part></tp:taxon-name></italic>, note position of petals and presence of active vegetative growth at inflorescence apex, North Island, Karikari Peninsula, Lake Ohia (photo: <italic>J. E. Braggins</italic>).</p></caption><graphic xmlns:xlink="http://www.w3.org/1999/xlink" xlink:href="phytokeys-040-001-g032.jpg" position="float" orientation="portrait" xlink:type="simple" id="oo_12643.jpg"/></fig></tp:treatment-sec><tp:treatment-sec sec-type="Representative specimens"><title>Representative specimens</title><p><bold>(148 sheets seen):</bold> <bold>New Zealand (North Island).</bold> Te Paki, North Cape Scientific Reserve, Surville Cliffs, P. J. de Lange 1250 &amp; G. M. Crowcroft, 30 Jan 1992, (AK 207192, Duplicates: AD, CHR); Te Paki, Tom Bowlings Bay, H. Carse s.n., Dec 1926, (CHR 296369); Te Paki, Spirits Bay/Kerr Point Road junction, R. Cooper s.n., 30 Oct 1969, (AK 121371, Duplicate: CHR); Te Aupouri, Te Kao (near school/Te Ahu road junction), P. J. de Lange 4164, 18 Jan 2000, (AK 287887; Duplicate: AD, NSW); Te Aupouri, Mt Camel, near Perpendicular Point, P. J. de Lange 1865, 15 Nov 1992, (AK 211064, Duplicates: AD, CHR); Rangaunu Harbour, Kaimaumau, R. Cooper s.n., 7 Nov 1966, (AK 117773); Waipapakauri, H. Carse s.n., 7 Jan 1902, (WELT SP077488); Kaitaia, H. B. Matthews s.n. &amp; H. Carse, Dec 1918, (CHR 296350); Ahipara Gumfields, Waitaha Stream, P. J. de Lange 4146, 17 Jan 2000, (AK 287957); Mangonui, Rangiawhia School, R. Cooper s.n., 25 Aug 1965, (AK 123157); Mangamuka, Raetea Forest, L. J. Forester s.n., 5 Mar 1992, AK 206336; Whangaroa Harbour, Wainui Road, Waitapu Bay, P. J. de Lange 5987 &amp; P. B. Heenan, 1 Apr 2004, (AK 286197, Duplicate: AD); Russell, Bay of Islands, D. Petrie s.n., May 1897, (WELT SP029463); Between Waimate and the Bay of Islands, W. Colenso 182, 30 Jul 1844, (WELT SP022866, Duplicate: K); Kai Iwi Lake, R. Cooper s.n., 13 Nov 1968, (AK 120232); Whangarei, near Marsden Point, R. O. Gardner 10178, 24 May 2000, (AK 251630); Pouto Peninsula, Sail Point, above Clarkes Bay, P. J. de Lange 6288 &amp; R. O. Gardner, 10 Aug 1995, (AK 288776); Mangawhai, Molesworth Drive, P. J. de Lange 5537 &amp; G. M. Crowcroft, 4 Oct 2002, (AK 283238); Te Arai Point Road, Te Arai, P. J. de Lange 5534 &amp; G. M. Crowcroft, 3 Oct 2002, (AK 283237, Duplicate: CHR); Takatu Peninsula, Million Bay, Campbells Beach, P. J. de Lange 6330, 12 Jan 2005, (AK 289208); Northcote, Waitemata Harbour, North Block, ‘Aha Tawa Pa’ (Tennyson Road), P. J. de Lange 6284, 15 Nov 2004, (AK 288766, Duplicates: AD, CHR, K, MEL, NSW, NZFRI, WAIK, WELT); Birkdale, H. B. Matthews s.n., 1919, (AK 102429); Auckland, near Cox’s Creek, T. Kirk s.n., n.d., (K); Maramarua – Matamata Road (State Highway 27), 800 m north of Waikumete Stream, P. J. de Lange 4625, 7 Nov 2000, (AK 286054, Duplicates: AD, CHR, WAIK); Hapuakohe Range, Wai Iti Road, above Ohinekaua Stream, P. J. de Lange 4707, 16 Nov 2000, (AK 288490, Duplicates: AD, CHR); North Wairarapa, 1 mile west of Kupukore, A. P. Druce s.n., May 1965, (CHR 132842). <bold>Poor Knights Islands:</bold> Aorangi, western ridge of Tatua Peak, P. J. de Lange 6875, 14 Jan 2007, (AK 298368, Duplicate: CHR).</p></tp:treatment-sec><tp:treatment-sec sec-type="Distribution"><title>Distribution</title><p><bold>(Fig. <xref ref-type="fig" rid="F33">33</xref>).</bold> Endemic. New Zealand, North Island (sea level – 310 m a.s.l.). Recorded from Te Paki south to the Ahipara Gumlands and the Karikari Peninsula. South of there it is sporadic and mainly coastal to the Waitemata Harbour. <!--PageBreak-->Also present on the western side of Aotea (Great Barrier Island), the eastern side of the Coromandel Peninsula (near Tairua), on the western margin of the Hauraki Plains just north of Kaihere, and within the foothills of the Hapuakohe Range. South of there <!--PageBreak--><italic><tp:taxon-name><tp:taxon-name-part taxon-name-part-type="genus">Kunzea</tp:taxon-name-part> <tp:taxon-name-part taxon-name-part-type="species">linearis</tp:taxon-name-part></tp:taxon-name></italic> is known only from a single, highly disjunct collection made by A. P. Druce (CHR 132842) from near Mt Kupukore, in the northern Wairarapa. Although I have seen no other specimens from the southern half of the North Island, I accept this record, because the collector A.P. [Tony] Druce, was a well known, cautious botanical explorer not prone to making labelling errors, and with a critical eye for the unusual (<xref ref-type="bibr" rid="B5">Atkinson 1999</xref>). Also, at the time of that specimen’s collection in May 1965, Druce was unfamiliar with <italic><tp:taxon-name><tp:taxon-name-part taxon-name-part-type="genus">Kunzea</tp:taxon-name-part> <tp:taxon-name-part taxon-name-part-type="species">linearis</tp:taxon-name-part></tp:taxon-name></italic> (he had labelled his specimen ‘<italic><tp:taxon-name><tp:taxon-name-part taxon-name-part-type="genus">Leptospermum</tp:taxon-name-part> <tp:taxon-name-part taxon-name-part-type="species">ericoides</tp:taxon-name-part></tp:taxon-name></italic>’). In fact it was not until May 1987, 22 years later that he made his next herbarium collection of <italic><tp:taxon-name><tp:taxon-name-part taxon-name-part-type="genus">Kunzea</tp:taxon-name-part> <tp:taxon-name-part taxon-name-part-type="species">linearis</tp:taxon-name-part></tp:taxon-name></italic> from Ahipara (CHR 469707), and that gathering Druce labelled as an ‘unnamed’ species (<italic><tp:taxon-name><tp:taxon-name-part taxon-name-part-type="genus">Kunzea</tp:taxon-name-part></tp:taxon-name></italic> “Ahipara” (<xref ref-type="bibr" rid="B51">Druce 1993</xref>)), apparently not realising that it already had a formal name within the genus. Although subsequent searches of Mt Kupukore made at my request in 2007 by Mr Pat Enright (<italic>in litt.</italic>) failed to find <italic><tp:taxon-name><tp:taxon-name-part taxon-name-part-type="genus">Kunzea</tp:taxon-name-part> <tp:taxon-name-part taxon-name-part-type="species">linearis</tp:taxon-name-part></tp:taxon-name></italic> there, hybrids between it and <italic><tp:taxon-name><tp:taxon-name-part taxon-name-part-type="genus">Kunzea</tp:taxon-name-part> <tp:taxon-name-part taxon-name-part-type="species">robusta</tp:taxon-name-part></tp:taxon-name></italic> were present, suggesting its past, or continuing presence in the area.</p><fig id="F33" position="float" orientation="portrait"><label>Figure 33.</label><caption><p>Distribution of <italic><tp:taxon-name><tp:taxon-name-part taxon-name-part-type="genus">Kunzea</tp:taxon-name-part> <tp:taxon-name-part taxon-name-part-type="species">linearis</tp:taxon-name-part></tp:taxon-name></italic>.</p></caption><graphic xmlns:xlink="http://www.w3.org/1999/xlink" xlink:href="phytokeys-040-001-g033.jpg" position="float" orientation="portrait" xlink:type="simple" id="oo_12644.jpg"/></fig></tp:treatment-sec><tp:treatment-sec sec-type="Recognition"><title>Recognition.</title><p><italic><tp:taxon-name><tp:taxon-name-part taxon-name-part-type="genus">Kunzea</tp:taxon-name-part> <tp:taxon-name-part taxon-name-part-type="species">linearis</tp:taxon-name-part></tp:taxon-name></italic> is the most distinctive of the New Zealand <italic><tp:taxon-name><tp:taxon-name-part taxon-name-part-type="genus">Kunzea</tp:taxon-name-part></tp:taxon-name></italic> species (see Table <xref ref-type="table" rid="T1">1</xref>). Its discovery by Thomas Kirk at Ahatawapa and Cox’s Creek, Auckland was remarked upon by <xref ref-type="bibr" rid="B77">Hooker (1867</xref>; p. 728) who noted it’s distinctiveness in his treatment of <italic><tp:taxon-name><tp:taxon-name-part taxon-name-part-type="genus">Leptospermum</tp:taxon-name-part> <tp:taxon-name-part taxon-name-part-type="species">ericoides</tp:taxon-name-part></tp:taxon-name></italic> but elected not to name it because ‘the species of this genus are, however, so variable that I do not venture to make a new one of this’. Perhaps swayed by Hooker’s views, <xref ref-type="bibr" rid="B83">Kirk (1899)</xref> did not name it at species rank. Nevertheless in his protologue he remarked (p. 125) that ‘this is probably a distinct species’. No other species has the same combination of densely crowded erect, plumose, dark green to silvery grey branches and branchlets (Fig. <xref ref-type="fig" rid="F32">32F</xref>), covered in masses of hairy linear leaves, sessile to subsessile small flowers with suberect, crumpled petals that are borne on mainly spiciform, condensed botrya, with long linear to linear-falcate pherophylls (Figs <xref ref-type="fig" rid="F30">30A–B</xref>, <xref ref-type="fig" rid="F32">32K–L</xref>). Herbarium specimens of <italic><tp:taxon-name><tp:taxon-name-part taxon-name-part-type="genus">Kunzea</tp:taxon-name-part> <tp:taxon-name-part taxon-name-part-type="species">linearis</tp:taxon-name-part></tp:taxon-name></italic> are particularly distinctive because they usually turn silvery-grey on drying, a colour caused by the abundance of light-reflecting silky hairs on the branchlets and leaves. In addition to these differences, <italic><tp:taxon-name><tp:taxon-name-part taxon-name-part-type="genus">Kunzea</tp:taxon-name-part> <tp:taxon-name-part taxon-name-part-type="species">linearis</tp:taxon-name-part></tp:taxon-name></italic> is further distinguished by its unique chromosome complement comprising eight ‘large’ (1.2–1.5 μm), and three small (0.8–0.9 μm) chromosome pairs. Of the sequence regions investigated (see <xref ref-type="bibr" rid="B35">de Lange 2007</xref>; <xref ref-type="bibr" rid="B45">de Lange et al. 2010</xref>), ETS was the only site showing variation (Table <xref ref-type="table" rid="T2">2</xref>), with <italic><tp:taxon-name><tp:taxon-name-part taxon-name-part-type="genus">Kunzea</tp:taxon-name-part> <tp:taxon-name-part taxon-name-part-type="species">linearis</tp:taxon-name-part></tp:taxon-name></italic> differing from all other <tp:taxon-name><tp:taxon-name-part taxon-name-part-type="genus">Kunzea</tp:taxon-name-part> <tp:taxon-name-part taxon-name-part-type="infraspecific-rank">Subgen.</tp:taxon-name-part> <tp:taxon-name-part taxon-name-part-type="subgenus">Niviferae</tp:taxon-name-part></tp:taxon-name> at alignment positions 41 and 259 where a unique guanine nucleotide and guanine/adenine mix are present (<xref ref-type="bibr" rid="B35">de Lange 2007</xref>). Otherwise, <italic><tp:taxon-name><tp:taxon-name-part taxon-name-part-type="genus">Kunzea</tp:taxon-name-part> <tp:taxon-name-part taxon-name-part-type="species">linearis</tp:taxon-name-part></tp:taxon-name></italic> shares with <italic><tp:taxon-name><tp:taxon-name-part taxon-name-part-type="genus">Kunzea</tp:taxon-name-part> <tp:taxon-name-part taxon-name-part-type="species">ericoides</tp:taxon-name-part></tp:taxon-name></italic> a cytosine nucleotide at alignment position 269 (Table <xref ref-type="table" rid="T2">2</xref>), and with Mt Egmont samples of <italic><tp:taxon-name><tp:taxon-name-part taxon-name-part-type="genus">Kunzea</tp:taxon-name-part> <tp:taxon-name-part taxon-name-part-type="species">robusta</tp:taxon-name-part></tp:taxon-name></italic>, and multiple samples of <italic><tp:taxon-name><tp:taxon-name-part taxon-name-part-type="genus">Kunzea</tp:taxon-name-part> <tp:taxon-name-part taxon-name-part-type="species">ericoides</tp:taxon-name-part></tp:taxon-name></italic>, <italic><tp:taxon-name><tp:taxon-name-part taxon-name-part-type="genus">Kunzea</tp:taxon-name-part> <tp:taxon-name-part taxon-name-part-type="species">salterae</tp:taxon-name-part></tp:taxon-name></italic>, <italic><tp:taxon-name><tp:taxon-name-part taxon-name-part-type="genus">Kunzea</tp:taxon-name-part> <tp:taxon-name-part taxon-name-part-type="species">serotina</tp:taxon-name-part></tp:taxon-name></italic> and <italic><tp:taxon-name><tp:taxon-name-part taxon-name-part-type="genus">Kunzea</tp:taxon-name-part> <tp:taxon-name-part taxon-name-part-type="species">toelkenii</tp:taxon-name-part></tp:taxon-name></italic> a guanine/cytosine mix at position 232 (Table <xref ref-type="table" rid="T2">2</xref>).</p><!--PageBreak--><p><italic><tp:taxon-name><tp:taxon-name-part taxon-name-part-type="genus">Kunzea</tp:taxon-name-part> <tp:taxon-name-part taxon-name-part-type="species">linearis</tp:taxon-name-part></tp:taxon-name></italic> is frequently sympatric with <italic><tp:taxon-name><tp:taxon-name-part taxon-name-part-type="genus">Kunzea</tp:taxon-name-part> <tp:taxon-name-part taxon-name-part-type="species">amathicola</tp:taxon-name-part></tp:taxon-name></italic> and <italic><tp:taxon-name><tp:taxon-name-part taxon-name-part-type="genus">Kunzea</tp:taxon-name-part> <tp:taxon-name-part taxon-name-part-type="species">robusta</tp:taxon-name-part></tp:taxon-name></italic>, and less commonly with <italic><tp:taxon-name><tp:taxon-name-part taxon-name-part-type="genus">Kunzea</tp:taxon-name-part> <tp:taxon-name-part taxon-name-part-type="species">sinclairii</tp:taxon-name-part></tp:taxon-name></italic> on Aotea (Great Barrier Island). It is easily distinguished from all three species in the field and the herbarium by the linear leaves, inflorescence type, pherophylls and floral features (Figs <xref ref-type="fig" rid="F30">30A–B</xref>, <xref ref-type="fig" rid="F32">32K–L</xref>; Table <xref ref-type="table" rid="T1">1</xref>). <italic><tp:taxon-name><tp:taxon-name-part taxon-name-part-type="genus">Kunzea</tp:taxon-name-part> <tp:taxon-name-part taxon-name-part-type="species">linearis</tp:taxon-name-part></tp:taxon-name></italic> has a superficial resemblance to <italic><tp:taxon-name><tp:taxon-name-part taxon-name-part-type="genus">Kunzea</tp:taxon-name-part> <tp:taxon-name-part taxon-name-part-type="species">ericoides</tp:taxon-name-part></tp:taxon-name></italic>, because both species have somewhat similar long narrow leaves, such that they have been confused in past literature e.g., <xref ref-type="bibr" rid="B39">de Lange et al. (1997)</xref>. <italic><tp:taxon-name><tp:taxon-name-part taxon-name-part-type="genus">Kunzea</tp:taxon-name-part> <tp:taxon-name-part taxon-name-part-type="species">linearis</tp:taxon-name-part></tp:taxon-name></italic> differs from the allopatric South Island endemic <italic><tp:taxon-name><tp:taxon-name-part taxon-name-part-type="genus">Kunzea</tp:taxon-name-part> <tp:taxon-name-part taxon-name-part-type="species">ericoides</tp:taxon-name-part></tp:taxon-name></italic> by its long, silky, antrorse-appressed, weakly flexuose branchlet hairs (Figs <xref ref-type="fig" rid="F30">30C</xref>, <xref ref-type="fig" rid="F31">31A–E</xref>), consistently dark green to almost glaucous linear leaves densely crowded toward the branchlet apices, usually condensed spiciform botrya (Figs <xref ref-type="fig" rid="F30">30A–B</xref>, <xref ref-type="fig" rid="F32">32K–L</xref>), sessile to subsessile flowers with the calyx lobes of the mature bud erect, apically pinched inwards and touching just prior to bud burst (Figs <xref ref-type="fig" rid="F30">30A, I–K</xref>, <xref ref-type="fig" rid="F32">32K–L</xref>), suberect petals, and by the usually hairy hypanthia and fruits (Fig. <xref ref-type="fig" rid="F30">30J, N</xref>).</p><p><italic><tp:taxon-name><tp:taxon-name-part taxon-name-part-type="genus">Kunzea</tp:taxon-name-part> <tp:taxon-name-part taxon-name-part-type="species">linearis</tp:taxon-name-part></tp:taxon-name></italic> has some similarity to the allopatric Three Kings Island group endemic <italic><tp:taxon-name><tp:taxon-name-part taxon-name-part-type="genus">Kunzea</tp:taxon-name-part> <tp:taxon-name-part taxon-name-part-type="species">triregensis</tp:taxon-name-part></tp:taxon-name></italic>, especially as the latter sometimes has flower buds with suberect touching calyx lobes. Although the two species never meet in the wild, they have been confused in herbaria. Differences between both species are discussed in more detail under <italic><tp:taxon-name><tp:taxon-name-part taxon-name-part-type="genus">Kunzea</tp:taxon-name-part> <tp:taxon-name-part taxon-name-part-type="species">triregensis</tp:taxon-name-part></tp:taxon-name></italic>.</p></tp:treatment-sec><tp:treatment-sec sec-type="Ecology"><title>Ecology.</title><!--PageBreak--><p><italic><tp:taxon-name><tp:taxon-name-part taxon-name-part-type="genus">Kunzea</tp:taxon-name-part> <tp:taxon-name-part taxon-name-part-type="species">linearis</tp:taxon-name-part></tp:taxon-name></italic> is primarily a species of coastal to lowland shrubland habitats overlying impoverished soils (Fig. <xref ref-type="fig" rid="F32">32B</xref>) and peat bogs. It is only very rarely found at any distance inland. The sole exception appears to be Te Paki where it is virtually the only <italic><tp:taxon-name><tp:taxon-name-part taxon-name-part-type="genus">Kunzea</tp:taxon-name-part></tp:taxon-name></italic> species present and so seems to occupy a much greater range of habitats than it would usually (e.g., Fig. <xref ref-type="fig" rid="F32">32A</xref>). Elsewhere within its range, even in apparently suitable inland gumland scrub habitats overlying leached soils, and on the clay podzols of the Northland Peninsula, it is usually replaced by <italic><tp:taxon-name><tp:taxon-name-part taxon-name-part-type="genus">Kunzea</tp:taxon-name-part> <tp:taxon-name-part taxon-name-part-type="species">robusta</tp:taxon-name-part></tp:taxon-name></italic>. <italic><tp:taxon-name><tp:taxon-name-part taxon-name-part-type="genus">Kunzea</tp:taxon-name-part> <tp:taxon-name-part taxon-name-part-type="species">linearis</tp:taxon-name-part></tp:taxon-name></italic> seems to reach its greatest abundance on sand podzols overlying older usually Pleistocene-aged sand dunes, especially in places where these grade into peat. Because it is tolerant of seasonal flooding, waterlogged soils and extreme drought <italic><tp:taxon-name><tp:taxon-name-part taxon-name-part-type="genus">Kunzea</tp:taxon-name-part> <tp:taxon-name-part taxon-name-part-type="species">linearis</tp:taxon-name-part></tp:taxon-name></italic> is usually the dominant species on the sand country of the Te Aupouri Peninsula, as well as the acidic leached clays and older sand soils of Te Paki. It is also the dominant woody shrub on the margins of the oligotrophic peat bogs and lakes of the Taumatatotara Flats (Te Paki), the Motutangi-Kaimaumau Peat Bog, Lake Ohia, Karikari Peninsula lakes and in parts of the Ahipara Gumlands. Outside these habitats <italic><tp:taxon-name><tp:taxon-name-part taxon-name-part-type="genus">Kunzea</tp:taxon-name-part> <tp:taxon-name-part taxon-name-part-type="species">linearis</tp:taxon-name-part></tp:taxon-name></italic> has been found growing within shell banks and low-lying clay banks subject to saline inundation within the mangrove (<tp:taxon-name><tp:taxon-name-part taxon-name-part-type="genus">Avicennia</tp:taxon-name-part> <tp:taxon-name-part taxon-name-part-type="species">marina</tp:taxon-name-part> <tp:taxon-name-part taxon-name-part-type="infraspecific-rank">subsp.</tp:taxon-name-part> <tp:taxon-name-part taxon-name-part-type="subspecies">australasica</tp:taxon-name-part></tp:taxon-name> (Walp.) J.Everett) swamps of the upper Whangaroa Harbour. In western Northland it may occasionally colonise mobile sand where it is then usually sympatric with and often out-competed by <italic><tp:taxon-name><tp:taxon-name-part taxon-name-part-type="genus">Kunzea</tp:taxon-name-part> <tp:taxon-name-part taxon-name-part-type="species">amathicola</tp:taxon-name-part></tp:taxon-name></italic>. In parts of Te Paki and also on the Poor Knights Islands, <italic><tp:taxon-name><tp:taxon-name-part taxon-name-part-type="genus">Kunzea</tp:taxon-name-part> <tp:taxon-name-part taxon-name-part-type="species">linearis</tp:taxon-name-part></tp:taxon-name></italic> can sometimes be found in abundance within mixed indigenous forests, though mostly then on skeletal soils developed on outcrops of hard volcanic rock or on deeply leached clay podzols (usually in association with kauri (<italic><tp:taxon-name><tp:taxon-name-part taxon-name-part-type="genus">Agathis</tp:taxon-name-part> <tp:taxon-name-part taxon-name-part-type="species">australis</tp:taxon-name-part></tp:taxon-name></italic> (D.Don) Lindl.)). These situations are exceptional and, as a rule, <italic><tp:taxon-name><tp:taxon-name-part taxon-name-part-type="genus">Kunzea</tp:taxon-name-part> <tp:taxon-name-part taxon-name-part-type="species">linearis</tp:taxon-name-part></tp:taxon-name></italic> is not found in mature forests. South of the Pouto Peninsula and Te Arai, <italic><tp:taxon-name><tp:taxon-name-part taxon-name-part-type="genus">Kunzea</tp:taxon-name-part> <tp:taxon-name-part taxon-name-part-type="species">linearis</tp:taxon-name-part></tp:taxon-name></italic> has a very patchy. In these areas it is usually found on cliff faces growing amongst pohutukawa (<italic><tp:taxon-name><tp:taxon-name-part taxon-name-part-type="genus">Metrosideros</tp:taxon-name-part> <tp:taxon-name-part taxon-name-part-type="species">excelsa</tp:taxon-name-part></tp:taxon-name></italic> Sol. ex Gaertn.). In places where the cliffs abut land that has been frequently fired, <italic><tp:taxon-name><tp:taxon-name-part taxon-name-part-type="genus">Kunzea</tp:taxon-name-part> <tp:taxon-name-part taxon-name-part-type="species">linearis</tp:taxon-name-part></tp:taxon-name></italic> may be a local component of the fire-induced gumland vegetation. The peculiar disjunct distribution of <italic><tp:taxon-name><tp:taxon-name-part taxon-name-part-type="genus">Kunzea</tp:taxon-name-part> <tp:taxon-name-part taxon-name-part-type="species">linearis</tp:taxon-name-part></tp:taxon-name></italic> south of its main Northland occurrences, and in particular the close association of the Waitemata Harbour populations with sites of former Maori habitation and fortifications, e.g., Ahatawapa and Kendal’s Bay (Fig. <xref ref-type="fig" rid="F32">32B</xref>), and some of the original sites of European settlement e.g., Devonport, Cox’s Creek, led <xref ref-type="bibr" rid="B34">de Lange (2006)</xref> to suggest that these <italic><tp:taxon-name><tp:taxon-name-part taxon-name-part-type="genus">Kunzea</tp:taxon-name-part> <tp:taxon-name-part taxon-name-part-type="species">linearis</tp:taxon-name-part></tp:taxon-name></italic> populations were not natural and may have resulted from the accidental spread of seed from firewood bought by Maori to the Waitemata Harbour from the eastern part of coastal Northland during the musket wars that raged between 1810 and the close of the 1830s. While this requires further study, the majority of these southerly occurrences are in habitats not usually occupied by the species in the main part of its range, and that also invariably occur on or close to cultural sites. Alternatively it could be natural to these areas, and may have temporarily expanded its range during the initial settlement phase of Auckland to occupy freshly cleared land. However, this explanation does not address the peculiar patchy distribution of the species on Aotea (Great Barrier Island), the Coromandel Peninsula, western Hauraki Plains and the foothills of the Hapuakohe Range, where successional habitats are still common, nor its peculiar disjunction to Mt Kupukore in the eastern Wairarapa (see Fig. <xref ref-type="fig" rid="F33">33</xref>).</p><p><italic><tp:taxon-name><tp:taxon-name-part taxon-name-part-type="genus">Kunzea</tp:taxon-name-part> <tp:taxon-name-part taxon-name-part-type="species">linearis</tp:taxon-name-part></tp:taxon-name></italic> is sometimes heavily parasitised by the hemiparasitic dwarf mistletoe <italic><tp:taxon-name><tp:taxon-name-part taxon-name-part-type="genus">Korthalsella</tp:taxon-name-part> <tp:taxon-name-part taxon-name-part-type="species">salicornioides</tp:taxon-name-part></tp:taxon-name></italic>. In the northern part of its range it is often festooned in dense tangles of the lauraceous hemiparasitic taihoa (<italic><tp:taxon-name><tp:taxon-name-part taxon-name-part-type="genus">Cassytha</tp:taxon-name-part> <tp:taxon-name-part taxon-name-part-type="species">paniculata</tp:taxon-name-part></tp:taxon-name></italic> R.Br. and <italic><tp:taxon-name><tp:taxon-name-part taxon-name-part-type="genus">Cassytha</tp:taxon-name-part> <tp:taxon-name-part taxon-name-part-type="species">pubescens</tp:taxon-name-part></tp:taxon-name></italic> R.Br.). Around Te Paki <italic><tp:taxon-name><tp:taxon-name-part taxon-name-part-type="genus">Kunzea</tp:taxon-name-part> <tp:taxon-name-part taxon-name-part-type="species">linearis</tp:taxon-name-part></tp:taxon-name></italic> provides an important habitat for an unnamed green gecko (<italic><tp:taxon-name><tp:taxon-name-part taxon-name-part-type="genus">Naultinus</tp:taxon-name-part></tp:taxon-name></italic> “Te Paki”), and elsewhere in Te Aupouri the Northland green gecko (<italic><tp:taxon-name><tp:taxon-name-part taxon-name-part-type="genus">Naultinus</tp:taxon-name-part> <tp:taxon-name-part taxon-name-part-type="species">grayi</tp:taxon-name-part></tp:taxon-name></italic> Bell, 1843) (R. Hitchmough pers. comm.) whilst around Auckland it is a favoured habitat for another gecko, <italic><tp:taxon-name><tp:taxon-name-part taxon-name-part-type="genus">Naultinus</tp:taxon-name-part> <tp:taxon-name-part taxon-name-part-type="species">elegans</tp:taxon-name-part></tp:taxon-name></italic> (Gray, 1842). Two geckos of the genus <italic><tp:taxon-name><tp:taxon-name-part taxon-name-part-type="genus">Dactylocnemis</tp:taxon-name-part></tp:taxon-name></italic> Fitzinger, 1861 (<italic><tp:taxon-name><tp:taxon-name-part taxon-name-part-type="genus">Dactylocnemis</tp:taxon-name-part> <tp:taxon-name-part taxon-name-part-type="species">pacificus</tp:taxon-name-part></tp:taxon-name></italic> (Gray, 1842) and <italic><tp:taxon-name><tp:taxon-name-part taxon-name-part-type="genus">Dactylocnemis</tp:taxon-name-part></tp:taxon-name></italic> “North Cape”) and one of <italic><tp:taxon-name><tp:taxon-name-part taxon-name-part-type="genus">Mokopirirakau</tp:taxon-name-part></tp:taxon-name></italic> (<italic><tp:taxon-name><tp:taxon-name-part taxon-name-part-type="genus">Mokopirirakau</tp:taxon-name-part> <tp:taxon-name-part taxon-name-part-type="species">granulatus</tp:taxon-name-part></tp:taxon-name></italic> (Gray, 1845)) are also commonly found sheltering under the bark of this species (R. Hitchmough pers. comm.).</p></tp:treatment-sec><tp:treatment-sec sec-type="Hybridism"><title>Hybridism.</title><p><italic><tp:taxon-name><tp:taxon-name-part taxon-name-part-type="genus">Kunzea</tp:taxon-name-part> <tp:taxon-name-part taxon-name-part-type="species">linearis</tp:taxon-name-part></tp:taxon-name></italic> is a widespread species of northern New Zealand, and it is frequently sympatric with <italic><tp:taxon-name><tp:taxon-name-part taxon-name-part-type="genus">Kunzea</tp:taxon-name-part> <tp:taxon-name-part taxon-name-part-type="species">amathicola</tp:taxon-name-part></tp:taxon-name></italic> in the western part of its range and with <italic><tp:taxon-name><tp:taxon-name-part taxon-name-part-type="genus">Kunzea</tp:taxon-name-part> <tp:taxon-name-part taxon-name-part-type="species">robusta</tp:taxon-name-part></tp:taxon-name></italic> in the east. Throughout this range, but especially in places of prolonged human disturbance, the putative hybrids <italic><tp:taxon-name><tp:taxon-name-part taxon-name-part-type="genus">Kunzea</tp:taxon-name-part> <tp:taxon-name-part taxon-name-part-type="species">amathicola</tp:taxon-name-part></tp:taxon-name></italic> × <italic><tp:taxon-name><tp:taxon-name-part taxon-name-part-type="genus">Kunzea</tp:taxon-name-part> <tp:taxon-name-part taxon-name-part-type="species">linearis</tp:taxon-name-part></tp:taxon-name></italic> and <italic><tp:taxon-name><tp:taxon-name-part taxon-name-part-type="genus">Kunzea</tp:taxon-name-part> <tp:taxon-name-part taxon-name-part-type="species">linearis</tp:taxon-name-part></tp:taxon-name></italic> × <italic><tp:taxon-name><tp:taxon-name-part taxon-name-part-type="genus">Kunzea</tp:taxon-name-part> <tp:taxon-name-part taxon-name-part-type="species">robusta</tp:taxon-name-part></tp:taxon-name></italic> can be abundant. This observation is borne out by artificial hybridisation which showed that, whether used as a staminate or pistillate parent, <italic><tp:taxon-name><tp:taxon-name-part taxon-name-part-type="genus">Kunzea</tp:taxon-name-part> <tp:taxon-name-part taxon-name-part-type="species">linearis</tp:taxon-name-part></tp:taxon-name></italic> readily formed hybrids with five of the seven other New Zealand <italic><tp:taxon-name><tp:taxon-name-part taxon-name-part-type="genus">Kunzea</tp:taxon-name-part></tp:taxon-name></italic> used in that study (<xref ref-type="bibr" rid="B44">de Lange et al. 2005</xref>).</p><p>Because <italic><tp:taxon-name><tp:taxon-name-part taxon-name-part-type="genus">Kunzea</tp:taxon-name-part> <tp:taxon-name-part taxon-name-part-type="species">linearis</tp:taxon-name-part></tp:taxon-name></italic> hybrids are fully fertile there is a tendency for introgressed populations to develop, especially where local habitat conditions are prone to regular disturbance. Thus, complex introgressive hybrid swarms may occur in places that are frequently burned, subject to plantation forestry, coastal subdivision or urban development. Where conditions are extreme, such as the heavily developed northern shores of the Waitemata Harbour, Auckland, it is now difficult to find ‘pure’ examples of <italic><tp:taxon-name><tp:taxon-name-part taxon-name-part-type="genus">Kunzea</tp:taxon-name-part> <tp:taxon-name-part taxon-name-part-type="species">linearis</tp:taxon-name-part></tp:taxon-name></italic>, as introgressed hybrid plants are dominant over much of that area.</p><p>The most commonly encountered hybrid is <!--PageBreak--><italic><tp:taxon-name><tp:taxon-name-part taxon-name-part-type="genus">Kunzea</tp:taxon-name-part> <tp:taxon-name-part taxon-name-part-type="species">linearis</tp:taxon-name-part></tp:taxon-name></italic> × <italic><tp:taxon-name><tp:taxon-name-part taxon-name-part-type="genus">Kunzea</tp:taxon-name-part> <tp:taxon-name-part taxon-name-part-type="species">robusta</tp:taxon-name-part></tp:taxon-name></italic>. This is recognised by its foliage, which tends to be ascending rather than spreading, dark green, linear-oblanceolate rather than linear, and which has obtuse rather than acute apices. Foliar hair distribution is also markedly more variable on hybrid specimens, ranging from glabrate to distinctly sericeous hairy but with the hairs generally more restricted to the leaf margins and abaxial midribs. All putative hybrids, when fresh, have glossy leaves rather than the more usual dull dark green to silvery-grey leaf surfaces typical of <italic><tp:taxon-name><tp:taxon-name-part taxon-name-part-type="genus">Kunzea</tp:taxon-name-part> <tp:taxon-name-part taxon-name-part-type="species">linearis</tp:taxon-name-part></tp:taxon-name></italic>. Flowering material is especially diagnostic, with the inflorescences on single individuals varying from elongate spiciform to compact corymbiform. The flowers tend to be shortly pedicellate, never sessile to subsessile, and the hypanthia broadly obconic to broadly barrel-shaped rather than barrel-shaped to sharply obconic. The hypanthia and fruit surfaces usually show a mixture of the short, antrorse-appressed hairs typical of <italic><tp:taxon-name><tp:taxon-name-part taxon-name-part-type="genus">Kunzea</tp:taxon-name-part> <tp:taxon-name-part taxon-name-part-type="species">robusta</tp:taxon-name-part></tp:taxon-name></italic> and the long, sericeous, weakly flexuose, antrorse-appressed hairs of <italic><tp:taxon-name><tp:taxon-name-part taxon-name-part-type="genus">Kunzea</tp:taxon-name-part> <tp:taxon-name-part taxon-name-part-type="species">linearis</tp:taxon-name-part></tp:taxon-name></italic>. In some examples the hypanthium surface may even be glabrate. An important distinction is the shape of the calyx lobes in mature buds. In <italic><tp:taxon-name><tp:taxon-name-part taxon-name-part-type="genus">Kunzea</tp:taxon-name-part> <tp:taxon-name-part taxon-name-part-type="species">linearis</tp:taxon-name-part></tp:taxon-name></italic> these are consistently narrowly deltoid with distinctly acute apices, and in <italic><tp:taxon-name><tp:taxon-name-part taxon-name-part-type="genus">Kunzea</tp:taxon-name-part> <tp:taxon-name-part taxon-name-part-type="species">robusta</tp:taxon-name-part></tp:taxon-name></italic>, broadly obtuse to rounded. In the hybrid they tend to be broadly deltoid with subacute to rounded apices. As with <italic><tp:taxon-name><tp:taxon-name-part taxon-name-part-type="genus">Kunzea</tp:taxon-name-part> <tp:taxon-name-part taxon-name-part-type="species">robusta</tp:taxon-name-part></tp:taxon-name></italic>, the calyx lobes of the mature flower buds in hybrids tend to lie flat, though a few may be suberect, and, unlike <italic><tp:taxon-name><tp:taxon-name-part taxon-name-part-type="genus">Kunzea</tp:taxon-name-part> <tp:taxon-name-part taxon-name-part-type="species">linearis</tp:taxon-name-part></tp:taxon-name></italic>, the lobes are rarely touching at bud burst. The petals of the hybrids tend to be larger than the range seen in <italic><tp:taxon-name><tp:taxon-name-part taxon-name-part-type="genus">Kunzea</tp:taxon-name-part> <tp:taxon-name-part taxon-name-part-type="species">linearis</tp:taxon-name-part></tp:taxon-name></italic> and spreading rather than suberect, but, as with <italic><tp:taxon-name><tp:taxon-name-part taxon-name-part-type="genus">Kunzea</tp:taxon-name-part> <tp:taxon-name-part taxon-name-part-type="species">linearis</tp:taxon-name-part></tp:taxon-name></italic>, they are often flushed pink or off-white with the margins finely crumpled. Depending on the degree of introgression, most hybrids can be readily identified by these characters.</p><p>The hybrid <italic><tp:taxon-name><tp:taxon-name-part taxon-name-part-type="genus">Kunzea</tp:taxon-name-part> <tp:taxon-name-part taxon-name-part-type="species">amathicola</tp:taxon-name-part></tp:taxon-name></italic> × <italic><tp:taxon-name><tp:taxon-name-part taxon-name-part-type="genus">Kunzea</tp:taxon-name-part> <tp:taxon-name-part taxon-name-part-type="species">linearis</tp:taxon-name-part></tp:taxon-name></italic> is common only in a small area between Waipapakauri, Ahipara and the adjacent, heavily modified Ahipara Plateau. Although this hybrid is fully described under <italic><tp:taxon-name><tp:taxon-name-part taxon-name-part-type="genus">Kunzea</tp:taxon-name-part> <tp:taxon-name-part taxon-name-part-type="species">amathicola</tp:taxon-name-part></tp:taxon-name></italic>, some of the key diagnostic features are noted here to assist with distinguishing it from <italic><tp:taxon-name><tp:taxon-name-part taxon-name-part-type="genus">Kunzea</tp:taxon-name-part> <tp:taxon-name-part taxon-name-part-type="species">linearis</tp:taxon-name-part></tp:taxon-name></italic>. <italic><tp:taxon-name><tp:taxon-name-part taxon-name-part-type="genus">Kunzea</tp:taxon-name-part> <tp:taxon-name-part taxon-name-part-type="species">amathicola</tp:taxon-name-part></tp:taxon-name></italic> × <italic><tp:taxon-name><tp:taxon-name-part taxon-name-part-type="genus">Kunzea</tp:taxon-name-part> <tp:taxon-name-part taxon-name-part-type="species">linearis</tp:taxon-name-part></tp:taxon-name></italic> is best recognised vegetatively by its leaves which are narrow to broadly lanceolate rather than linear to oblong, oblong-obovate to elliptic. Also they tend to be less evenly spaced than is usual for <italic><tp:taxon-name><tp:taxon-name-part taxon-name-part-type="genus">Kunzea</tp:taxon-name-part> <tp:taxon-name-part taxon-name-part-type="species">amathicola</tp:taxon-name-part></tp:taxon-name></italic>, and, as in <italic><tp:taxon-name><tp:taxon-name-part taxon-name-part-type="genus">Kunzea</tp:taxon-name-part> <tp:taxon-name-part taxon-name-part-type="species">linearis</tp:taxon-name-part></tp:taxon-name></italic>, are more crowded toward the branchlet apices. The shape of the pherophylls is diagnostic. Unlike <italic><tp:taxon-name><tp:taxon-name-part taxon-name-part-type="genus">Kunzea</tp:taxon-name-part> <tp:taxon-name-part taxon-name-part-type="species">linearis</tp:taxon-name-part></tp:taxon-name></italic> which has linear to linear-falcate, ascending to spreading pherophylls, or <italic><tp:taxon-name><tp:taxon-name-part taxon-name-part-type="genus">Kunzea</tp:taxon-name-part> <tp:taxon-name-part taxon-name-part-type="species">amathicola</tp:taxon-name-part></tp:taxon-name></italic> which has oblong, oblong-obovate, to elliptic, recurved ones, those of the hybrid are linear-oblong and spreading to weakly falcate. The flowers of <italic><tp:taxon-name><tp:taxon-name-part taxon-name-part-type="genus">Kunzea</tp:taxon-name-part> <tp:taxon-name-part taxon-name-part-type="species">linearis</tp:taxon-name-part></tp:taxon-name></italic> are sessile to subsessile, and those of <italic><tp:taxon-name><tp:taxon-name-part taxon-name-part-type="genus">Kunzea</tp:taxon-name-part> <tp:taxon-name-part taxon-name-part-type="species">amathicola</tp:taxon-name-part></tp:taxon-name></italic> are distinctly long pedicellate; hybrid flowers show a gradation from subsessile to shortly pedicellate (often on the same plant), and the hypanthium, calyx lobes and petals are also intermediate (see under <italic><tp:taxon-name><tp:taxon-name-part taxon-name-part-type="genus">Kunzea</tp:taxon-name-part> <tp:taxon-name-part taxon-name-part-type="species">amathicola</tp:taxon-name-part></tp:taxon-name></italic>). The most critical difference is the shape and position of the calyx lobes, which are narrowly deltoid and erect in <italic><tp:taxon-name><tp:taxon-name-part taxon-name-part-type="genus">Kunzea</tp:taxon-name-part> <tp:taxon-name-part taxon-name-part-type="species">linearis</tp:taxon-name-part></tp:taxon-name></italic>, broadly obtuse to rounded and suberect or spreading in <italic><tp:taxon-name><tp:taxon-name-part taxon-name-part-type="genus">Kunzea</tp:taxon-name-part> <tp:taxon-name-part taxon-name-part-type="species">amathicola</tp:taxon-name-part></tp:taxon-name></italic>, and narrowly obtuse and suberect to erect in the hybrid. Further, as with <italic><tp:taxon-name><tp:taxon-name-part taxon-name-part-type="genus">Kunzea</tp:taxon-name-part> <tp:taxon-name-part taxon-name-part-type="species">amathicola</tp:taxon-name-part></tp:taxon-name></italic>, the calyx lobes of fruiting hybrids are incurved from the base.</p><p>The hybrid <!--PageBreak--><italic><tp:taxon-name><tp:taxon-name-part taxon-name-part-type="genus">Kunzea</tp:taxon-name-part> <tp:taxon-name-part taxon-name-part-type="species">linearis</tp:taxon-name-part></tp:taxon-name></italic> × <italic><tp:taxon-name><tp:taxon-name-part taxon-name-part-type="genus">Kunzea</tp:taxon-name-part> <tp:taxon-name-part taxon-name-part-type="species">sinclairii</tp:taxon-name-part></tp:taxon-name></italic> is very uncommon. Four specimens have been found on the western side of Aotea (Great Barrier Island), two flowering examples collected at “Fitzroy” (W. R. B. Oliver s.n. (WELT SP029478), W. R. B. Oliver s.n. (WELT SP029494)), and two sterile gatherings, one each from near Mt Young and Maungapiko. Oliver’s gatherings are the only wild flowering specimens of this hybrid known. The other examples are sterile but their hybrid status is evident by their distinctive foliage, and, in the one wild example I found, weakly erect, spreading, small tree habit. The foliage of all four specimens is distinctly narrow-lanceolate to almost linear, reddish silvery-grey, and copiously covered in long silky hairs. The leaf apices are sharply acute, and the margins have distinctly longer hairs than the rest of the lamina. Artificially raised hybrids of this combination were fully fertile (e.g., P. J. de Lange 5776 (AK 284581)), and produced shortly pedicellate flowers on somewhat spiciform inflorescences. The pherophylls ranged from broadly elliptic to lanceolate, and, as in <italic><tp:taxon-name><tp:taxon-name-part taxon-name-part-type="genus">Kunzea</tp:taxon-name-part> <tp:taxon-name-part taxon-name-part-type="species">sinclairii</tp:taxon-name-part></tp:taxon-name></italic>, they are quickly shed, being present only in the early stages of floral bud development. The flowers of wild and experimental <italic><tp:taxon-name><tp:taxon-name-part taxon-name-part-type="genus">Kunzea</tp:taxon-name-part> <tp:taxon-name-part taxon-name-part-type="species">linearis</tp:taxon-name-part></tp:taxon-name></italic> × <italic><tp:taxon-name><tp:taxon-name-part taxon-name-part-type="genus">Kunzea</tp:taxon-name-part> <tp:taxon-name-part taxon-name-part-type="species">sinclairii</tp:taxon-name-part></tp:taxon-name></italic> hybrids are smaller than is usual in <italic><tp:taxon-name><tp:taxon-name-part taxon-name-part-type="genus">Kunzea</tp:taxon-name-part> <tp:taxon-name-part taxon-name-part-type="species">sinclairii</tp:taxon-name-part></tp:taxon-name></italic> with hypanthia that are more narrowly obconic to campanulate, red-pigmented and copiously covered in long, antrorse-appressed hairs. The calyx lobes are suberect to erect, broadly deltoid with acute apices and very hairy margins. The lobes are very hairy along the centre, either side of which is a glabrous pale pink band. Often there is a small, deciduous apiculus.</p></tp:treatment-sec><tp:treatment-sec sec-type="Vernacular names"><title>Vernacular names.</title><p>Until recently northern Maori (specifically Te Rarawa of Te Aupouri and Ngati Kuri of Te Paki), did not recognise the name ‘kanuka’ for any species of <italic><tp:taxon-name><tp:taxon-name-part taxon-name-part-type="genus">Kunzea</tp:taxon-name-part></tp:taxon-name></italic>. All species of <italic><tp:taxon-name><tp:taxon-name-part taxon-name-part-type="genus">Kunzea</tp:taxon-name-part></tp:taxon-name></italic> from that region were universally known there as ‘manuka’, while <italic><tp:taxon-name><tp:taxon-name-part taxon-name-part-type="genus">Leptospermum</tp:taxon-name-part> <tp:taxon-name-part taxon-name-part-type="species">scoparium</tp:taxon-name-part></tp:taxon-name></italic> (usually known outside this area now as ‘manuka’) is known there as ‘kahikatoa’ (G. Neho pers. comm.). While Ngati Kuri usually refer to <italic><tp:taxon-name><tp:taxon-name-part taxon-name-part-type="genus">Kunzea</tp:taxon-name-part> <tp:taxon-name-part taxon-name-part-type="species">linearis</tp:taxon-name-part></tp:taxon-name></italic> as ‘manuka’ it is also known there by the name ‘rawiri’ (W. Murray pers. comm.). Rawiri was also a Nga Puhi name recorded on specimens of this species collected by the Cunningham’s from either the Bay of Islands or the Hokianga (<xref ref-type="bibr" rid="B32">Cunningham 1839</xref>; p. 111).</p></tp:treatment-sec><tp:treatment-sec sec-type="Conservation status"><title>Conservation status.</title><p><italic><tp:taxon-name><tp:taxon-name-part taxon-name-part-type="genus">Kunzea</tp:taxon-name-part> <tp:taxon-name-part taxon-name-part-type="species">linearis</tp:taxon-name-part></tp:taxon-name></italic> is appropriately listed as ‘At Risk/Declining’ by <xref ref-type="bibr" rid="B47">de Lange et al. (2013b)</xref>.</p></tp:treatment-sec><tp:treatment-sec><!--Section generated to contain objects referenced in tp:taxon-treatment.--><table-wrap id="T1" position="float" orientation="portrait"><label>Table 1.</label><caption><p>Distinguishing features of New Zealand <italic><tp:taxon-name><tp:taxon-name-part taxon-name-part-type="genus">Kunzea</tp:taxon-name-part></tp:taxon-name></italic>.</p></caption><table rules="all"><tbody><tr><th rowspan="1" colspan="1"/><th rowspan="1" colspan="1"><italic><tp:taxon-name><tp:taxon-name-part taxon-name-part-type="genus">Kunzea</tp:taxon-name-part> <tp:taxon-name-part taxon-name-part-type="species">amathicola</tp:taxon-name-part></tp:taxon-name></italic></th><th rowspan="1" colspan="1"><italic><tp:taxon-name><tp:taxon-name-part taxon-name-part-type="genus">Kunzea</tp:taxon-name-part> <tp:taxon-name-part taxon-name-part-type="species">ericoides</tp:taxon-name-part></tp:taxon-name></italic></th><th rowspan="1" colspan="1"><italic><tp:taxon-name><tp:taxon-name-part taxon-name-part-type="genus">Kunzea</tp:taxon-name-part> <tp:taxon-name-part taxon-name-part-type="species">linearis</tp:taxon-name-part></tp:taxon-name></italic></th><th rowspan="1" colspan="1"><italic><tp:taxon-name><tp:taxon-name-part taxon-name-part-type="genus">Kunzea</tp:taxon-name-part> <tp:taxon-name-part taxon-name-part-type="species">triregensis</tp:taxon-name-part></tp:taxon-name></italic></th></tr><tr><td rowspan="1" colspan="1"><bold>Habitat</bold></td><td rowspan="1" colspan="1">Coastal to lowland (sea level – 320 m a.s.l.). Primarily a species of mobile or stabilised sand country and associated coastal headlands. Also found around estuaries and extending up river valleys. Occasionally on offshore islands (Hauraki Gulf)</td><td rowspan="1" colspan="1">Coastal to low alpine (sea level – 1600 m a.s.l.). A primary coloniser of formerly forested habitats on a range of substrates including sand, clay, loams, alluvium, sedimentary, igneous, plutonic and ultramafic rock</td><td rowspan="1" colspan="1">Coastal to lowland (sea level – 310 m a.s.l.). Favouring stable sand, sand and clay podzols and the margins of peat bogs. Rarely extending into tall forest. Occasionally found in hill country as a component of successional vegetation. Also on offshore islands</td><td rowspan="1" colspan="1">Coastal (sea level – 296 m a.s.l.). In open ground, shrublands and as the dominant of tall forest</td></tr><tr><td rowspan="1" colspan="1"><bold>Growth form</bold></td><td rowspan="1" colspan="1">Heterophyllous. Either rounded shrubs (up to 2 × 3 m) or erect to spreading trees (up to 18 × 8 m)</td><td rowspan="1" colspan="1">Homophyllous. Erect to pendulous trees up to 18 × 6 m</td><td rowspan="1" colspan="1">Homophyllous. Erect small trees up to 12 × 3 m</td><td rowspan="1" colspan="1">Homophyllous. Erect tall trees up to 18 × 3 m</td></tr><tr><td rowspan="1" colspan="1"><bold>Trunk</bold></td><td rowspan="1" colspan="1">1(–2) usually branching from or near to base. Up to 0.85 m d.b.h. Erect, soon arching outwards. Juveniles much branched from base. Adults usually devoid of branches in lower half of trunk</td><td rowspan="1" colspan="1">1(–4). Usually devoid of branches in lower half of trunk. Up to 0.85 m d.b.h. Erect</td><td rowspan="1" colspan="1">1(–4 or more). Usually devoid of branches in lower half of trunk. Up to 0.85 m d.b.h. Mostly erect</td><td rowspan="1" colspan="1">1(–6). Devoid of branches in lower half of trunk. Up to 0.85 m d.b.h. Mostly erect</td></tr><tr><td rowspan="1" colspan="1"><bold>Old bark</bold></td><td rowspan="1" colspan="1">Corky-coriaceous, tessellated, peeling upwards along trunk as broad, tabular strips with ± entire margins or weakly irregular. Secondary peeling not evident. Bark sparsely vegetated by liverwort and lichen growth</td><td rowspan="1" colspan="1">Corky-coriaceous, coarsely tessellated or broken in long elongate sections, peeling inwards along transverse and longitudinal cracks, remaining centrally attached. Flakes mostly tabular, peeling in chartaceous layers, with ± entire to sinuous margins. Secondary peeling common. Bark often bare but may be densely covered by moss, liverwort and lichen growth</td><td rowspan="1" colspan="1">Corky-coriaceous, coarsely tessellated, peeling inwards along transverse and longitudinal cracks, remaining centrally attached. Flakes mostly detaching in layers as chartaceous, lunate (in profile) flakes, margins often irregular with frayed apices. Secondary peeling not evident. Bark sparingly vegetated by liverwort and lichen growth</td><td rowspan="1" colspan="1">Corky-coriaceous, ± tessellated, peeling upwards along trunk as broad tabular strips, margins ± entire, surface often deeply corrugated and cracked. Secondary peeling not evident. Bark usually sparingly vegetated by moss, liverwort and lichen growth</td></tr><tr><td rowspan="1" colspan="1"><bold>Epicormic growth</bold></td><td rowspan="1" colspan="1">Occasional</td><td rowspan="1" colspan="1">Not present</td><td rowspan="1" colspan="1">Not present</td><td rowspan="1" colspan="1">Not present</td></tr><tr><td rowspan="1" colspan="1"><bold>Reversion shoots</bold></td><td rowspan="1" colspan="1">Common on damaged trunk and branch bases</td><td rowspan="1" colspan="1">Not present</td><td rowspan="1" colspan="1">Not present</td><td rowspan="1" colspan="1">Not present</td></tr><tr><td rowspan="1" colspan="1"><bold>Suckers</bold></td><td rowspan="1" colspan="1">Absent</td><td rowspan="1" colspan="1">Absent</td><td rowspan="1" colspan="1">Absent</td><td rowspan="1" colspan="1">Absent</td></tr><tr><td rowspan="1" colspan="1"><bold>Branches</bold></td><td rowspan="1" colspan="1">Juvenile branches erect to suberect not spreading. Adult branches initially suberect, soon arching and spreading, weakly flexuose. Reversion shoots common</td><td rowspan="1" colspan="1">Slender, initially ascending, soon spreading, apices usually pendulous. Reversion shoots absent</td><td rowspan="1" colspan="1">Ascending to upright, very rarely spreading, distinctly plumose. Reversion shoots absent</td><td rowspan="1" colspan="1">Upright to ± spreading. Reversion shoots absent</td></tr><tr><td rowspan="1" colspan="1"><bold>Branchlet hairs</bold></td><td rowspan="1" colspan="1">Copious, persistent, antrorse-appressed, 225–500 μm long</td><td rowspan="1" colspan="1">Initially copious, soon glabrescent, divergent, 20–50 μm long</td><td rowspan="1" colspan="1">Usually copious (rarely glabrous), persistent, antrorse-appressed, 400–700 μm long</td><td rowspan="1" colspan="1">Copious, persistent, antrorse-appressed, 220–520 μm long</td></tr><tr><td rowspan="1" colspan="1"><bold>Leaves</bold></td><td rowspan="1" colspan="1">Adult and juvenile leaves adaxially dark glossy green, abaxially paler. Juvenile leaves (2.4–)3.4(–5.3) × (1.2–)1.9(–2.3) mm, ovate, broadly ovate, rhomboid to obovate. Adult leaves (6.0–)8.2(–12.5) × (1.8–)2.6(–3.8) mm, oblong, oblong-obovate, broadly oblanceolate to broadly lanceolate</td><td rowspan="1" colspan="1">Bright green, yellow green, rarely dark green, (4.0–)13.5(–25.0) × (0.5–)1.1(–1.8) mm, linear, linear-lanceolate to narrowly lanceolate</td><td rowspan="1" colspan="1">Initially silvery-grey, maturing dark green to glaucous green, (9.3–)12.7(–19.5) × (0.3–)0.7(–1.2) mm, linear</td><td rowspan="1" colspan="1">Adaxially dark glossy green, abaxially paler, (6.0–)10.0(–13.5) × (1.1–)1.8(–2.3) mm, lanceolate to narrowly lanceolate</td></tr><tr><td rowspan="1" colspan="1"><bold>Leaf margins and midrib</bold></td><td rowspan="1" colspan="1">Leaf margins and abaxial midrib densely covered in a thick (up to 0.6 mm wide), plumose band of white sericeous, antrorse-appressed hairs, converging at leaf apex in a distinct tuft of hairs. Surfaces glabrous to sparsely hairy</td><td rowspan="1" colspan="1">Leaf margins sparsely covered with antrorse-appressed hairs, tending to glabrate; abaxial midrib glabrate to glabrous. Hairs failing, short of leaf apex. Surfaces glabrous</td><td rowspan="1" colspan="1">Leaf margins and abaxial midrib densely covered in a thick (up to 0.4 mm wide), plumose band of antrorse-appressed hairs, usually converging just short of leaf apex. Surfaces sparsely hairy to glabrate, rarely glabrous</td><td rowspan="1" colspan="1">Leaf margins and abaxial midrib densely covered in a thick (up to 0.6 mm wide), plumose band of white sericeous, antrorse-appressed hairs, converging at leaf apex in a distinct tuft of hairs. Surfaces glabrous to sparsely hairy</td></tr><tr><td rowspan="1" colspan="1"><bold>Flowering</bold></td><td rowspan="1" colspan="1">(Jul–)Nov–Jan(–Jun)</td><td rowspan="1" colspan="1">(Nov–)Dec–Jan(–Mar)</td><td rowspan="1" colspan="1">(Jul–)Nov–Jan(–May)</td><td rowspan="1" colspan="1">(Oct–)Dec(–May)</td></tr><tr><td rowspan="1" colspan="1"><bold>Inflorescence</bold></td><td rowspan="1" colspan="1">Elongate, (5–)12(–20)-flowered botryum up to 200 mm long. Male flowers absent</td><td rowspan="1" colspan="1">Mostly a compact, corymbiform to shortly elongate, (3–)8(–15)-flowered botryum up to 60 mm long. Male flowers absent</td><td rowspan="1" colspan="1">Mostly a compact, spiciform (3–)8(–12)-flowered botryum up to 80 mm long. Male flowers absent</td><td rowspan="1" colspan="1">Elongate, (3–)10(–2)-flowered botryum up to 200 mm long, often interrupted by lengths of vegetative growth, sometimes bearing additional lateral elongate botrya. Male flowers absent</td></tr><tr><td rowspan="1" colspan="1"><bold>Pherophylls</bold></td><td rowspan="1" colspan="1">Persistent, foliose, spreading, strongly recurved; pherophylls of juvenile plants (2.0–)3.4(–5.3) × (1.2–)1.9(–2.3) mm; adult pherophylls (4.1–)5.4(–6.0) × (1.6–)2.3(–3.1) mm, oblong, oblong-obovate, broadly obovate to elliptic</td><td rowspan="1" colspan="1">± Persistent, foliose, spreading, (3.0–)6.7(–7.8) × (0.9–)1.1(–1.4) mm, narrowly elliptic, lanceolate to narrowly lanceolate</td><td rowspan="1" colspan="1">Persistent, foliose, ascending to suberect, rarely spreading, (6.0–)9.8(–12.8) × (0.9–)1.8(–2.2) mm, linear to linear-falcate</td><td rowspan="1" colspan="1">Persistent, foliose, spreading, strongly recurved, (6.0–)9.8(–12.8) × (0.9–)1.8(–2.2) mm, broadly lanceolate to lanceolate</td></tr><tr><td rowspan="1" colspan="1"><bold>Hypanthium</bold></td><td rowspan="1" colspan="1">Broadly obconic, turbinate to hemispherical, (1.9–)2.8(–4.0) × (3.0–)4.0(–5.6) mm. Free portion 0.7–1.3 mm long</td><td rowspan="1" colspan="1">Sharply obconic, (1.4–)2.1(–3.2) × (1.9–)2.9(–4.1) mm. Free portion 0.4–1.0 mm long</td><td rowspan="1" colspan="1">Barrel-shaped, cupular or narrowly campanulate, (2.0–)2.8(–4.0) × (2.5–)3.4(–4.1) mm. Free portion 0.6–0.9 mm long</td><td rowspan="1" colspan="1">Hemispherical to broadly obconic, sometimes campanulate or cupular. Free portion 0.6–0.8 mm long</td></tr><tr><td rowspan="1" colspan="1"><bold>Flower diameter</bold></td><td rowspan="1" colspan="1">(6.8–)11.6(–12.5) mm</td><td rowspan="1" colspan="1">(4.1–)6.3(–8.3) mm</td><td rowspan="1" colspan="1">(1.9–)3.9(5.7) mm</td><td rowspan="1" colspan="1">(6.3–)10.2(–12.3) mm</td></tr><tr><td rowspan="1" colspan="1"><bold>Petals</bold></td><td rowspan="1" colspan="1">5(–8). White (often drying yellow). Orbicular to broadly ovate, spreading, (1.8–)2.6(3.7) × (0.6–)1.0(–1.8) mm. Oil glands colourless</td><td rowspan="1" colspan="1">5. White (often drying yellow). Orbicular, suborbicular to narrowly ovate, spreading, (1.4–)2.2(–2.6) × (1.5–)2.2(–2.9) mm. Oil glands ± colourless</td><td rowspan="1" colspan="1">5(–6). Cream, pale pink or cream basally flushed pink (drying white). Narrowly ovate to suborbicular, suberect, distal 30% often weakly recurved, (0.9–)1.4(–2.0) × (0.7–)1.4(–1.9) mm. Oil glands colourless</td><td rowspan="1" colspan="1">5(–6). White (drying white). Orbicular to broadly ovate, spreading, (1.3–)2.8(–4.3) × (1.9–)2.8(–4.8) mm. Oil glands colourless</td></tr><tr><td rowspan="1" colspan="1"><bold>Anthers</bold></td><td rowspan="1" colspan="1">Ellipsoid, ovoid-ellipsoid to ovoid-scutiform, 0.40–0.60 × 0.20–0.35 mm. Anther connective gland present or absent. Deep golden-yellow to orange when fresh, drying orange to pink</td><td rowspan="1" colspan="1">Broadly ellipsoid, 0.35–0.48 × 0.16–0.24 mm. Anther connective gland prominent, pink or pinkish-orange when fresh, drying red-orange</td><td rowspan="1" colspan="1">Testiculate, 0.04–0.06 × 0.02–0.04 mm. Anther connective gland prominent, pale pink or golden yellow when fresh, drying yellow to pale orange</td><td rowspan="1" colspan="1">Testicular-ellipsoid, 0.05–0.10 × 0.06–0.08 mm. Anther connective gland pink or golden yellow when fresh, drying yellow to pale orange</td></tr><tr><td rowspan="1" colspan="1"><bold>Pollen</bold></td><td rowspan="1" colspan="1">(9.9–)14.8(–18.9) μm</td><td rowspan="1" colspan="1">(14.1–)14.6(–17.3) μm</td><td rowspan="1" colspan="1">(13.2–)16.2(–21.0) μm</td><td rowspan="1" colspan="1">(12.0–)13.8(–16.0) μm</td></tr><tr><td rowspan="1" colspan="1"><bold>Ovary</bold></td><td rowspan="1" colspan="1">5(–6) locular</td><td rowspan="1" colspan="1">(4–)5 locular</td><td rowspan="1" colspan="1">(3–)4(–5) locular</td><td rowspan="1" colspan="1">4(–5) locular</td></tr><tr><td rowspan="1" colspan="1"><bold>Style and stigma</bold></td><td rowspan="1" colspan="1">Style 2.0–3.2 mm long at anthesis, white or pinkish-white. Stigma broadly capitate at least 50% wider than style or even wider, surface flat</td><td rowspan="1" colspan="1">Style 1.5–2.2 mm long at anthesis, white, flushing pink at anthesis. Stigma capitate, c.25% wider than style, surface flat</td><td rowspan="1" colspan="1">Style 0.8–2.0 mm long at anthesis, cream or pale pink. Stigma narrowly capitate as wide as or slightly wider than style, surface ± flat</td><td rowspan="1" colspan="1">Style 1.9–3.1 mm long at anthesis, white or pinkish white. Stigma broadly capitate much wider than style, surface ± flat</td></tr><tr><td rowspan="1" colspan="1"><bold>Fruit</bold></td><td rowspan="1" colspan="1">Broadly obconic, turbinate to hemispherical, (2.4–)3.9(–4.8) × (3.6–)4.8(–6.0) mm. Long persistent</td><td rowspan="1" colspan="1">Cupular, barrel-shaped, shortly cylindrical to hemispherical, (1.9–)2.7(–3.4) × (1.8–)2.8(–3.9) mm. Rarely persistent</td><td rowspan="1" colspan="1">Barrel-shaped to narrowly obconic, (1.6–)2.3(–2.9) × (2.3–)3.0(–4.1) mm. Long persistent</td><td rowspan="1" colspan="1">Hemispherical, broadly obconic, campanulate to cupular, (1.9–)3.2(–5.2) × (2.0–)3.1(–4.9) mm. Long persistent</td></tr><tr><td rowspan="1" colspan="1"><bold>Seed</bold></td><td rowspan="1" colspan="1">Orange-brown to dark brown, oblong, oblong-obovate, narrowly ellipsoid to cylindrical, 1.2–1.5(1.7) × 0.3–0.4(–0.6) mm. Surface coarsely reticulate</td><td rowspan="1" colspan="1">Orange-brown to dark brown, obovoid, oblong, oblong-ellipsoid, or cylindrical and ± curved, 0.8(-1.0) × 0.32(–0.50) mm. Surface coarsely reticulate</td><td rowspan="1" colspan="1">Orange-brown to dark brown, obovoid, oblong, oblong-ellipsoid, or cylindrical and ± curved, 0.5–1.0(–1.1) × 0.48–0.63(–0.70) mm. Surface coarsely reticulate</td><td rowspan="1" colspan="1">Orange-brown to dark brown, oblong, oblong-obovate, 0.50–1.00(–1.10) × 0.50–0.60(–0.80) mm. Surface coarsely reticulate</td></tr><tr><td rowspan="1" colspan="1"><bold>Chromosome karyotype</bold></td><td rowspan="1" colspan="1">10 chromosomes pairs, 2–2.5 μm long, one pair 1.5 μm long</td><td rowspan="1" colspan="1">10 chromosome pairs, 1.8–2 μm long, one pair 0.6 μm long</td><td rowspan="1" colspan="1">Eight chromosome pairs 1.2–1.5 μm long, three pairs 0.8–0.9 μm long</td><td rowspan="1" colspan="1">10 chromosomes pairs, 2–2.5 μm long, one pair 1.5 μm long</td></tr></tbody></table><table rules="all"><tbody><tr><th rowspan="1" colspan="1"/><th rowspan="1" colspan="1"><italic><tp:taxon-name><tp:taxon-name-part taxon-name-part-type="genus">Kunzea</tp:taxon-name-part> <tp:taxon-name-part taxon-name-part-type="species">robusta</tp:taxon-name-part></tp:taxon-name></italic></th><th rowspan="1" colspan="1"><italic><tp:taxon-name><tp:taxon-name-part taxon-name-part-type="genus">Kunzea</tp:taxon-name-part> <tp:taxon-name-part taxon-name-part-type="species">salterae</tp:taxon-name-part></tp:taxon-name></italic></th><th rowspan="1" colspan="1"><italic><tp:taxon-name><tp:taxon-name-part taxon-name-part-type="genus">Kunzea</tp:taxon-name-part> <tp:taxon-name-part taxon-name-part-type="species">serotina</tp:taxon-name-part></tp:taxon-name></italic></th><th rowspan="1" colspan="1"><italic><tp:taxon-name><tp:taxon-name-part taxon-name-part-type="genus">Kunzea</tp:taxon-name-part> <tp:taxon-name-part taxon-name-part-type="species">sinclairii</tp:taxon-name-part></tp:taxon-name></italic></th></tr><tr><td rowspan="1" colspan="1"><bold>Habitat</bold></td><td rowspan="1" colspan="1">Coastal to montane (rarely subalpine) (sea level – 1000 m a.s.l.). An important component of successional shrubland and forest. Also found in mature forest on slip scars, around tree falls and rarely as a canopy constituent. Colonising a wide variety of substrates but preferring well drained clays, loams and alluvium or hard rock. Usually avoiding mobile sand systems</td><td rowspan="1" colspan="1">Coastal (sea level – 220 m a.s.l.). On mobile sand dunes, active and quiescent geothermal fields, associated clay, and hard rock as well as stable sand soils. Dominant on sand dunes and dominant to co-dominant of successional forest</td><td rowspan="1" colspan="1">Inland in low-lying areas to alpine situations (30 – 2000 m a.s.l.). In lowland areas favouring seasonally frost-prone situations. Inland locally common in intermontane basins, on steep mountain slopes, in frost-flats, tussock grasslands and in subalpine shrublands. Common on a range of skeletal soils, in flood prone soils, on fresh alluvium, and hard rock</td><td rowspan="1" colspan="1">Lowland to montane (20 – 510 m a.s.l.). Mostly confined to sparsely vegetated rhyolite rock tors and associated talus. Extending down stream and river gorges on rhyolite, and into open ground and scrub. Sometimes along roadsides in tall forest</td></tr><tr><td rowspan="1" colspan="1"><bold>Growth Habit</bold></td><td rowspan="1" colspan="1">Heterophyllous. Erect, spreading trees up to 30 × 8 m</td><td rowspan="1" colspan="1">Homophyllous. Shrubs (0.1 × 2 m) or small trees (up to 10 × 6 m)</td><td rowspan="1" colspan="1">Heterophyllous. Shrubs (up to 2 × 2 m) or trees (up to 20 × 4 m)</td><td rowspan="1" colspan="1">Heterophyllous. Shrubs (up to 3 × 1 m). Rarely small trees (up to 6 × 4 m)</td></tr><tr><td rowspan="1" colspan="1"><bold>Trunk</bold></td><td rowspan="1" colspan="1">1(–6). Mostly solitary. Up to 1 m d.b.h. Erect. Adults usually devoid of branches for at least the lower 1–3 m</td><td rowspan="1" colspan="1">Usually multi-trunked from base. In exposed conditions branched from base, otherwise mostly devoid of branches in lower half. Up to 0.3 m d.b.h. Widely spreading to suberect, flexuose</td><td rowspan="1" colspan="1">1(–3) arising from ground, basally buttressed. Except in tall shrublands branched from base. Up to 0.86 m a.b.h. Erect</td><td rowspan="1" colspan="1">1(–4) or more. Shortly erect, mostly branching at 0.2–1 m from base, sometimes indistinguishable due to branches arising from ground level</td></tr><tr><td rowspan="1" colspan="1"><bold>Bark</bold></td><td rowspan="1" colspan="1">Corky-coriaceous, stringy to coarsely tessellated, peeling upwards in broad, tabular strips, margins ± entire to weakly irregular. Secondary peeling uncommon. Bark mostly bare, sometimes supporting sparse moss, liverwort and lichen growth</td><td rowspan="1" colspan="1">Corky-chartaceous, coarsely tessellated, peeling inwards along transverse and longitudinal cracks, remaining centrally attached. Flakes mostly narrowly and shortly tabular, often lunate (in profile). Secondary peeling uncommon. Bark devoid of moss, liverwort and lichen growth</td><td rowspan="1" colspan="1">Chartaceous to corky-chartaceous, somewhat stringy, readily peeling inwards along transverse and longitudinal creaks, often inrolled. Flakes hanging in loose inrolled masses, ± tabular, with deeply sinuous, to highly irregular margins, often deeply cracked, frayed, and crumpled. Secondary peeling common. Bark usually supporting dense moss, liverwort and lichen growth</td><td rowspan="1" colspan="1">Corky-coriaceous to somewhat chartaceous, coarsely stringy to tessellated, firmly attached, peeling inwards along transverse and longitudinal cracks, remaining centrally attached. Flakes ± tabular with entire margins and coarsely frayed apices. Secondary peeling common. Bark mostly bare, sometimes supporting sparse moss, liverwort and lichen growth</td></tr><tr><td rowspan="1" colspan="1"><bold>Epicormic growth</bold></td><td rowspan="1" colspan="1">Not present</td><td rowspan="1" colspan="1">Not present</td><td rowspan="1" colspan="1">Occasional</td><td rowspan="1" colspan="1">Not present</td></tr><tr><td rowspan="1" colspan="1"><bold>Reversion shoots</bold></td><td rowspan="1" colspan="1">Not present</td><td rowspan="1" colspan="1">Not present</td><td rowspan="1" colspan="1">Occasional</td><td rowspan="1" colspan="1">Not present</td></tr><tr><td rowspan="1" colspan="1"><bold>Suckers</bold></td><td rowspan="1" colspan="1">Absent</td><td rowspan="1" colspan="1">Absent</td><td rowspan="1" colspan="1">Absent</td><td rowspan="1" colspan="1">Absent</td></tr><tr><td rowspan="1" colspan="1"><bold>Branches</bold></td><td rowspan="1" colspan="1">Initially erect, soon arching outwards and spreading, distal ends mostly erect, rarely pendulous</td><td rowspan="1" colspan="1">Suberect to widely spreading, rarely ascending, mostly pendulous</td><td rowspan="1" colspan="1">Obliquely ascending, fastigiate</td><td rowspan="1" colspan="1">Prostrate and widely spreading, new growth subscandent</td></tr><tr><td rowspan="1" colspan="1"><bold>Branchlet hairs</bold></td><td rowspan="1" colspan="1">Copious, persistent, mostly long (150–380 μm) to short (50–150 μm) antrorse-appressed; from East Cape to near Mahia Peninsula in mixtures of sparse long (100–200 μm), antrorse-appressed and abundant short (25–80 μm), divergent hairs</td><td rowspan="1" colspan="1">Initially copious, rarely glabrate to glabrous; hairs initially mixed, at first dominated by long (up to 550 μm) antrorse-appressed hairs, these deciduous, leaving behind persistent, mostly divergent, short (40–100 μm) hairs with ± curled apices</td><td rowspan="1" colspan="1">Copious, persistent, divergent, 50–80 μm long, apices weakly curled</td><td rowspan="1" colspan="1">Copious, persistent, antrorse-appressed, 280–600 μm long</td></tr><tr><td rowspan="1" colspan="1"><bold>Leaves</bold></td><td rowspan="1" colspan="1">Adaxially light to dark green, abaxially paler. Juvenile leaves of mainly northern New Zealand and coastal locations, (14.6–)19.0(–28.4) × (1.6–)2.2(–2.5) mm; from the Rangitikei, central and northern Wairarapa and Mt Egmont, (3.2–)4.6(–6.3) × (0.7–)1.2(–1.5) mm. Adult leaves of northern New Zealand and coastal locations, (4.9–)14.2(–20.1) × (0.9–)1.7(–3.0) mm; from inland areas especially the Rangitikei, Wairarapa and Central Otago, (5.8–)9.3(–12.3) × (1.2–)1.8(–2.2) mm. Adult leaves oblanceolate, broadly oblanceolate, lanceolate to linear-lanceolate, rarely elliptic to obovate. Surfaces glabrous</td><td rowspan="1" colspan="1">Bright glossy green, yellow-green, bronze-green to dark green, (4–)10(–18) × (0.6–)1.2(–2.0) mm, linear-lanceolate to narrowly oblanceolate. Surfaces glabrous</td><td rowspan="1" colspan="1">Juvenile, sub-adult and reversion shoot leaves red-green, pale green suffused with red, or bright green, (0.8–)5.2(–7.8) × (0.6–)0.8(–1.2) mm, linear-lanceolate to lanceolate. Surfaces glabrous. Adult leaves dark glossy green or bronze-green, margins and base often flushed red, (2.0–)3.7(–6.3) × (0.8–)1.1(1.8) mm, linear-oblanceolate, oblanceolate to obovate. Surfaces glabrous</td><td rowspan="1" colspan="1">Juvenile leaves dark green or glaucous, up to 25.0 × 3.5 mm, oblanceolate to lanceolate, glabrous. Adult leaves silvery-white, silvery-grey to reddish-grey, (5.6–)14.5(–20.6) × (2.0–)3.2(–4.5) mm, broadly lanceolate, elliptic, obovate to oblong-obovate. Surfaces densely hairy</td></tr><tr><td rowspan="1" colspan="1"><bold>Leaf margins and midrib</bold></td><td rowspan="1" colspan="1">Leaf margins initially finely covered with a thin often interrupted band of flexuose, spreading to antrorse-appressed hairs not or rarely meeting at apex, glabrescent; adaxial and abaxial midribs glabrate, basally clad with, deciduous, fine, antrorse-appressed hairs</td><td rowspan="1" colspan="1">Leaf margins sparsely to densely covered with antrorse-appressed hairs; abaxial midrib usually glabrous, sometimes with a dense weft of antrorse-appressed hairs near base. Hairs failing short of leaf apex</td><td rowspan="1" colspan="1">Leaf margins sparsely hairy, hairs antrorse to subantrorse, aligned in 1 or 2 often interrupted rows failing well short of leaf apex. Adaxial and abaxial midribs glabrescent, sometimes hairy near bases</td><td rowspan="1" colspan="1">Leaf margins and midribs of adult leaves distinctly hairy (though much less so than rest of lamina), hairs converging at leaf apex</td></tr><tr><td rowspan="1" colspan="1"><bold>Flowering</bold></td><td rowspan="1" colspan="1">(Aug–)Nov–Jan–Feb(–Jun)</td><td rowspan="1" colspan="1">Aug–Apr</td><td rowspan="1" colspan="1">(Nov–)Jan–Feb(–May)</td><td rowspan="1" colspan="1">(Sep–)Nov–Jan(–Mar)</td></tr><tr><td rowspan="1" colspan="1"><bold>Inflorescence</bold></td><td rowspan="1" colspan="1">Initially corymbiform often becoming shortly elongate, (1–)12(–30)-flowered, up to 60 mm long, sometimes with late season elongate botrya up to 80 mm long. Male flowers absent</td><td rowspan="1" colspan="1">Corymbiform, (2–)4(–8)-flowered, up to 45 mm long. Male flowers absent</td><td rowspan="1" colspan="1">Compact, corymbiform, (1–3–)8(–12)-flowered up to 25 mm long. Inflorescences on ultimate branchlet terminus often elongate with active, terminal vegetative growth. Male flowers absent</td><td rowspan="1" colspan="1">Mostly compact, corymbiform (4–)9(–20)-flowered, up to 20 mm long, usually terminated by active vegetative growth; sometimes extending as late season elongate botrya. Male flowers absent</td></tr><tr><td rowspan="1" colspan="1"><bold>Pherophylls</bold></td><td rowspan="1" colspan="1">Deciduous or persistent, squamiform or foliose; squamiform clasping pedicels, foliose spreading. Squamiform pherophylls 0.4–1.2 × 0.3–0.6 mm, broadly to narrowly deltoid or lanceolate; foliose 6.0–)9.0(–17.9) × (1.1–)1.2(–1.8) mm, elliptic, oblanceolate, broadly lanceolate to lanceolate, flat or weakly recurved</td><td rowspan="1" colspan="1">Deciduous, mostly squamiform (rarely foliose), spreading, 0.6–1.8 mm long, broadly to narrowly linear lanceolate</td><td rowspan="1" colspan="1">Deciduous, mostly foliose (rarely squamiform), clasping pedicels, 0.9–2.5 mm long, spathulate, spathulate-orbicular, rarely pandurate or lanceolate</td><td rowspan="1" colspan="1">Deciduous, foliose or squamiform; foliose tightly clasping pedicel, (1.0–)1.2 × (0.2–)0.4 mm, oblong to oblong-lanceolate, very rarely broadly spathulate. Squamiform pherophylls tightly clasping pedicels, 0.3–1.0 × 0.4–0.8 mm, broadly to narrowly ovate or lanceolate</td></tr><tr><td rowspan="1" colspan="1"><bold>Hypanthium</bold></td><td rowspan="1" colspan="1">Broadly obconic to turbinate, rarely cupular, (2.1–)3.1(–4.1) × (3.0–)3.9(–5.2) mm. Free portion 0.4–0.9 mm long</td><td rowspan="1" colspan="1">Narrowly obconic to funnelform, (2.1–)2.2(–3.8) × (1.8–)2.2(–3.2) mm. Free portion 1.0–1.6 mm long</td><td rowspan="1" colspan="1">Urceolate to campanulate, (1.6–)2.0(–3.4) × (1.5–)1.9(–3.8) mm. Free portion 0.4–0.8 mm long</td><td rowspan="1" colspan="1">Narrowly obconic to obconic or cupular, (1.9–)2.6(–3.6) × (2.1–)3.1(–4.2) mm. Free portion 0.4–0.7 mm long</td></tr><tr><td rowspan="1" colspan="1"><bold>Flower diameter</bold></td><td rowspan="1" colspan="1">(4.3–)7.7(–12.0) mm</td><td rowspan="1" colspan="1">(9–)10(–12) mm</td><td rowspan="1" colspan="1">(2.8–)5.2(8.8) mm</td><td rowspan="1" colspan="1">(5.7–)8.1(–10.2) mm</td></tr><tr><td rowspan="1" colspan="1"><bold>Petals</bold></td><td rowspan="1" colspan="1">5(–6). White, rarely pink (sometimes drying yellow or cream), orbicular, suborbicular to ovate, spreading, (1.5–)2.6(–3.8) × (1.3–)2.6(–3.6) mm. Oil glands colourless, drying opaque or grey</td><td rowspan="1" colspan="1">5. White, rarely basally flushed pink, orbicular to suborbicular, spreading, 1.4–1.6 × 1.4–1.6 mm. Oil glands not evident when fresh, drying colourless or rose-pink</td><td rowspan="1" colspan="1">5(–6). White, sometimes basally flushed pink, narrowly orbicular to broadly ovate or cuneate, 1.4–1.6(–2.0) × 1.2–1.6(–2.0). Oil glands yellow, drying pale yellow to ± colourless</td><td rowspan="1" colspan="1">5(–6). White, rarely basally flushed pink, broadly ovate, suborbicular to orbicular, rarely ± cuneate-truncate, spreading upper 30% ften weakly recurved, (2.0–)2.9(–3.6) × (2.1–)2.7(–3.3) mm. Oil glands not evident in fresh or dried material</td></tr><tr><td rowspan="1" colspan="1"><bold>Anthers</bold></td><td rowspan="1" colspan="1">Ellipsoid to ovoid-ellipsoid or deltoid, 0.38–0.63 mm. Anther connective gland prominent, light pink, salmon pink, yellow to orange when fresh, drying dark orange, orange-brown or dark brown</td><td rowspan="1" colspan="1">Scutiform to ovoid, 0.11–0.16 × 0.10–0.14 mm, each anther deeply and longitudinally furrowed, with one anther lobe in each pair fused at right angles along inner margin with adjoining anther lobe to form a prominent “pinched” longitudinal ridge. Anther connective gland, pale orange to pink when fresh, drying orange-brown</td><td rowspan="1" colspan="1">Testiculate to ellipsoid, 0.04–0.06 × 0.02–0.04 mm. Anther connective gland, orange flushed with rose when fresh, drying dark orange-brown or purple</td><td rowspan="1" colspan="1">Broadly ellipsoid to scutiform, 0.06–0.1 × 0.06–0.09 mm. Anther connective gland, pale pink when fresh, drying pale orange</td></tr><tr><td rowspan="1" colspan="1"><bold>Pollen</bold></td><td rowspan="1" colspan="1">(9.1–)14.7(–15.1) μm</td><td rowspan="1" colspan="1">(10.2–)14.7(–16.6) μm</td><td rowspan="1" colspan="1">(11.1–)12.4(–13.7) μm</td><td rowspan="1" colspan="1">(11.9–)15.4(–19.9) μm</td></tr><tr><td rowspan="1" colspan="1"><bold>Ovary</bold></td><td rowspan="1" colspan="1">5(–6) locular</td><td rowspan="1" colspan="1">(3–)4 locular</td><td rowspan="1" colspan="1">3–4(–5) locular</td><td rowspan="1" colspan="1">(3–)4(–5) locular</td></tr><tr><td rowspan="1" colspan="1"><bold>Style and stigma</bold></td><td rowspan="1" colspan="1">Style 2.0–3.5 mm long at anthesis, white or pinkish white; stigma broadly capitate, at least 1.5× style diameter of even wider, flat</td><td rowspan="1" colspan="1">Style 2.1–3.2 mm long at anthesis, white basally flushed with pink; stigma capitate, at least 1× style diameter, flat, abruptly broadened</td><td rowspan="1" colspan="1">Style 0.6–1.2 mm long at anthesis, white; stigma capitate, scarcely wider than style, usually flat or weakly domed along margins and centrally depressed</td><td rowspan="1" colspan="1">Style 1.8–3.0 mm long at anthesis, white basally flushed pink or pale pink; stigma narrowly capitate, as wide or scarcely wider than style, ± flat</td></tr><tr><td rowspan="1" colspan="1"><bold>Fruit</bold></td><td rowspan="1" colspan="1">Obconic, broadly obconic to ± turbinate, rarely cupular, (2.2–)3.8(–4.6) × (3.2–)4.0(–5.3) mm. Rarely persistent</td><td rowspan="1" colspan="1">Cupular to suburceolate (2.0–)2.2(–2.7) × (2.0–)2.9(–4.0) mm. Rarely persistent</td><td rowspan="1" colspan="1">Urceolate to shortly campanulate, rarely cupular, (1.2–)2.1(–3.0) × (1.2–)2.1(–3.4) mm. Rarely persistent</td><td rowspan="1" colspan="1">Narrowly obconic to obconic, rarely cupular, (2.2–)3.0(–3.6) × (2.7–)3.2(–3.9) mm. Long persistent</td></tr><tr><td rowspan="1" colspan="1"><bold>Seed</bold></td><td rowspan="1" colspan="1">Orange-brown to dark brown, oblong, oblong-obovate, oblong-elliptic, 0.9–1.0(–1.1) × 0.35–0.40(–0.48) mm. Surface coarsely reticulate</td><td rowspan="1" colspan="1">Orange-brown, narrowly oblong, oblong, oblong-obovate to falcate-oblong or elliptic, 0.80–1.00 × 0.45–0.48 mm. Surface coarsely reticulate, ridges prominent, central portion of each cell bearing a short, deciduous, tubular-spiny, protuberance</td><td rowspan="1" colspan="1">Orange-brown to dark brown, narrowly oblong, oblong, oblong-obovate, 0.60–0.90(–1.00) × 0.48–0.50(–0.60) mm. Surface coarsely reticulate</td><td rowspan="1" colspan="1">Orange-brown to dark brown, obovoid, oblong, or oblong-ellipsoid, 0.52–1.04(–1.09) × 0.38–0.58(–0.72) mm. Surface coarsely reticulate</td></tr><tr><td rowspan="1" colspan="1"><bold>Chromosome karyotype</bold></td><td rowspan="1" colspan="1">Four chromosome pairs 2–2.5 μm long, six intermediate pairs 1.5–1.8 μm long, and one small pair 0.6 μm long</td><td rowspan="1" colspan="1">11 chromosome pairs, 0.9–1 μm long</td><td rowspan="1" colspan="1">11 chromosome pairs, 0.9–1 μm long</td><td rowspan="1" colspan="1">11 chromosome pairs, 0.9–1 μm long</td></tr></tbody></table><table rules="all"><tbody><tr><th rowspan="1" colspan="1"/><th rowspan="1" colspan="1"><italic><tp:taxon-name><tp:taxon-name-part taxon-name-part-type="genus">Kunzea</tp:taxon-name-part> <tp:taxon-name-part taxon-name-part-type="species">tenuicaulis</tp:taxon-name-part></tp:taxon-name></italic></th><th rowspan="1" colspan="1"><italic><tp:taxon-name><tp:taxon-name-part taxon-name-part-type="genus">Kunzea</tp:taxon-name-part> <tp:taxon-name-part taxon-name-part-type="species">toelkenii</tp:taxon-name-part></tp:taxon-name></italic></th></tr><tr><td rowspan="1" colspan="1"><bold>Habitat</bold></td><td rowspan="1" colspan="1">Lowland to montane (40 – 580 m a.s.l.). Confined to sites of geothermal activity where it is often the dominant woody species</td><td rowspan="1" colspan="1">Coastal (&lt; 20 m a.s.l.). Confined to mobile and semi-stable sand dunes</td></tr><tr><td rowspan="1" colspan="1"><bold>Growth Habit</bold></td><td rowspan="1" colspan="1">Heterophyllous. Shrubs (up to 3 × 1 m) or small trees (up to 6 × 4 m)</td><td rowspan="1" colspan="1">Homophyllous. Shrubs (up to 4 × 6 m)</td></tr><tr><td rowspan="1" colspan="1"><bold>Trunk</bold></td><td rowspan="1" colspan="1">(1–)4–6, in arborescent forms multi-trunked from base. Up to 0.6 m d.b.h. At first erect, soon widely spreading and curving to somewhat sinuous invariably soon branched; in decumbent plants trunk virtually indistinguishable, 0.01–0.10 m d.b.h., trailing to semi-erect, curved and somewhat sinuous, obscured by numerous branches</td><td rowspan="1" colspan="1">(1–)6(–10), up to 0.4 m d.b.h. Mostly arising from the top of a broad, serpentine rootstock, also appearing from exposed sections of root flange. Ascending to suberect, serpentine, highly contorted, twisted, bent, and spiralled. Lower half of trunk usually devoid of branches</td></tr><tr><td rowspan="1" colspan="1"><bold>Bark</bold></td><td rowspan="1" colspan="1">Chartaceous to ± corky, tessellated, peeling upwards in small, thin, narrow mostly elongated flakes, these easily detached, margins mostly tabular to slightly sinuous or irregular. Secondary peeling not evident. Bark mostly bare. Rarely supporting sparse moss, liverwort and lichen growth</td><td rowspan="1" colspan="1">Corky-coriaceous, stringy, deeply furrowed, initially peeling inwards along transverse and longitudinal cracks and then upwards in long, thick, highly irregular, deeply sinuate, cracked and frayed flakes, often remaining central attached, and then lunate in profile. Flakes easily detached. Secondary peeling common peels lunate in profile. Bark usually supporting dense lichen growth</td></tr><tr><td rowspan="1" colspan="1"><bold>Epicormic growth</bold></td><td rowspan="1" colspan="1">Occasional. Arising from basal portion of trunk only when damaged</td><td rowspan="1" colspan="1">Common. Arising from basal portion of damaged or undamaged trunk</td></tr><tr><td rowspan="1" colspan="1"><bold>Suckers</bold></td><td rowspan="1" colspan="1">Absent</td><td rowspan="1" colspan="1">Commonly present</td></tr><tr><td rowspan="1" colspan="1"><bold>Reversion shoots</bold></td><td rowspan="1" colspan="1">Occasional</td><td rowspan="1" colspan="1">Not present</td></tr><tr><td rowspan="1" colspan="1"><bold>Branches</bold></td><td rowspan="1" colspan="1">Slender, often weakly flexuose; in prostrate plants trailing, otherwise initially ascending, soon suberect to widely spreading, arching, often pendulous</td><td rowspan="1" colspan="1">Widely spreading, ± serpentine, flexuose, often pendulous, usually interwoven with adjoining branches</td></tr><tr><td rowspan="1" colspan="1"><bold>Branchlet hairs</bold></td><td rowspan="1" colspan="1">Copious, persistent, divergent, weakly flexuose, 25–78 μm long, apices ± straight</td><td rowspan="1" colspan="1">Copious, persistent, of two types; antrorse-appressed, up to 260 μm long, weakly flexuose, and divergent, 40–180 μm long, with apices twisted or spiralled</td></tr><tr><td rowspan="1" colspan="1"><bold>Leaves</bold></td><td rowspan="1" colspan="1">Mostly dark glossy green, red-green to bronze-green, sometimes bright green, spreading to recurved. Juvenile leaves 0.9–3.0(–4.5) × 0.2–0.4(–0.6) mm, linear-lanceolate, persistent in stressed habitats, or as reversion shoots. Adult leaves (1.1–)4.0(–10.0) × (0.8–)1.3(–2.8) mm, narrowly oblanceolate, oblanceolate, obovate to obovate-rostrate. Surfaces glabrous, rarely abaxial surface with fine hair covering toward leaf base</td><td rowspan="1" colspan="1">Dark glossy green or bright-green, spreading to weakly to strongly recurved, (2.6–)5.7(–8.5) × (0.6–)1.6(–2.5) mm, obovate, clavate, to broadly oblanceolate. Surfaces glabrous</td></tr><tr><td rowspan="1" colspan="1"><bold>Leaf margins and midrib</bold></td><td rowspan="1" colspan="1">Margins sparsely to densely covered with deciduous, antrorse-appressed to subantrorse, weakly spreading hairs failing just short of cuspidate leaf apex. Adaxial and abaxial midribs sparsely covered in deciduous, antrorse-appressed hairs, these increasing in density toward base, not reaching to leaf apex</td><td rowspan="1" colspan="1">Margins sparse to densely covered with ± persistent, antrorse, subantrorse to spreading hairs meeting just short of leaf apex. Lower half of adaxial midrib finely covered in deciduous, antrorse-appressed hairs, abaxial glabrous</td></tr><tr><td rowspan="1" colspan="1"><bold>Flowering</bold></td><td rowspan="1" colspan="1">(Aug)Sep–Oct(–Mar)</td><td rowspan="1" colspan="1">(Sep–)Oct–Nov</td></tr><tr><td rowspan="1" colspan="1"><bold>Inflorescence</bold></td><td rowspan="1" colspan="1">Mostly compact, corymbiform (1–)6(–10)-flowered botrya up to 25 mm long, rarely with inflorescence at the ultimate branchlet tips elongated; these elongate botrya always surmounted by active terminal vegetative growth. Male flowers not seen</td><td rowspan="1" colspan="1">Mostly compact, corymbiform (1–3–)7(–10)-flowered botrya, up to 40 mm long. Inflorescences at the ultimate branchlet terminus uncommon (except in trailing epicormic growth), if present then up to 80 mm long, bearing active terminal growth. Flowers of late season elongate botrya often functionally male</td></tr><tr><td rowspan="1" colspan="1"><bold>Pherophylls</bold></td><td rowspan="1" colspan="1">Deciduous, initial few foliose rest squamiform, tightly clasping pedicels to ± spreading, 0.5–1 mm long, foliose pherophylls pale green, oblong, oblong-obovate to oblanceolate; squamiform pherophylls brown or pink, deltoid to oblong-ovate</td><td rowspan="1" colspan="1">Deciduous, initial few foliose rest squamiform, tightly clasping pedicel or spreading, 0.4–1.6 mm long; foliose pherophylls green to bronze-green, shortly lanceolate to obovate; squamiform pherophylls amber-brown to brown, deltoid to ovate</td></tr><tr><td rowspan="1" colspan="1"><bold>Hypanthium</bold></td><td rowspan="1" colspan="1">Narrowly cupular to campanulate, (1.8–)2.5(–3.3) × (1.7–)2.4(–3.1) mm. Free portion 0.3–1.0 mm long</td><td rowspan="1" colspan="1">Obconic to funnelform, (1.7–)2.4(–3.2) × (2.8–)3.6(–4.3) mm, with free portion 0.6–0.9 mm long</td></tr><tr><td rowspan="1" colspan="1"><bold>Flower diameter</bold></td><td rowspan="1" colspan="1">(3.3–)5.5(–9.0) mm</td><td rowspan="1" colspan="1">(3.6–)6.8(–9.0) mm</td></tr><tr><td rowspan="1" colspan="1"><bold>Petals</bold></td><td rowspan="1" colspan="1">5(–6). White, pinkish white, usually basally flushed pink, sometimes completely pink, orbicular, sometimes cuneate, 1.4–1.6(–2.0) × 1.4–1.6(–2.0) mm. Oil glands not evident when fresh, drying colourless</td><td rowspan="1" colspan="1">5(–6). White, orbicular to very broadly ovate, 1.5–1.9(–2.8) × 1.5–1.9(–2.6) mm. Oil glands colourless in fresh and dried material</td></tr><tr><td rowspan="1" colspan="1"><bold>Anthers</bold></td><td rowspan="1" colspan="1">Testiculate, 0.04–0.08 × 0.02–0.04 mm. Anther connective gland orange when fresh, drying pale brown</td><td rowspan="1" colspan="1">Testicular-oval to testicular-ellipsoid, 0.06–0.09 × 0.05–0.08 mm. Anther connective gland pale lemon to pink when fresh, drying yellow to pale orange</td></tr><tr><td rowspan="1" colspan="1"><bold>Pollen</bold></td><td rowspan="1" colspan="1">(12.8–)14.7(–16.6) μm</td><td rowspan="1" colspan="1">(12.2–)13.6(–17.8) μm</td></tr><tr><td rowspan="1" colspan="1"><bold>Ovary</bold></td><td rowspan="1" colspan="1">(3–)4(–5) locular</td><td rowspan="1" colspan="1">3–4(–5) locular</td></tr><tr><td rowspan="1" colspan="1"><bold>Style and stigma</bold></td><td rowspan="1" colspan="1">Style 2.0–3.6 mm long at anthesis, white basally flushed with pink; stigma capitate, scarcely wider than style. Domed along margins with a basal central depression</td><td rowspan="1" colspan="1">Style 1.0–1.8 mm long at anthesis, white; stigma capitate, scarcely wider than style, flat</td></tr><tr><td rowspan="1" colspan="1"><bold>Fruit</bold></td><td rowspan="1" colspan="1">Usually barrel-shaped, rarely cupular, (1.0–)2.3(–3.3) × (1.6–)2.2(–3.2) mm. ± Persistent</td><td rowspan="1" colspan="1">Broadly obconic to cupular, (2.1–)2.6(–3.0) × (2.5–)3.0(–3.7) mm. Rarely persistent</td></tr><tr><td rowspan="1" colspan="1"><bold>Seed</bold></td><td rowspan="1" colspan="1">Orange-brown to dark brown, narrowly oblong, oblong, oblong-obovate to falcate-oblong, 0.80–1.00 × 0.45–0.50 mm. Surface coarsely reticulate</td><td rowspan="1" colspan="1">Amber, orange-brown to brown, oblong, oblong-obovate 0.50–1.02 × 0.52–0.68 mm. Surface coarsely reticulate</td></tr><tr><td rowspan="1" colspan="1"><bold>Chromosome karyotype</bold></td><td rowspan="1" colspan="1">11 chromosome pairs, 0.9–1 μm long</td><td rowspan="1" colspan="1">11 chromosome pairs, 0.9–1 μm long</td></tr></tbody></table></table-wrap><table-wrap id="T2" position="float" orientation="portrait"><label>Table 2.</label><caption><p>Sites of character variability within Australian and New Zealand taxa and informal entities of the <italic><tp:taxon-name><tp:taxon-name-part taxon-name-part-type="genus">Kunzea</tp:taxon-name-part> <tp:taxon-name-part taxon-name-part-type="species">ericoides</tp:taxon-name-part></tp:taxon-name></italic> complex (from <xref ref-type="bibr" rid="B35">de Lange 2007</xref>).</p></caption><table rules="all"><tbody><tr><th rowspan="1" colspan="1" style="text-align:left">Taxon/Informal Entity</th><th rowspan="1" colspan="11" style="text-align:center">ITS-1</th><th rowspan="1" colspan="4" style="text-align:center">ITS-2</th><th rowspan="1" colspan="21" style="text-align:center">ETS</th></tr><tr><th rowspan="1" colspan="1" style="text-align:left">Alignment Position</th><th rowspan="1" colspan="1" style="text-align:center">542</th><th rowspan="1" colspan="1" style="text-align:center">548</th><th rowspan="1" colspan="1" style="text-align:center">553</th><th rowspan="1" colspan="1" style="text-align:center">581</th><th rowspan="1" colspan="1" style="text-align:center">594</th><th rowspan="1" colspan="1" style="text-align:center">639</th><th rowspan="1" colspan="1" style="text-align:center">646</th><th rowspan="1" colspan="1" style="text-align:center">671</th><th rowspan="1" colspan="1" style="text-align:center">724</th><th rowspan="1" colspan="1" style="text-align:center">742</th><th rowspan="1" colspan="1" style="text-align:center">756</th><th rowspan="1" colspan="1" style="text-align:center">994</th><th rowspan="1" colspan="1" style="text-align:center">1020</th><th rowspan="1" colspan="1" style="text-align:center">1028</th><th rowspan="1" colspan="1" style="text-align:center">1077</th><th rowspan="1" colspan="1" style="text-align:center">18</th><th rowspan="1" colspan="1" style="text-align:center">41</th><th rowspan="1" colspan="1" style="text-align:center">62</th><th rowspan="1" colspan="1" style="text-align:center">68</th><th rowspan="1" colspan="1" style="text-align:center">75</th><th rowspan="1" colspan="1" style="text-align:center">123</th><th rowspan="1" colspan="1" style="text-align:center">153</th><th rowspan="1" colspan="1" style="text-align:center">201</th><th rowspan="1" colspan="1" style="text-align:center">202</th><th rowspan="1" colspan="1" style="text-align:center">210</th><th rowspan="1" colspan="1" style="text-align:center">213</th><th rowspan="1" colspan="1" style="text-align:center">221</th><th rowspan="1" colspan="1" style="text-align:center">232</th><th rowspan="1" colspan="1" style="text-align:center">252</th><th rowspan="1" colspan="1" style="text-align:center">259</th><th rowspan="1" colspan="1" style="text-align:center">269</th><th rowspan="1" colspan="1" style="text-align:center">274</th><th rowspan="1" colspan="1" style="text-align:center">275</th><th rowspan="1" colspan="1" style="text-align:center">276</th><th rowspan="1" colspan="1" style="text-align:center">286</th><th rowspan="1" colspan="1" style="text-align:center">404</th></tr><tr><td rowspan="1" colspan="37" style="text-align:left"><bold>Australian <italic><tp:taxon-name><tp:taxon-name-part taxon-name-part-type="genus">Kunzea</tp:taxon-name-part> <tp:taxon-name-part taxon-name-part-type="species">ericoides</tp:taxon-name-part></tp:taxon-name></italic> complex</bold></td></tr><tr><td rowspan="1" colspan="1" style="text-align:left"><italic><tp:taxon-name><tp:taxon-name-part taxon-name-part-type="genus">Kunzea</tp:taxon-name-part> <tp:taxon-name-part taxon-name-part-type="species">leptospermoides</tp:taxon-name-part></tp:taxon-name></italic> F.Muell ex Miq.</td><td rowspan="1" colspan="1" style="text-align:center">a</td><td rowspan="1" colspan="1" style="text-align:center; background-color:#a8d385">*</td><td rowspan="1" colspan="1" style="text-align:center">c</td><td rowspan="1" colspan="1" style="text-align:center; background-color:#ffe206">a</td><td rowspan="1" colspan="1" style="text-align:center; background-color:#ffe206">a</td><td rowspan="1" colspan="1" style="text-align:center">g</td><td rowspan="1" colspan="1" style="text-align:center">c</td><td rowspan="1" colspan="1" style="text-align:center">c</td><td rowspan="1" colspan="1" style="text-align:center">g</td><td rowspan="1" colspan="1" style="text-align:center">t</td><td rowspan="1" colspan="1" style="text-align:center; background-color:#e6a0bc">t</td><td rowspan="1" colspan="1" style="text-align:center">g</td><td rowspan="1" colspan="1" style="text-align:center">c</td><td rowspan="1" colspan="1" style="text-align:center">*</td><td rowspan="1" colspan="1" style="text-align:center">g</td><td rowspan="1" colspan="1" style="text-align:center">c</td><td rowspan="1" colspan="1" style="text-align:center">a</td><td rowspan="1" colspan="1" style="text-align:center">a</td><td rowspan="1" colspan="1" style="text-align:center; background-color:#e6a0bc">g</td><td rowspan="1" colspan="1" style="text-align:center">c</td><td rowspan="1" colspan="1" style="text-align:center; background-color:#e6a0bc">a</td><td rowspan="1" colspan="1" style="text-align:center">c</td><td rowspan="1" colspan="1" style="text-align:center">g</td><td rowspan="1" colspan="1" style="text-align:center">a</td><td rowspan="1" colspan="1" style="text-align:center; background-color:#b9529f">a</td><td rowspan="1" colspan="1" style="text-align:center">c</td><td rowspan="1" colspan="1" style="text-align:center">c</td><td rowspan="1" colspan="1" style="text-align:center">c</td><td rowspan="1" colspan="1" style="text-align:center; background-color:#f6ec13">c/a</td><td rowspan="1" colspan="1" style="text-align:center">g</td><td rowspan="1" colspan="1" style="text-align:center; background-color:#b9529f">*</td><td rowspan="1" colspan="1" style="text-align:center; background-color:#b9529f">a</td><td rowspan="1" colspan="1" style="text-align:center; background-color:#b9529f">a</td><td rowspan="1" colspan="1" style="text-align:center; background-color:#b9529f">t</td><td rowspan="1" colspan="1" style="text-align:center">*</td><td rowspan="1" colspan="1" style="text-align:center; background-color:#f6ec13">c/t</td></tr><tr><td rowspan="1" colspan="1" style="text-align:left"><italic><tp:taxon-name><tp:taxon-name-part taxon-name-part-type="genus">Kunzea</tp:taxon-name-part> <tp:taxon-name-part taxon-name-part-type="species">peduncularis</tp:taxon-name-part></tp:taxon-name></italic> F.Muell.</td><td rowspan="1" colspan="1" style="text-align:center">a</td><td rowspan="1" colspan="1" style="text-align:center; background-color:#a8d385">*</td><td rowspan="1" colspan="1" style="text-align:center">c</td><td rowspan="1" colspan="1" style="text-align:center">*</td><td rowspan="1" colspan="1" style="text-align:center">*</td><td rowspan="1" colspan="1" style="text-align:center">g</td><td rowspan="1" colspan="1" style="text-align:center">c</td><td rowspan="1" colspan="1" style="text-align:center">c</td><td rowspan="1" colspan="1" style="text-align:center">g</td><td rowspan="1" colspan="1" style="text-align:center">t</td><td rowspan="1" colspan="1" style="text-align:center; background-color:#e6a0bc">t</td><td rowspan="1" colspan="1" style="text-align:center">g</td><td rowspan="1" colspan="1" style="text-align:center">c</td><td rowspan="1" colspan="1" style="text-align:center; background-color:#a8d385">c</td><td rowspan="1" colspan="1" style="text-align:center">g</td><td rowspan="1" colspan="1" style="text-align:center">c</td><td rowspan="1" colspan="1" style="text-align:center">a</td><td rowspan="1" colspan="1" style="text-align:center">a</td><td rowspan="1" colspan="1" style="text-align:center; background-color:#e6a0bc">g</td><td rowspan="1" colspan="1" style="text-align:center">c</td><td rowspan="1" colspan="1" style="text-align:center; background-color:#e6a0bc">a</td><td rowspan="1" colspan="1" style="text-align:center">c</td><td rowspan="1" colspan="1" style="text-align:center">g</td><td rowspan="1" colspan="1" style="text-align:center">a</td><td rowspan="1" colspan="1" style="text-align:center; background-color:#b9529f">a</td><td rowspan="1" colspan="1" style="text-align:center">c</td><td rowspan="1" colspan="1" style="text-align:center">c</td><td rowspan="1" colspan="1" style="text-align:center">c</td><td rowspan="1" colspan="1" style="text-align:center">c</td><td rowspan="1" colspan="1" style="text-align:center">g</td><td rowspan="1" colspan="1" style="text-align:center; background-color:#b9529f">*</td><td rowspan="1" colspan="1" style="text-align:center; background-color:#b9529f">a</td><td rowspan="1" colspan="1" style="text-align:center; background-color:#b9529f">a</td><td rowspan="1" colspan="1" style="text-align:center; background-color:#b9529f">t</td><td rowspan="1" colspan="1" style="text-align:center">*</td><td rowspan="1" colspan="1" style="text-align:center">c</td></tr><tr><td rowspan="1" colspan="1" style="text-align:left"><italic><tp:taxon-name><tp:taxon-name-part taxon-name-part-type="genus">Kunzea</tp:taxon-name-part> <tp:taxon-name-part taxon-name-part-type="species">phylicioides</tp:taxon-name-part></tp:taxon-name></italic> (A.Cunn. ex Schauer) Druce</td><td rowspan="1" colspan="1" style="text-align:center; background-color:#ffe206">a/t</td><td rowspan="1" colspan="1" style="text-align:center; background-color:#e6a0bc">a</td><td rowspan="1" colspan="1" style="text-align:center">c</td><td rowspan="1" colspan="1" style="text-align:center">*</td><td rowspan="1" colspan="1" style="text-align:center">*</td><td rowspan="1" colspan="1" style="text-align:center">g</td><td rowspan="1" colspan="1" style="text-align:center">c</td><td rowspan="1" colspan="1" style="text-align:center">c</td><td rowspan="1" colspan="1" style="text-align:center">g</td><td rowspan="1" colspan="1" style="text-align:center">t</td><td rowspan="1" colspan="1" style="text-align:center; background-color:#e6a0bc">t</td><td rowspan="1" colspan="1" style="text-align:center">g</td><td rowspan="1" colspan="1" style="text-align:center">c</td><td rowspan="1" colspan="1" style="text-align:center">*</td><td rowspan="1" colspan="1" style="text-align:center">g</td><td rowspan="1" colspan="1" style="text-align:center">c</td><td rowspan="1" colspan="1" style="text-align:center">a</td><td rowspan="1" colspan="1" style="text-align:center">a</td><td rowspan="1" colspan="1" style="text-align:center; background-color:#e6a0bc">g</td><td rowspan="1" colspan="1" style="text-align:center">c</td><td rowspan="1" colspan="1" style="text-align:center; background-color:#e6a0bc">a</td><td rowspan="1" colspan="1" style="text-align:center">c</td><td rowspan="1" colspan="1" style="text-align:center; background-color:#69bd45">g/a</td><td rowspan="1" colspan="1" style="text-align:center">a</td><td rowspan="1" colspan="1" style="text-align:center; background-color:#b9529f">a</td><td rowspan="1" colspan="1" style="text-align:center">c</td><td rowspan="1" colspan="1" style="text-align:center">c</td><td rowspan="1" colspan="1" style="text-align:center">c</td><td rowspan="1" colspan="1" style="text-align:center">c</td><td rowspan="1" colspan="1" style="text-align:center">g</td><td rowspan="1" colspan="1" style="text-align:center; background-color:#b9529f">*</td><td rowspan="1" colspan="1" style="text-align:center; background-color:#b9529f">a</td><td rowspan="1" colspan="1" style="text-align:center; background-color:#b9529f">a</td><td rowspan="1" colspan="1" style="text-align:center; background-color:#b9529f">t</td><td rowspan="1" colspan="1" style="text-align:center">*</td><td rowspan="1" colspan="1" style="text-align:center">c</td></tr><tr><td rowspan="1" colspan="1" style="text-align:left"><tp:taxon-name><tp:taxon-name-part taxon-name-part-type="genus">Kunzea</tp:taxon-name-part> <tp:taxon-name-part taxon-name-part-type="infraspecific-rank">aff.</tp:taxon-name-part> <tp:taxon-name-part taxon-name-part-type="species">peduncularis</tp:taxon-name-part></tp:taxon-name></td><td rowspan="1" colspan="1" style="text-align:center; background-color:#ffe206">t</td><td rowspan="1" colspan="1" style="text-align:center; background-color:#e6a0bc">a</td><td rowspan="1" colspan="1" style="text-align:center; background-color:#ffe206">c/t</td><td rowspan="1" colspan="1" style="text-align:center">*</td><td rowspan="1" colspan="1" style="text-align:center">*</td><td rowspan="1" colspan="1" style="text-align:center">g</td><td rowspan="1" colspan="1" style="text-align:center; background-color:#ffe206">c/t</td><td rowspan="1" colspan="1" style="text-align:center">c</td><td rowspan="1" colspan="1" style="text-align:center">g</td><td rowspan="1" colspan="1" style="text-align:center">t</td><td rowspan="1" colspan="1" style="text-align:center; background-color:#e6a0bc">t</td><td rowspan="1" colspan="1" style="text-align:center">g</td><td rowspan="1" colspan="1" style="text-align:center">c</td><td rowspan="1" colspan="1" style="text-align:center">*</td><td rowspan="1" colspan="1" style="text-align:center">g</td><td rowspan="1" colspan="1" style="text-align:center">c</td><td rowspan="1" colspan="1" style="text-align:center">a</td><td rowspan="1" colspan="1" style="text-align:center">a</td><td rowspan="1" colspan="1" style="text-align:center; background-color:#e6a0bc">g</td><td rowspan="1" colspan="1" style="text-align:center">c</td><td rowspan="1" colspan="1" style="text-align:center; background-color:#e6a0bc">a</td><td rowspan="1" colspan="1" style="text-align:center">c</td><td rowspan="1" colspan="1" style="text-align:center">g</td><td rowspan="1" colspan="1" style="text-align:center">a</td><td rowspan="1" colspan="1" style="text-align:center; background-color:#b9529f">a</td><td rowspan="1" colspan="1" style="text-align:center; background-color:#f6ec13">c/t</td><td rowspan="1" colspan="1" style="text-align:center">c</td><td rowspan="1" colspan="1" style="text-align:center">c</td><td rowspan="1" colspan="1" style="text-align:center">c</td><td rowspan="1" colspan="1" style="text-align:center">g</td><td rowspan="1" colspan="1" style="text-align:center; background-color:#b9529f">*</td><td rowspan="1" colspan="1" style="text-align:center; background-color:#b9529f">a</td><td rowspan="1" colspan="1" style="text-align:center; background-color:#b9529f">a</td><td rowspan="1" colspan="1" style="text-align:center; background-color:#b9529f">t</td><td rowspan="1" colspan="1" style="text-align:center">*</td><td rowspan="1" colspan="1" style="text-align:center">c</td></tr><tr><td rowspan="1" colspan="1" style="text-align:left"><tp:taxon-name><tp:taxon-name-part taxon-name-part-type="genus">Kunzea</tp:taxon-name-part> <tp:taxon-name-part taxon-name-part-type="infraspecific-rank">aff.</tp:taxon-name-part> <tp:taxon-name-part taxon-name-part-type="species">ericoides</tp:taxon-name-part></tp:taxon-name> (g)</td><td rowspan="1" colspan="1" style="text-align:center">a</td><td rowspan="1" colspan="1" style="text-align:center; background-color:#a8d385">*</td><td rowspan="1" colspan="1" style="text-align:center">c</td><td rowspan="1" colspan="1" style="text-align:center">*</td><td rowspan="1" colspan="1" style="text-align:center">*</td><td rowspan="1" colspan="1" style="text-align:center">g</td><td rowspan="1" colspan="1" style="text-align:center">c</td><td rowspan="1" colspan="1" style="text-align:center">c</td><td rowspan="1" colspan="1" style="text-align:center">g</td><td rowspan="1" colspan="1" style="text-align:center">t</td><td rowspan="1" colspan="1" style="text-align:center; background-color:#e6a0bc">t</td><td rowspan="1" colspan="1" style="text-align:center">g</td><td rowspan="1" colspan="1" style="text-align:center">c</td><td rowspan="1" colspan="1" style="text-align:center">*</td><td rowspan="1" colspan="1" style="text-align:center">g</td><td rowspan="1" colspan="1" style="text-align:center">c</td><td rowspan="1" colspan="1" style="text-align:center">a</td><td rowspan="1" colspan="1" style="text-align:center">a</td><td rowspan="1" colspan="1" style="text-align:center; background-color:#e6a0bc">g</td><td rowspan="1" colspan="1" style="text-align:center; background-color:#ffe206">t</td><td rowspan="1" colspan="1" style="text-align:center; background-color:#e6a0bc">a</td><td rowspan="1" colspan="1" style="text-align:center">c</td><td rowspan="1" colspan="1" style="text-align:center; background-color:#69bd45">g/a</td><td rowspan="1" colspan="1" style="text-align:center">a</td><td rowspan="1" colspan="1" style="text-align:center; background-color:#b9529f">a</td><td rowspan="1" colspan="1" style="text-align:center">c</td><td rowspan="1" colspan="1" style="text-align:center">c</td><td rowspan="1" colspan="1" style="text-align:center">c</td><td rowspan="1" colspan="1" style="text-align:center">c</td><td rowspan="1" colspan="1" style="text-align:center">g</td><td rowspan="1" colspan="1" style="text-align:center; background-color:#b9529f">*</td><td rowspan="1" colspan="1" style="text-align:center; background-color:#b9529f">a</td><td rowspan="1" colspan="1" style="text-align:center; background-color:#b9529f">a</td><td rowspan="1" colspan="1" style="text-align:center; background-color:#b9529f">t</td><td rowspan="1" colspan="1" style="text-align:center">*</td><td rowspan="1" colspan="1" style="text-align:center">c</td></tr><tr><td rowspan="1" colspan="1" style="text-align:left"><tp:taxon-name><tp:taxon-name-part taxon-name-part-type="genus">Kunzea</tp:taxon-name-part> <tp:taxon-name-part taxon-name-part-type="infraspecific-rank">aff.</tp:taxon-name-part> <tp:taxon-name-part taxon-name-part-type="species">ericoides</tp:taxon-name-part></tp:taxon-name> (h)</td><td rowspan="1" colspan="1" style="text-align:center">a</td><td rowspan="1" colspan="1" style="text-align:center; background-color:#a8d385">*</td><td rowspan="1" colspan="1" style="text-align:center">c</td><td rowspan="1" colspan="1" style="text-align:center">*</td><td rowspan="1" colspan="1" style="text-align:center">*</td><td rowspan="1" colspan="1" style="text-align:center">g</td><td rowspan="1" colspan="1" style="text-align:center">c</td><td rowspan="1" colspan="1" style="text-align:center">c</td><td rowspan="1" colspan="1" style="text-align:center">g</td><td rowspan="1" colspan="1" style="text-align:center">t</td><td rowspan="1" colspan="1" style="text-align:center; background-color:#e6a0bc">t</td><td rowspan="1" colspan="1" style="text-align:center">g</td><td rowspan="1" colspan="1" style="text-align:center">c</td><td rowspan="1" colspan="1" style="text-align:center; background-color:#a8d385">c</td><td rowspan="1" colspan="1" style="text-align:center">g</td><td rowspan="1" colspan="1" style="text-align:center">c</td><td rowspan="1" colspan="1" style="text-align:center">a</td><td rowspan="1" colspan="1" style="text-align:center">a</td><td rowspan="1" colspan="1" style="text-align:center; background-color:#e6a0bc">g</td><td rowspan="1" colspan="1" style="text-align:center">c</td><td rowspan="1" colspan="1" style="text-align:center; background-color:#e6a0bc">a</td><td rowspan="1" colspan="1" style="text-align:center">c</td><td rowspan="1" colspan="1" style="text-align:center">g</td><td rowspan="1" colspan="1" style="text-align:center">a</td><td rowspan="1" colspan="1" style="text-align:center; background-color:#b9529f">a</td><td rowspan="1" colspan="1" style="text-align:center">c</td><td rowspan="1" colspan="1" style="text-align:center">c</td><td rowspan="1" colspan="1" style="text-align:center">c</td><td rowspan="1" colspan="1" style="text-align:center">c</td><td rowspan="1" colspan="1" style="text-align:center">g</td><td rowspan="1" colspan="1" style="text-align:center; background-color:#b9529f">*</td><td rowspan="1" colspan="1" style="text-align:center; background-color:#b9529f">a</td><td rowspan="1" colspan="1" style="text-align:center; background-color:#b9529f">a</td><td rowspan="1" colspan="1" style="text-align:center; background-color:#b9529f">t</td><td rowspan="1" colspan="1" style="text-align:center">*</td><td rowspan="1" colspan="1" style="text-align:center">c</td></tr><tr><td rowspan="1" colspan="1" style="text-align:left"><tp:taxon-name><tp:taxon-name-part taxon-name-part-type="genus">Kunzea</tp:taxon-name-part> <tp:taxon-name-part taxon-name-part-type="infraspecific-rank">aff.</tp:taxon-name-part> <tp:taxon-name-part taxon-name-part-type="species">ericoides</tp:taxon-name-part></tp:taxon-name> (i)</td><td rowspan="1" colspan="1" style="text-align:center">a</td><td rowspan="1" colspan="1" style="text-align:center; background-color:#e6a0bc">a</td><td rowspan="1" colspan="1" style="text-align:center">c</td><td rowspan="1" colspan="1" style="text-align:center">*</td><td rowspan="1" colspan="1" style="text-align:center">*</td><td rowspan="1" colspan="1" style="text-align:center">g</td><td rowspan="1" colspan="1" style="text-align:center">c</td><td rowspan="1" colspan="1" style="text-align:center">c</td><td rowspan="1" colspan="1" style="text-align:center">c</td><td rowspan="1" colspan="1" style="text-align:center">t</td><td rowspan="1" colspan="1" style="text-align:center; background-color:#e6a0bc">t</td><td rowspan="1" colspan="1" style="text-align:center">g</td><td rowspan="1" colspan="1" style="text-align:center">c</td><td rowspan="1" colspan="1" style="text-align:center">*</td><td rowspan="1" colspan="1" style="text-align:center; background-color:#ffe206">a</td><td rowspan="1" colspan="1" style="text-align:center">c</td><td rowspan="1" colspan="1" style="text-align:center">a</td><td rowspan="1" colspan="1" style="text-align:center">a</td><td rowspan="1" colspan="1" style="text-align:center; background-color:#e6a0bc">g</td><td rowspan="1" colspan="1" style="text-align:center">c</td><td rowspan="1" colspan="1" style="text-align:center">g</td><td rowspan="1" colspan="1" style="text-align:center">c</td><td rowspan="1" colspan="1" style="text-align:center; background-color:#f6ec13">a</td><td rowspan="1" colspan="1" style="text-align:center">a</td><td rowspan="1" colspan="1" style="text-align:center; background-color:#b9529f">a</td><td rowspan="1" colspan="1" style="text-align:center">c</td><td rowspan="1" colspan="1" style="text-align:center; background-color:#f6ec13">t</td><td rowspan="1" colspan="1" style="text-align:center">c</td><td rowspan="1" colspan="1" style="text-align:center">c</td><td rowspan="1" colspan="1" style="text-align:center">g</td><td rowspan="1" colspan="1" style="text-align:center; background-color:#b9529f">*</td><td rowspan="1" colspan="1" style="text-align:center; background-color:#b9529f">a</td><td rowspan="1" colspan="1" style="text-align:center; background-color:#b9529f">a</td><td rowspan="1" colspan="1" style="text-align:center; background-color:#b9529f">t</td><td rowspan="1" colspan="1" style="text-align:center">*</td><td rowspan="1" colspan="1" style="text-align:center">c</td></tr><tr><td rowspan="1" colspan="37" style="text-align:left"><bold>New Zealand <italic><tp:taxon-name><tp:taxon-name-part taxon-name-part-type="genus">Kunzea</tp:taxon-name-part> <tp:taxon-name-part taxon-name-part-type="species">ericoides</tp:taxon-name-part></tp:taxon-name></italic> complex</bold></td></tr><tr><td rowspan="1" colspan="1" style="text-align:left"><italic><tp:taxon-name><tp:taxon-name-part taxon-name-part-type="genus">Kunzea</tp:taxon-name-part> <tp:taxon-name-part taxon-name-part-type="species">amathicola</tp:taxon-name-part></tp:taxon-name></italic></td><td rowspan="1" colspan="1" style="text-align:center">a</td><td rowspan="1" colspan="1" style="text-align:center">c</td><td rowspan="1" colspan="1" style="text-align:center">c</td><td rowspan="1" colspan="1" style="text-align:center">*</td><td rowspan="1" colspan="1" style="text-align:center">*</td><td rowspan="1" colspan="1" style="text-align:center">g</td><td rowspan="1" colspan="1" style="text-align:center">c</td><td rowspan="1" colspan="1" style="text-align:center; background-color:#ffe206">t</td><td rowspan="1" colspan="1" style="text-align:center">g</td><td rowspan="1" colspan="1" style="text-align:center; background-color:#a8d385">g/t</td><td rowspan="1" colspan="1" style="text-align:center">c</td><td rowspan="1" colspan="1" style="text-align:center">g</td><td rowspan="1" colspan="1" style="text-align:center">c</td><td rowspan="1" colspan="1" style="text-align:center">*</td><td rowspan="1" colspan="1" style="text-align:center">g</td><td rowspan="1" colspan="1" style="text-align:center">c</td><td rowspan="1" colspan="1" style="text-align:center">a</td><td rowspan="1" colspan="1" style="text-align:center">a</td><td rowspan="1" colspan="1" style="text-align:center; background-color:#e6a0bc">g</td><td rowspan="1" colspan="1" style="text-align:center">c</td><td rowspan="1" colspan="1" style="text-align:center">g</td><td rowspan="1" colspan="1" style="text-align:center">c</td><td rowspan="1" colspan="1" style="text-align:center">g</td><td rowspan="1" colspan="1" style="text-align:center">a</td><td rowspan="1" colspan="1" style="text-align:center">g</td><td rowspan="1" colspan="1" style="text-align:center">c</td><td rowspan="1" colspan="1" style="text-align:center">c</td><td rowspan="1" colspan="1" style="text-align:center">c</td><td rowspan="1" colspan="1" style="text-align:center">c</td><td rowspan="1" colspan="1" style="text-align:center">g</td><td rowspan="1" colspan="1" style="text-align:center; background-color:#ed1f24">g</td><td rowspan="1" colspan="1" style="text-align:center">*</td><td rowspan="1" colspan="1" style="text-align:center">*</td><td rowspan="1" colspan="1" style="text-align:center">*</td><td rowspan="1" colspan="1" style="text-align:center">*</td><td rowspan="1" colspan="1" style="text-align:center">c</td></tr><tr><td rowspan="1" colspan="1" style="text-align:left"><italic><tp:taxon-name><tp:taxon-name-part taxon-name-part-type="genus">Kunzea</tp:taxon-name-part> <tp:taxon-name-part taxon-name-part-type="species">ericoides</tp:taxon-name-part></tp:taxon-name></italic></td><td rowspan="1" colspan="1" style="text-align:center">a</td><td rowspan="1" colspan="1" style="text-align:center">c</td><td rowspan="1" colspan="1" style="text-align:center">c</td><td rowspan="1" colspan="1" style="text-align:center">*</td><td rowspan="1" colspan="1" style="text-align:center">*</td><td rowspan="1" colspan="1" style="text-align:center">g</td><td rowspan="1" colspan="1" style="text-align:center">c</td><td rowspan="1" colspan="1" style="text-align:center">c</td><td rowspan="1" colspan="1" style="text-align:center">g</td><td rowspan="1" colspan="1" style="text-align:center">t</td><td rowspan="1" colspan="1" style="text-align:center">c</td><td rowspan="1" colspan="1" style="text-align:center">g</td><td rowspan="1" colspan="1" style="text-align:center">c</td><td rowspan="1" colspan="1" style="text-align:center">*</td><td rowspan="1" colspan="1" style="text-align:center">g</td><td rowspan="1" colspan="1" style="text-align:center">c</td><td rowspan="1" colspan="1" style="text-align:center">a</td><td rowspan="1" colspan="1" style="text-align:center">a</td><td rowspan="1" colspan="1" style="text-align:center">a</td><td rowspan="1" colspan="1" style="text-align:center">c</td><td rowspan="1" colspan="1" style="text-align:center">g</td><td rowspan="1" colspan="1" style="text-align:center; background-color:#f6ec13">c/t</td><td rowspan="1" colspan="1" style="text-align:center">g</td><td rowspan="1" colspan="1" style="text-align:center">a</td><td rowspan="1" colspan="1" style="text-align:center">g</td><td rowspan="1" colspan="1" style="text-align:center">c</td><td rowspan="1" colspan="1" style="text-align:center">c</td><td rowspan="1" colspan="1" style="text-align:center; background-color:#69bd45">g/c</td><td rowspan="1" colspan="1" style="text-align:center">c</td><td rowspan="1" colspan="1" style="text-align:center">g</td><td rowspan="1" colspan="1" style="text-align:center; background-color:#6fccdd">c</td><td rowspan="1" colspan="1" style="text-align:center">*</td><td rowspan="1" colspan="1" style="text-align:center">*</td><td rowspan="1" colspan="1" style="text-align:center">*</td><td rowspan="1" colspan="1" style="text-align:center">*</td><td rowspan="1" colspan="1" style="text-align:center">c</td></tr><tr><td rowspan="1" colspan="1" style="text-align:left"><italic><tp:taxon-name><tp:taxon-name-part taxon-name-part-type="genus">Kunzea</tp:taxon-name-part> <tp:taxon-name-part taxon-name-part-type="species">linearis</tp:taxon-name-part></tp:taxon-name></italic></td><td rowspan="1" colspan="1" style="text-align:center">a</td><td rowspan="1" colspan="1" style="text-align:center">c</td><td rowspan="1" colspan="1" style="text-align:center">c</td><td rowspan="1" colspan="1" style="text-align:center">*</td><td rowspan="1" colspan="1" style="text-align:center">*</td><td rowspan="1" colspan="1" style="text-align:center">g</td><td rowspan="1" colspan="1" style="text-align:center">c</td><td rowspan="1" colspan="1" style="text-align:center">c</td><td rowspan="1" colspan="1" style="text-align:center">g</td><td rowspan="1" colspan="1" style="text-align:center">t</td><td rowspan="1" colspan="1" style="text-align:center">c</td><td rowspan="1" colspan="1" style="text-align:center">g</td><td rowspan="1" colspan="1" style="text-align:center">c</td><td rowspan="1" colspan="1" style="text-align:center">*</td><td rowspan="1" colspan="1" style="text-align:center">g</td><td rowspan="1" colspan="1" style="text-align:center">c</td><td rowspan="1" colspan="1" style="text-align:center; background-color:#ffe206">g</td><td rowspan="1" colspan="1" style="text-align:center">a</td><td rowspan="1" colspan="1" style="text-align:center">a</td><td rowspan="1" colspan="1" style="text-align:center">c</td><td rowspan="1" colspan="1" style="text-align:center">g</td><td rowspan="1" colspan="1" style="text-align:center">c</td><td rowspan="1" colspan="1" style="text-align:center">g</td><td rowspan="1" colspan="1" style="text-align:center">a</td><td rowspan="1" colspan="1" style="text-align:center">g</td><td rowspan="1" colspan="1" style="text-align:center">c</td><td rowspan="1" colspan="1" style="text-align:center">c</td><td rowspan="1" colspan="1" style="text-align:center; background-color:#69bd45">g/c</td><td rowspan="1" colspan="1" style="text-align:center">c</td><td rowspan="1" colspan="1" style="text-align:center; background-color:#f6ec13">g/a</td><td rowspan="1" colspan="1" style="text-align:center; background-color:#6fccdd">c</td><td rowspan="1" colspan="1" style="text-align:center">*</td><td rowspan="1" colspan="1" style="text-align:center">*</td><td rowspan="1" colspan="1" style="text-align:center">*</td><td rowspan="1" colspan="1" style="text-align:center">*</td><td rowspan="1" colspan="1" style="text-align:center">c</td></tr><tr><td rowspan="1" colspan="1" style="text-align:left"><italic><tp:taxon-name><tp:taxon-name-part taxon-name-part-type="genus">Kunzea</tp:taxon-name-part> <tp:taxon-name-part taxon-name-part-type="species">robusta</tp:taxon-name-part></tp:taxon-name></italic></td><td rowspan="1" colspan="1" style="text-align:center">a</td><td rowspan="1" colspan="1" style="text-align:center">c</td><td rowspan="1" colspan="1" style="text-align:center">c</td><td rowspan="1" colspan="1" style="text-align:center">*</td><td rowspan="1" colspan="1" style="text-align:center">*</td><td rowspan="1" colspan="1" style="text-align:center">g</td><td rowspan="1" colspan="1" style="text-align:center">c</td><td rowspan="1" colspan="1" style="text-align:center">c</td><td rowspan="1" colspan="1" style="text-align:center">g</td><td rowspan="1" colspan="1" style="text-align:center">t</td><td rowspan="1" colspan="1" style="text-align:center">c</td><td rowspan="1" colspan="1" style="text-align:center">g</td><td rowspan="1" colspan="1" style="text-align:center">c</td><td rowspan="1" colspan="1" style="text-align:center">*</td><td rowspan="1" colspan="1" style="text-align:center">g</td><td rowspan="1" colspan="1" style="text-align:center">c</td><td rowspan="1" colspan="1" style="text-align:center">a</td><td rowspan="1" colspan="1" style="text-align:center">a</td><td rowspan="1" colspan="1" style="text-align:center">a</td><td rowspan="1" colspan="1" style="text-align:center">c</td><td rowspan="1" colspan="1" style="text-align:center">g</td><td rowspan="1" colspan="1" style="text-align:center">c</td><td rowspan="1" colspan="1" style="text-align:center">g</td><td rowspan="1" colspan="1" style="text-align:center">a</td><td rowspan="1" colspan="1" style="text-align:center">g</td><td rowspan="1" colspan="1" style="text-align:center">c</td><td rowspan="1" colspan="1" style="text-align:center">c</td><td rowspan="1" colspan="1" style="text-align:center">c</td><td rowspan="1" colspan="1" style="text-align:center">c</td><td rowspan="1" colspan="1" style="text-align:center">g</td><td rowspan="1" colspan="1" style="text-align:center; background-color:#ed1f24">g</td><td rowspan="1" colspan="1" style="text-align:center">*</td><td rowspan="1" colspan="1" style="text-align:center">*</td><td rowspan="1" colspan="1" style="text-align:center">*</td><td rowspan="1" colspan="1" style="text-align:center">*</td><td rowspan="1" colspan="1" style="text-align:center">c</td></tr><tr><td rowspan="1" colspan="1" style="text-align:left"><italic><tp:taxon-name><tp:taxon-name-part taxon-name-part-type="genus">Kunzea</tp:taxon-name-part> <tp:taxon-name-part taxon-name-part-type="species">robusta</tp:taxon-name-part></tp:taxon-name></italic> (Mt Egmont only)</td><td rowspan="1" colspan="1" style="text-align:center">a</td><td rowspan="1" colspan="1" style="text-align:center">c</td><td rowspan="1" colspan="1" style="text-align:center">c</td><td rowspan="1" colspan="1" style="text-align:center">*</td><td rowspan="1" colspan="1" style="text-align:center">*</td><td rowspan="1" colspan="1" style="text-align:center">g</td><td rowspan="1" colspan="1" style="text-align:center">c</td><td rowspan="1" colspan="1" style="text-align:center">c</td><td rowspan="1" colspan="1" style="text-align:center">g</td><td rowspan="1" colspan="1" style="text-align:center">t</td><td rowspan="1" colspan="1" style="text-align:center">c</td><td rowspan="1" colspan="1" style="text-align:center">g</td><td rowspan="1" colspan="1" style="text-align:center">c</td><td rowspan="1" colspan="1" style="text-align:center">*</td><td rowspan="1" colspan="1" style="text-align:center">g</td><td rowspan="1" colspan="1" style="text-align:center">c</td><td rowspan="1" colspan="1" style="text-align:center">a</td><td rowspan="1" colspan="1" style="text-align:center">a</td><td rowspan="1" colspan="1" style="text-align:center">a</td><td rowspan="1" colspan="1" style="text-align:center">c</td><td rowspan="1" colspan="1" style="text-align:center">g</td><td rowspan="1" colspan="1" style="text-align:center">c</td><td rowspan="1" colspan="1" style="text-align:center">g</td><td rowspan="1" colspan="1" style="text-align:center">a</td><td rowspan="1" colspan="1" style="text-align:center">g</td><td rowspan="1" colspan="1" style="text-align:center">c</td><td rowspan="1" colspan="1" style="text-align:center">c</td><td rowspan="1" colspan="1" style="text-align:center; background-color:#69bd45">g/c</td><td rowspan="1" colspan="1" style="text-align:center">c</td><td rowspan="1" colspan="1" style="text-align:center">g</td><td rowspan="1" colspan="1" style="text-align:center; background-color:#ed1f24">g</td><td rowspan="1" colspan="1" style="text-align:center">*</td><td rowspan="1" colspan="1" style="text-align:center">*</td><td rowspan="1" colspan="1" style="text-align:center">*</td><td rowspan="1" colspan="1" style="text-align:center">*</td><td rowspan="1" colspan="1" style="text-align:center">c</td></tr><tr><td rowspan="1" colspan="1" style="text-align:left"><italic><tp:taxon-name><tp:taxon-name-part taxon-name-part-type="genus">Kunzea</tp:taxon-name-part> <tp:taxon-name-part taxon-name-part-type="species">tenuicaulis</tp:taxon-name-part></tp:taxon-name></italic></td><td rowspan="1" colspan="1" style="text-align:center">a</td><td rowspan="1" colspan="1" style="text-align:center">c</td><td rowspan="1" colspan="1" style="text-align:center">c</td><td rowspan="1" colspan="1" style="text-align:center">*</td><td rowspan="1" colspan="1" style="text-align:center">*</td><td rowspan="1" colspan="1" style="text-align:center; background-color:#ffe206">a</td><td rowspan="1" colspan="1" style="text-align:center">c</td><td rowspan="1" colspan="1" style="text-align:center">c</td><td rowspan="1" colspan="1" style="text-align:center">g</td><td rowspan="1" colspan="1" style="text-align:center; background-color:#a8d385">g/t</td><td rowspan="1" colspan="1" style="text-align:center">c</td><td rowspan="1" colspan="1" style="text-align:center; background-color:#ffe206">a</td><td rowspan="1" colspan="1" style="text-align:center">c</td><td rowspan="1" colspan="1" style="text-align:center">*</td><td rowspan="1" colspan="1" style="text-align:center">g</td><td rowspan="1" colspan="1" style="text-align:center; background-color:#ffe206">t</td><td rowspan="1" colspan="1" style="text-align:center">a</td><td rowspan="1" colspan="1" style="text-align:center">a</td><td rowspan="1" colspan="1" style="text-align:center">a</td><td rowspan="1" colspan="1" style="text-align:center">c</td><td rowspan="1" colspan="1" style="text-align:center">g</td><td rowspan="1" colspan="1" style="text-align:center">c</td><td rowspan="1" colspan="1" style="text-align:center">g</td><td rowspan="1" colspan="1" style="text-align:center; background-color:#f6ec13">c</td><td rowspan="1" colspan="1" style="text-align:center">g</td><td rowspan="1" colspan="1" style="text-align:center">c</td><td rowspan="1" colspan="1" style="text-align:center">c</td><td rowspan="1" colspan="1" style="text-align:center">c</td><td rowspan="1" colspan="1" style="text-align:center">c</td><td rowspan="1" colspan="1" style="text-align:center">g</td><td rowspan="1" colspan="1" style="text-align:center; background-color:#69bd45">a</td><td rowspan="1" colspan="1" style="text-align:center">*</td><td rowspan="1" colspan="1" style="text-align:center">*</td><td rowspan="1" colspan="1" style="text-align:center">*</td><td rowspan="1" colspan="1" style="text-align:center">*</td><td rowspan="1" colspan="1" style="text-align:center">c</td></tr><tr><td rowspan="1" colspan="1" style="text-align:left"><italic><tp:taxon-name><tp:taxon-name-part taxon-name-part-type="genus">Kunzea</tp:taxon-name-part> <tp:taxon-name-part taxon-name-part-type="species">toelkenii</tp:taxon-name-part></tp:taxon-name></italic></td><td rowspan="1" colspan="1" style="text-align:center">a</td><td rowspan="1" colspan="1" style="text-align:center">c</td><td rowspan="1" colspan="1" style="text-align:center">c</td><td rowspan="1" colspan="1" style="text-align:center">*</td><td rowspan="1" colspan="1" style="text-align:center">*</td><td rowspan="1" colspan="1" style="text-align:center">g</td><td rowspan="1" colspan="1" style="text-align:center">c</td><td rowspan="1" colspan="1" style="text-align:center">c</td><td rowspan="1" colspan="1" style="text-align:center">g</td><td rowspan="1" colspan="1" style="text-align:center">t</td><td rowspan="1" colspan="1" style="text-align:center">c</td><td rowspan="1" colspan="1" style="text-align:center">g</td><td rowspan="1" colspan="1" style="text-align:center">c</td><td rowspan="1" colspan="1" style="text-align:center">*</td><td rowspan="1" colspan="1" style="text-align:center">g</td><td rowspan="1" colspan="1" style="text-align:center">c</td><td rowspan="1" colspan="1" style="text-align:center">a</td><td rowspan="1" colspan="1" style="text-align:center">a</td><td rowspan="1" colspan="1" style="text-align:center">a</td><td rowspan="1" colspan="1" style="text-align:center">c</td><td rowspan="1" colspan="1" style="text-align:center">g</td><td rowspan="1" colspan="1" style="text-align:center">c</td><td rowspan="1" colspan="1" style="text-align:center">g</td><td rowspan="1" colspan="1" style="text-align:center">a</td><td rowspan="1" colspan="1" style="text-align:center">g</td><td rowspan="1" colspan="1" style="text-align:center">c</td><td rowspan="1" colspan="1" style="text-align:center">c</td><td rowspan="1" colspan="1" style="text-align:center; background-color:#69bd45">g/c</td><td rowspan="1" colspan="1" style="text-align:center">c</td><td rowspan="1" colspan="1" style="text-align:center">g</td><td rowspan="1" colspan="1" style="text-align:center; background-color:#69bd45">a</td><td rowspan="1" colspan="1" style="text-align:center">*</td><td rowspan="1" colspan="1" style="text-align:center">*</td><td rowspan="1" colspan="1" style="text-align:center">*</td><td rowspan="1" colspan="1" style="text-align:center">*</td><td rowspan="1" colspan="1" style="text-align:center">c</td></tr><tr><td rowspan="1" colspan="1" style="text-align:left"><italic><tp:taxon-name><tp:taxon-name-part taxon-name-part-type="genus">Kunzea</tp:taxon-name-part> <tp:taxon-name-part taxon-name-part-type="species">triregensis</tp:taxon-name-part></tp:taxon-name></italic></td><td rowspan="1" colspan="1" style="text-align:center">a</td><td rowspan="1" colspan="1" style="text-align:center">c</td><td rowspan="1" colspan="1" style="text-align:center">c</td><td rowspan="1" colspan="1" style="text-align:center">*</td><td rowspan="1" colspan="1" style="text-align:center">*</td><td rowspan="1" colspan="1" style="text-align:center">g</td><td rowspan="1" colspan="1" style="text-align:center">c</td><td rowspan="1" colspan="1" style="text-align:center">c</td><td rowspan="1" colspan="1" style="text-align:center">g</td><td rowspan="1" colspan="1" style="text-align:center">t</td><td rowspan="1" colspan="1" style="text-align:center">c</td><td rowspan="1" colspan="1" style="text-align:center">g</td><td rowspan="1" colspan="1" style="text-align:center">c</td><td rowspan="1" colspan="1" style="text-align:center">*</td><td rowspan="1" colspan="1" style="text-align:center">g</td><td rowspan="1" colspan="1" style="text-align:center">c</td><td rowspan="1" colspan="1" style="text-align:center">a</td><td rowspan="1" colspan="1" style="text-align:center">a</td><td rowspan="1" colspan="1" style="text-align:center">a</td><td rowspan="1" colspan="1" style="text-align:center">c</td><td rowspan="1" colspan="1" style="text-align:center">g</td><td rowspan="1" colspan="1" style="text-align:center">c</td><td rowspan="1" colspan="1" style="text-align:center">g</td><td rowspan="1" colspan="1" style="text-align:center">a</td><td rowspan="1" colspan="1" style="text-align:center">g</td><td rowspan="1" colspan="1" style="text-align:center">c</td><td rowspan="1" colspan="1" style="text-align:center">c</td><td rowspan="1" colspan="1" style="text-align:center">c</td><td rowspan="1" colspan="1" style="text-align:center">c</td><td rowspan="1" colspan="1" style="text-align:center">g</td><td rowspan="1" colspan="1" style="text-align:center; background-color:#b9529f">*</td><td rowspan="1" colspan="1" style="text-align:center">*</td><td rowspan="1" colspan="1" style="text-align:center">*</td><td rowspan="1" colspan="1" style="text-align:center">*</td><td rowspan="1" colspan="1" style="text-align:center">*</td><td rowspan="1" colspan="1" style="text-align:center">c</td></tr><tr><td rowspan="1" colspan="1" style="text-align:left"><italic><tp:taxon-name><tp:taxon-name-part taxon-name-part-type="genus">Kunzea</tp:taxon-name-part> <tp:taxon-name-part taxon-name-part-type="species">salterae</tp:taxon-name-part></tp:taxon-name></italic></td><td rowspan="1" colspan="1" style="text-align:center">a</td><td rowspan="1" colspan="1" style="text-align:center">c</td><td rowspan="1" colspan="1" style="text-align:center">c</td><td rowspan="1" colspan="1" style="text-align:center">*</td><td rowspan="1" colspan="1" style="text-align:center">*</td><td rowspan="1" colspan="1" style="text-align:center">g</td><td rowspan="1" colspan="1" style="text-align:center">c</td><td rowspan="1" colspan="1" style="text-align:center">c</td><td rowspan="1" colspan="1" style="text-align:center">g</td><td rowspan="1" colspan="1" style="text-align:center; background-color:#a8d385">g/t</td><td rowspan="1" colspan="1" style="text-align:center">c</td><td rowspan="1" colspan="1" style="text-align:center">g</td><td rowspan="1" colspan="1" style="text-align:center; background-color:#ffe206">c/t</td><td rowspan="1" colspan="1" style="text-align:center">*</td><td rowspan="1" colspan="1" style="text-align:center">g</td><td rowspan="1" colspan="1" style="text-align:center">c</td><td rowspan="1" colspan="1" style="text-align:center">a</td><td rowspan="1" colspan="1" style="text-align:center">a</td><td rowspan="1" colspan="1" style="text-align:center">a</td><td rowspan="1" colspan="1" style="text-align:center">c</td><td rowspan="1" colspan="1" style="text-align:center">g</td><td rowspan="1" colspan="1" style="text-align:center">c</td><td rowspan="1" colspan="1" style="text-align:center">g</td><td rowspan="1" colspan="1" style="text-align:center">a</td><td rowspan="1" colspan="1" style="text-align:center">g</td><td rowspan="1" colspan="1" style="text-align:center">c</td><td rowspan="1" colspan="1" style="text-align:center">c</td><td rowspan="1" colspan="1" style="text-align:center; background-color:#69bd45">g/c</td><td rowspan="1" colspan="1" style="text-align:center">c</td><td rowspan="1" colspan="1" style="text-align:center">g</td><td rowspan="1" colspan="1" style="text-align:center; background-color:#69bd45">a</td><td rowspan="1" colspan="1" style="text-align:center">*</td><td rowspan="1" colspan="1" style="text-align:center">*</td><td rowspan="1" colspan="1" style="text-align:center">*</td><td rowspan="1" colspan="1" style="text-align:center">*</td><td rowspan="1" colspan="1" style="text-align:center">c</td></tr><tr><td rowspan="1" colspan="1" style="text-align:left"><italic><tp:taxon-name><tp:taxon-name-part taxon-name-part-type="genus">Kunzea</tp:taxon-name-part> <tp:taxon-name-part taxon-name-part-type="species">serotina</tp:taxon-name-part></tp:taxon-name></italic></td><td rowspan="1" colspan="1" style="text-align:center">a</td><td rowspan="1" colspan="1" style="text-align:center">c</td><td rowspan="1" colspan="1" style="text-align:center">c</td><td rowspan="1" colspan="1" style="text-align:center">*</td><td rowspan="1" colspan="1" style="text-align:center">*</td><td rowspan="1" colspan="1" style="text-align:center">g</td><td rowspan="1" colspan="1" style="text-align:center">c</td><td rowspan="1" colspan="1" style="text-align:center">c</td><td rowspan="1" colspan="1" style="text-align:center">g</td><td rowspan="1" colspan="1" style="text-align:center">t</td><td rowspan="1" colspan="1" style="text-align:center">c</td><td rowspan="1" colspan="1" style="text-align:center">g</td><td rowspan="1" colspan="1" style="text-align:center">c</td><td rowspan="1" colspan="1" style="text-align:center">*</td><td rowspan="1" colspan="1" style="text-align:center">g</td><td rowspan="1" colspan="1" style="text-align:center">c</td><td rowspan="1" colspan="1" style="text-align:center">a</td><td rowspan="1" colspan="1" style="text-align:center">a</td><td rowspan="1" colspan="1" style="text-align:center">a</td><td rowspan="1" colspan="1" style="text-align:center">c</td><td rowspan="1" colspan="1" style="text-align:center">g</td><td rowspan="1" colspan="1" style="text-align:center">c</td><td rowspan="1" colspan="1" style="text-align:center">g</td><td rowspan="1" colspan="1" style="text-align:center">a</td><td rowspan="1" colspan="1" style="text-align:center">g</td><td rowspan="1" colspan="1" style="text-align:center">c</td><td rowspan="1" colspan="1" style="text-align:center">c</td><td rowspan="1" colspan="1" style="text-align:center; background-color:#69bd45">g/c</td><td rowspan="1" colspan="1" style="text-align:center">c</td><td rowspan="1" colspan="1" style="text-align:center">g</td><td rowspan="1" colspan="1" style="text-align:center; background-color:#69bd45">a</td><td rowspan="1" colspan="1" style="text-align:center">*</td><td rowspan="1" colspan="1" style="text-align:center">*</td><td rowspan="1" colspan="1" style="text-align:center">*</td><td rowspan="1" colspan="1" style="text-align:center">*</td><td rowspan="1" colspan="1" style="text-align:center">c</td></tr><tr><td rowspan="1" colspan="1" style="text-align:left"><italic><tp:taxon-name><tp:taxon-name-part taxon-name-part-type="genus">Kunzea</tp:taxon-name-part> <tp:taxon-name-part taxon-name-part-type="species">sinclairii</tp:taxon-name-part></tp:taxon-name></italic></td><td rowspan="1" colspan="1" style="text-align:center">a</td><td rowspan="1" colspan="1" style="text-align:center">c</td><td rowspan="1" colspan="1" style="text-align:center">c</td><td rowspan="1" colspan="1" style="text-align:center">*</td><td rowspan="1" colspan="1" style="text-align:center">*</td><td rowspan="1" colspan="1" style="text-align:center">g</td><td rowspan="1" colspan="1" style="text-align:center">c</td><td rowspan="1" colspan="1" style="text-align:center">c</td><td rowspan="1" colspan="1" style="text-align:center">g</td><td rowspan="1" colspan="1" style="text-align:center">t</td><td rowspan="1" colspan="1" style="text-align:center">c</td><td rowspan="1" colspan="1" style="text-align:center">g</td><td rowspan="1" colspan="1" style="text-align:center">c</td><td rowspan="1" colspan="1" style="text-align:center">*</td><td rowspan="1" colspan="1" style="text-align:center">g</td><td rowspan="1" colspan="1" style="text-align:center">c</td><td rowspan="1" colspan="1" style="text-align:center">a</td><td rowspan="1" colspan="1" style="text-align:center">a</td><td rowspan="1" colspan="1" style="text-align:center">a</td><td rowspan="1" colspan="1" style="text-align:center">c</td><td rowspan="1" colspan="1" style="text-align:center">g</td><td rowspan="1" colspan="1" style="text-align:center">c</td><td rowspan="1" colspan="1" style="text-align:center">g</td><td rowspan="1" colspan="1" style="text-align:center">a</td><td rowspan="1" colspan="1" style="text-align:center">g</td><td rowspan="1" colspan="1" style="text-align:center">c</td><td rowspan="1" colspan="1" style="text-align:center">c</td><td rowspan="1" colspan="1" style="text-align:center">c</td><td rowspan="1" colspan="1" style="text-align:center">c</td><td rowspan="1" colspan="1" style="text-align:center">g</td><td rowspan="1" colspan="1" style="text-align:center; background-color:#a8d385">g</td><td rowspan="1" colspan="1" style="text-align:center">*</td><td rowspan="1" colspan="1" style="text-align:center">*</td><td rowspan="1" colspan="1" style="text-align:center">*</td><td rowspan="1" colspan="1" style="text-align:center">*</td><td rowspan="1" colspan="1" style="text-align:center">c</td></tr><tr><td rowspan="1" colspan="1" style="text-align:left"><tp:taxon-name><tp:taxon-name-part taxon-name-part-type="genus">Kunzea</tp:taxon-name-part> <tp:taxon-name-part taxon-name-part-type="infraspecific-rank">aff.</tp:taxon-name-part> <tp:taxon-name-part taxon-name-part-type="species">ericoides</tp:taxon-name-part></tp:taxon-name> " Lottin Point"</td><td rowspan="1" colspan="1" style="text-align:center">a</td><td rowspan="1" colspan="1" style="text-align:center">c</td><td rowspan="1" colspan="1" style="text-align:center">c</td><td rowspan="1" colspan="1" style="text-align:center">*</td><td rowspan="1" colspan="1" style="text-align:center">*</td><td rowspan="1" colspan="1" style="text-align:center">g</td><td rowspan="1" colspan="1" style="text-align:center">c</td><td rowspan="1" colspan="1" style="text-align:center">c</td><td rowspan="1" colspan="1" style="text-align:center">g</td><td rowspan="1" colspan="1" style="text-align:center">t</td><td rowspan="1" colspan="1" style="text-align:center">c</td><td rowspan="1" colspan="1" style="text-align:center">g</td><td rowspan="1" colspan="1" style="text-align:center">c</td><td rowspan="1" colspan="1" style="text-align:center">*</td><td rowspan="1" colspan="1" style="text-align:center">g</td><td rowspan="1" colspan="1" style="text-align:center">c</td><td rowspan="1" colspan="1" style="text-align:center">a</td><td rowspan="1" colspan="1" style="text-align:center; background-color:#ffe206">t</td><td rowspan="1" colspan="1" style="text-align:center; background-color:#e6a0bc">g</td><td rowspan="1" colspan="1" style="text-align:center">c</td><td rowspan="1" colspan="1" style="text-align:center">g</td><td rowspan="1" colspan="1" style="text-align:center">c</td><td rowspan="1" colspan="1" style="text-align:center">g</td><td rowspan="1" colspan="1" style="text-align:center">a</td><td rowspan="1" colspan="1" style="text-align:center">g</td><td rowspan="1" colspan="1" style="text-align:center">c</td><td rowspan="1" colspan="1" style="text-align:center">c</td><td rowspan="1" colspan="1" style="text-align:center">c</td><td rowspan="1" colspan="1" style="text-align:center">c</td><td rowspan="1" colspan="1" style="text-align:center">g</td><td rowspan="1" colspan="1" style="text-align:center; background-color:#b9529f">*</td><td rowspan="1" colspan="1" style="text-align:center">*</td><td rowspan="1" colspan="1" style="text-align:center">*</td><td rowspan="1" colspan="1" style="text-align:center">*</td><td rowspan="1" colspan="1" style="text-align:center; background-color:#f6ec13">g</td><td rowspan="1" colspan="1" style="text-align:center">c</td></tr><tr><td rowspan="1" colspan="37" style="text-align:center"/></tr><tr><td rowspan="2" colspan="1" style="text-align:left; vertical-align: middle">Key:</td><td rowspan="1" colspan="1" style="text-align:left; background-color:#ffe206"/><td rowspan="1" colspan="9" style="text-align:left">- unique character</td><td rowspan="1" colspan="1" style="text-align:left; background-color:#a8d385"/><td rowspan="1" colspan="9" style="text-align:left">- shared character</td><td rowspan="1" colspan="1" style="text-align:left; background-color:#e6a0bc"/><td rowspan="1" colspan="9" style="text-align:left">- shared Australian character</td><td rowspan="1" colspan="6" style="text-align:left"/></tr><tr><td rowspan="1" colspan="1" style="text-align:left; background-color:#ff6600"/><td rowspan="1" colspan="9" style="text-align:left">- shared character</td><td rowspan="1" colspan="1" style="text-align:left; background-color:#00ccff"/><td rowspan="1" colspan="9" style="text-align:left">- shared character</td><td rowspan="1" colspan="1" style="text-align:left"/><td rowspan="1" colspan="9" style="text-align:left"/><td rowspan="1" colspan="6" style="text-align:left"/></tr></tbody></table></table-wrap></tp:treatment-sec><ref-list><ref id="B82"><mixed-citation xmlns:xlink="http://www.w3.org/1999/xlink" xlink:type="simple"><person-group><name name-style="western"><surname>Kirk</surname><given-names>T</given-names></name></person-group> (<year>1889</year>) <source>The Forest Flora of New Zealand</source>. <publisher-name>Government Printer</publisher-name>, <publisher-loc>Wellington</publisher-loc>.</mixed-citation></ref><ref id="B83"><mixed-citation xmlns:xlink="http://www.w3.org/1999/xlink" xlink:type="simple"><person-group><name name-style="western"><surname>Kirk</surname><given-names>T</given-names></name></person-group> (<year>1899</year>) <source>The students’ flora of New Zealand and the outlying islands</source>. <publisher-name>Government Printer</publisher-name>, <publisher-loc>Wellington</publisher-loc>.</mixed-citation></ref><ref id="B86"><mixed-citation xmlns:xlink="http://www.w3.org/1999/xlink" xlink:type="simple"><person-group><name name-style="western"><surname>McNeill</surname><given-names>J</given-names></name><name name-style="western"><surname>Barrie</surname><given-names>FF</given-names></name><name name-style="western"><surname>Buck</surname><given-names>WR</given-names></name><name name-style="western"><surname>Demoulin</surname><given-names>V</given-names></name><name name-style="western"><surname>Greuter</surname><given-names>W</given-names></name><name name-style="western"><surname>Hawksworth</surname><given-names>DL</given-names></name><name name-style="western"><surname>Herendeen</surname><given-names>PS</given-names></name><name name-style="western"><surname>Knapp</surname><given-names>S</given-names></name><name name-style="western"><surname>Marhold</surname><given-names>J</given-names></name><name name-style="western"><surname>Prado</surname><given-names>JWF</given-names></name><name name-style="western"><surname>Prud’Homme van Reine</surname><given-names>WF</given-names></name><name name-style="western"><surname>Smith</surname><given-names>GF</given-names></name><name name-style="western"><surname>Wiersema</surname><given-names>J</given-names></name><name name-style="western"><surname>Turland</surname><given-names>NJ</given-names></name></person-group> (<year>2012</year>) <article-title>International Code of Nomenclature for algae, fungi and plants (Melbourne Code).</article-title><source>Regnum Vegetabile</source><volume>154</volume>. <ext-link ext-link-type="uri" xlink:href="http://www.iapt-taxon.org/nomen/main.php" xlink:type="simple">http://www.iapt-taxon.org/nomen/main.php</ext-link></mixed-citation></ref><ref id="B42"><mixed-citation xmlns:xlink="http://www.w3.org/1999/xlink" xlink:type="simple"><person-group><name name-style="western"><surname>de Lange</surname><given-names>PJ</given-names></name><name name-style="western"><surname>Murray</surname><given-names>BG</given-names></name></person-group> (<year>2004</year>) <article-title>Chromosome numbers in <italic><tp:taxon-name><tp:taxon-name-part taxon-name-part-type="genus">Kunzea</tp:taxon-name-part></tp:taxon-name></italic> (<tp:taxon-name><tp:taxon-name-part taxon-name-part-type="family">Myrtaceae</tp:taxon-name-part></tp:taxon-name>).</article-title><source>Australian Journal of Botany</source><volume>52</volume>: <fpage>609</fpage>–<lpage>617</lpage>. doi: <ext-link ext-link-type="doi" xlink:href="10.1071/BT04060" xlink:type="simple">10.1071/BT04060</ext-link></mixed-citation></ref><ref id="B5"><mixed-citation xmlns:xlink="http://www.w3.org/1999/xlink" xlink:type="simple"><person-group><name name-style="western"><surname>Atkinson</surname><given-names>IAE</given-names></name></person-group> (<year>1999</year>) <article-title>Obituary: Anthony Peter Druce, BE (Civil), 1920–1999.</article-title><source>New Zealand Journal of Botany</source><volume>37</volume>: <fpage>573</fpage>–<lpage>577</lpage>. doi: <ext-link ext-link-type="doi" xlink:href="10.1080/0028825X.1999.9512654" xlink:type="simple">10.1080/0028825X.1999.9512654</ext-link></mixed-citation></ref><ref id="B51"><mixed-citation xmlns:xlink="http://www.w3.org/1999/xlink" xlink:type="simple"><person-group><name name-style="western"><surname>Druce</surname><given-names>AP</given-names></name></person-group> (<year>1993</year>) <source>Indigenous vascular plants of New Zealand (9<sup>th</sup> rev.)</source>. <comment>Unpublished Checklist held at Landcare Research</comment>, <publisher-loc>Lincoln, New Zealand</publisher-loc>.</mixed-citation></ref><ref id="B77"><mixed-citation xmlns:xlink="http://www.w3.org/1999/xlink" xlink:type="simple"><person-group><name name-style="western"><surname>Hooker</surname><given-names>JD</given-names></name></person-group> (<year>1867</year>) <source>Handbook of the New Zealand Flora</source>. <issue>Part I</issue>. <publisher-name>Reeve and Co</publisher-name>, <publisher-loc>London</publisher-loc>.</mixed-citation></ref><ref id="B35"><mixed-citation xmlns:xlink="http://www.w3.org/1999/xlink" xlink:type="simple"><person-group><name name-style="western"><surname>de Lange</surname><given-names>PJ</given-names></name></person-group> (<year>2007</year>) <source>Biosystematics of the New Zealand <italic><tp:taxon-name><tp:taxon-name-part taxon-name-part-type="genus">Kunzea</tp:taxon-name-part> <tp:taxon-name-part taxon-name-part-type="species">ericoides</tp:taxon-name-part></tp:taxon-name></italic> (A.Rich.) Joy Thomps. complex</source>. <comment>PhD Thesis</comment>, <publisher-name>University of Auckland</publisher-name>, <publisher-loc>New Zealand</publisher-loc>.</mixed-citation></ref><ref id="B45"><mixed-citation xmlns:xlink="http://www.w3.org/1999/xlink" xlink:type="simple"><person-group><name name-style="western"><surname>de Lange</surname><given-names>PJ</given-names></name><name name-style="western"><surname>Smissen</surname><given-names>RD</given-names></name><name name-style="western"><surname>Wagstaff</surname><given-names>SJ</given-names></name><name name-style="western"><surname>Keeling</surname><given-names>DJ</given-names></name><name name-style="western"><surname>Murray</surname><given-names>BG</given-names></name><name name-style="western"><surname>Toelken</surname><given-names>HR</given-names></name></person-group> (<year>2010</year>) <article-title>A molecular phylogeny and infrageneric classification of <italic><tp:taxon-name><tp:taxon-name-part taxon-name-part-type="genus">Kunzea</tp:taxon-name-part></tp:taxon-name></italic> (<tp:taxon-name><tp:taxon-name-part taxon-name-part-type="family">Myrtaceae</tp:taxon-name-part></tp:taxon-name>) inferred from rDNA ITS and ETS sequences.</article-title><source>Australian Systematic Botany</source><volume>23</volume>: <fpage>309</fpage>–<lpage>319</lpage>. doi: <ext-link ext-link-type="doi" xlink:href="10.1071/SB10019" xlink:type="simple">10.1071/SB10019</ext-link></mixed-citation></ref><ref id="B39"><mixed-citation xmlns:xlink="http://www.w3.org/1999/xlink" xlink:type="simple"><person-group><name name-style="western"><surname>de Lange</surname><given-names>PJ</given-names></name><name name-style="western"><surname>Norton</surname><given-names>DA</given-names></name><name name-style="western"><surname>Molloy</surname><given-names>BPJ</given-names></name></person-group> (<year>1997</year>) <article-title>An annotated checklist of New Zealand mistletoe (<tp:taxon-name><tp:taxon-name-part taxon-name-part-type="family">Loranthaceae</tp:taxon-name-part></tp:taxon-name>) hosts.</article-title> In: <person-group><name name-style="western"><surname>de Lange</surname><given-names>PJ</given-names></name><name name-style="western"><surname>Norton</surname><given-names>DA</given-names></name></person-group> (<role>Eds</role>) <issue-title>New Zealand's loranthaceous mistletoes.</issue-title><source>Conference proceedings</source>. <publisher-name>Department of Conservation</publisher-name>, <publisher-loc>Wellington</publisher-loc>, <fpage>83</fpage>–<lpage>104</lpage>.</mixed-citation></ref><ref id="B34"><mixed-citation xmlns:xlink="http://www.w3.org/1999/xlink" xlink:type="simple"><person-group><name name-style="western"><surname>de Lange</surname><given-names>PJ</given-names></name></person-group> (<year>2006</year>) <chapter-title><italic><tp:taxon-name><tp:taxon-name-part taxon-name-part-type="genus">Kunzea</tp:taxon-name-part></tp:taxon-name></italic>.</chapter-title> In: <name name-style="western"><surname>Eagle</surname><given-names>AL</given-names></name>. <source>Eagle’s Complete Trees and Shrubs of New Zealand</source>, <volume>Vol. 1</volume>. <publisher-name>Te Papa Press</publisher-name>, <publisher-loc>Wellington</publisher-loc>, <fpage>234</fpage>–<lpage>239</lpage>.</mixed-citation></ref><ref id="B44"><mixed-citation xmlns:xlink="http://www.w3.org/1999/xlink" xlink:type="simple"><person-group><name name-style="western"><surname>de Lange</surname><given-names>PJ</given-names></name><name name-style="western"><surname>Datson</surname><given-names>PM</given-names></name><name name-style="western"><surname>Murray</surname><given-names>BG</given-names></name><name name-style="western"><surname>Toelken</surname><given-names>HR</given-names></name></person-group> (<year>2005</year>) <article-title>Hybridism in the <italic><tp:taxon-name><tp:taxon-name-part taxon-name-part-type="genus">Kunzea</tp:taxon-name-part> <tp:taxon-name-part taxon-name-part-type="species">ericoides</tp:taxon-name-part></tp:taxon-name></italic> complex (<tp:taxon-name><tp:taxon-name-part taxon-name-part-type="family">Myrtaceae</tp:taxon-name-part></tp:taxon-name>): an analysis of artificial crosses.</article-title><source>Australian Systematic Botany</source><volume>18</volume>: <fpage>117</fpage>–<lpage>131</lpage>. doi: <ext-link ext-link-type="doi" xlink:href="10.1071/SB04043" xlink:type="simple">10.1071/SB04043</ext-link></mixed-citation></ref><ref id="B32"><mixed-citation xmlns:xlink="http://www.w3.org/1999/xlink" xlink:type="simple"><person-group><name name-style="western"><surname>Cunningham</surname><given-names>A</given-names></name></person-group> (<year>1839</year>) <article-title>Flora insularum Novae Zelandiae Precursor.</article-title><source>Annals of Natural History</source><volume>3</volume>: <lpage>111</lpage>. doi: <ext-link ext-link-type="doi" xlink:href="10.1080/03745483909443207" xlink:type="simple">10.1080/03745483909443207</ext-link></mixed-citation></ref><ref id="B47"><mixed-citation xmlns:xlink="http://www.w3.org/1999/xlink" xlink:type="simple"><person-group><name name-style="western"><surname>de Lange</surname><given-names>PJ</given-names></name><name name-style="western"><surname>Rolfe</surname><given-names>JR</given-names></name><name name-style="western"><surname>Champion</surname><given-names>PD</given-names></name><name name-style="western"><surname>Courtney</surname><given-names>SP</given-names></name><name name-style="western"><surname>Heenan</surname><given-names>PB</given-names></name><name name-style="western"><surname>Barkla</surname><given-names>JW</given-names></name><name name-style="western"><surname>Cameron</surname><given-names>EK</given-names></name><name name-style="western"><surname>Norton</surname><given-names>DA</given-names></name><name name-style="western"><surname>Hitchmough</surname><given-names>DA</given-names></name></person-group> (<year>2013b</year>) <source>Conservation status of New Zealand indigenous vascular, 2012</source>. <publisher-name>Department of Conservation</publisher-name>, <publisher-loc>Wellington</publisher-loc>. <ext-link ext-link-type="uri" xlink:href="http://www.doc.govt.nz/publications/conservation/nz-threat-classification-system/nz-threat-classfication-system-lists-2012-14/" xlink:type="simple">www.doc.govt.nz/publications/conservation/nz-threat-classification-system/nz-threat-classfication-system-lists-2012-14/</ext-link></mixed-citation></ref></ref-list></tp:taxon-treatment>
