# Supplementary material for: A revision of the New Zealand Kunzea ericoides (Myrtaceae) complex
Source: PhytoKeys. 2014 Aug 26;(40):1–185. doi: 10.3897/phytokeys.40.7973 (PMC4154306; doi:10.3897/phytokeys.40.7973)
Supplement: XML Treatment for Kunzea amathicola [file phytokeys.40.7973-treatment8.xml]

<!DOCTYPE tp:taxon-treatment
  PUBLIC "-//TaxonX//DTD Taxonomic Treatment Publishing DTD v0 20100105//EN" "tax-treatment-NSO.dtd">
<tp:taxon-treatment xmlns:tp="http://www.plazi.org/taxpub"><tp:treatment-meta><kwd-group><label>Taxon classification</label><kwd><named-content content-type="kingdom">Plantae</named-content></kwd><kwd><named-content content-type="order">Myrtales</named-content></kwd><kwd><named-content content-type="family">Myrtaceae</named-content></kwd></kwd-group><mixed-citation publication-type="journal"><person-group><name><surname>de Lange</surname><given-names>Peter J.</given-names></name></person-group><article-title>A revision of the New Zealand <italic><tp:taxon-name><tp:taxon-name-part taxon-name-part-type="genus">Kunzea</tp:taxon-name-part> <tp:taxon-name-part taxon-name-part-type="species">ericoides</tp:taxon-name-part></tp:taxon-name></italic> (<tp:taxon-name><tp:taxon-name-part taxon-name-part-type="family">Myrtaceae</tp:taxon-name-part></tp:taxon-name>) complex</article-title><source>PhytoKeys</source><day>26</day><month>8</month><year>2014</year><volume>2014</volume><issue>40</issue><fpage>1</fpage><lpage>185</lpage><pub-id pub-id-type="doi">10.3897/phytokeys.40.7973</pub-id></mixed-citation></tp:treatment-meta><tp:nomenclature><label>7.</label><tp:taxon-name>
                        <tp:taxon-name-part taxon-name-part-type="genus">Kunzea</tp:taxon-name-part>
                        <tp:taxon-name-part taxon-name-part-type="species">amathicola</tp:taxon-name-part>
                        <object-id xmlns:xlink="http://www.w3.org/1999/xlink" xlink:type="simple" content-type="ipni">urn:lsid:ipni.org:names:77141731-1</object-id>
                    </tp:taxon-name><tp:taxon-authority>de Lange et Toelken</tp:taxon-authority><tp:taxon-status xmlns:xlink="http://www.w3.org/1999/xlink" xlink:type="simple">sp. nov.</tp:taxon-status></tp:nomenclature><tp:treatment-sec sec-type="latin"><p><italic>A K. ericoides habitu heterophyllo, ramulis juvenilibus persistentibus plerumque fores efferentibus, indumento ramulorum persistenti longo sericeo antrorso appresso, indumento foliorum sericeo e vittis marginalibus et costis abaxialibus, inflorescentibus elongatis, bracteis floralibus oblongis vel late obovatis vel ellipticis differt. Etiam ordine rDNA ETS unico in sectione Niviferae recedit.</italic></p></tp:treatment-sec><tp:treatment-sec sec-type="Holotype"><title>Holotype</title><p><bold>(Fig. <xref ref-type="fig" rid="F34">34</xref>).</bold> New Zealand, South Island, Puponga Farm Park, Wharariki Beach Road, road end, <named-content xmlns:xlink="http://www.w3.org/1999/xlink" content-type="dwc:verbatimCoordinates" xlink:type="simple">40°30'S, 172°41'E</named-content>, 5 m a.s.l. ‘Dominant on sand dunes by roadside. Flowers in extended racemes, one flower per bract’. P. J. de Lange 4954, 10 Jan 2001, AK 286081! Isotypes: AD! BM! CHR! K! NSW!</p><fig id="F34" position="float" orientation="portrait"><label>Figure 34.</label><caption><p>Holotype of <italic><tp:taxon-name><tp:taxon-name-part taxon-name-part-type="genus">Kunzea</tp:taxon-name-part> <tp:taxon-name-part taxon-name-part-type="species">amathicola</tp:taxon-name-part></tp:taxon-name></italic> de Lange et Toelken (<italic>P. J. de Lange 4954</italic>, AK 286081).</p></caption><graphic xmlns:xlink="http://www.w3.org/1999/xlink" xlink:href="phytokeys-040-001-g034.jpg" position="float" orientation="portrait" xlink:type="simple" id="oo_12645.jpg"/></fig></tp:treatment-sec><tp:treatment-sec sec-type="Etymology"><title>Etymology.</title><p>The specific epithet <italic>amathicola</italic> meaning ‘sand dwelling’, alludes to the mainly sand-dominated habitat preferentially occupied by this species.</p><!--PageBreak--><!--PageBreak--></tp:treatment-sec><tp:treatment-sec sec-type="Description"><title>Description</title><p><bold>(Figs <xref ref-type="fig" rid="F35">35</xref>, <xref ref-type="fig" rid="F36">36</xref>, <xref ref-type="fig" rid="F37">37</xref>, <xref ref-type="fig" rid="F38">38</xref>).</bold> <!--PageBreak--><!--PageBreak--><!--PageBreak--><!--PageBreak--><italic>Growth habit</italic> Shrubs or trees up to 15 m tall; heterophyllous (bearing distinct juvenile and adult foliage types). Those with persistent juvenile foliage mostly present in exposed conditions and unstable habitats, or at the margins of adult stands, usually forming domed, spreading shrubs up to 2 × 3 m with numerous erect to ascending, often interwoven branches; those with adult foliage forming single to multi-trunked trees up to 18 × 8 m, with very broad, spreading canopies. Irrespective of growth habit, plants flowering at a young age (1–2 years old). <italic>Trunk</italic> 1(–2) in juveniles usually branched from or close to base, in adults usually devoid of branches in lower 30–50%; 0.10–0.60(–0.85) m d.b.h., initially erect but soon arching outwards; basal portion covered with firm to semi-detached, tessellated, short to long, tabular to ± irregularly tabular lengths of corky-coriaceous bark. <italic>Bark</italic> early bark chartaceous to subcoriaceous, grey or grey-brown, ± elongate, usually bearing a few transverse cracks (especially on branch flanges and decurrent leaf bases) otherwise remaining firmly attached, margins elongate sinuous, ± entire with scarcely any flaking; old bark similar though distinctly corky-coriaceous, usually tessellated, firmly attached, detaching basally with age, and peeling upwards along trunk in broad, tabular strips, margins ± entire to weakly irregular; upper surface often deeply corrugated and cracked but not peeling; margins somewhat sinuous to ± straight; early and old bark flakes firm, not crumbling in hand, snapping with ± entire margin. <italic>Branches</italic> juvenile branches numerous, erect to suberect not spreading, often interwoven; adult branches usually confined to the upper 30–50% of trunk; initially suberect, soon arching and spreading, often weakly flexuose; branchlets numerous, slender, ± quadrangular to subterete, branchlet indumentum copious, persistent; hairs silky, antrorse-appressed, usually flexuose, (0.23–)0.38(–0.50) mm long, hyaline to translucent (appearing white when young, maturing grey). Juvenile branchlets numerous, erect to suberect, often interwoven, leaves ± evenly spaced along length or, in exposed situation, crowded toward apices; adult branchlets clustered toward branch ends, weakly flexuose, with leaves ± evenly spaced along length. <italic>Vegetative buds</italic> conspicuous; at resting stage 0.8–1.0 mm diam.; scales scarious, deciduous, 0.5–0.8 mm long, amber to red-brown, broadly ovate, ovate-deltoid to rostrate; midrib prominent, strongly keeled in upper half, prolonged to short cuspidate tip, lateral veins absent, oil glands few, scattered, colourless, drying dull yellow; scale margins, keel, and keel apex copiously covered in long, white, silky hairs. <italic>Leaves</italic> sessile to shortly petiolate, well-spaced to crowded along branchlets, spreading, sub erect to patent, strongly recurved in distal 30–50%, dark glossy green above, much paler beneath with margins and abaxial midrib distinctly white-coloured due to dense hair growth. Juvenile lamina (2.4–)3.4(–5.3) × (1.2–)1.9(–2.3) mm, ovate, broadly ovate, rhomboid to obovate, adult lamina (6.0–)8.2(–12.5) × (1.8–)2.6(–3.8) mm, oblong, oblong-obovate, broadly oblanceolate to broadly lanceolate; apex of both juvenile and adult lamina obtuse, rounded to subacute, rostrate, base attenuate to narrowly attenuate; adaxial surface convex, weakly plicate, or strongly v-shaped in distal recurved portion, oil glands not evident when fresh, midrib very slightly raised near base, otherwise not evident for rest of length, basally finely covered in antrorse-appressed, silky hairs, otherwise glabrous; abaxial surface slightly to prominently concave in distal recurved portion otherwise weakly concave, finely glandular punctate, oil glands sparse 80–200, more evident when dry; midrib slightly raised for entire length, prolonged slightly at apex, densely sericeous, hairs continuing to leaf apex, hairs weakly flexuose, antrorse, subappressed, up to 0.3 mm long, hyaline to translucent, appearing as white to naked eye; lamina margin completely obscured by a dense covering of antrorse-appressed hairs aligned in a thick, up to 0.6 mm wide, white, plumose band meeting with abaxial midrib hairs at the leaf apex. <italic>Perules</italic> deciduous, rarely persistent, squamiform; scales scarious, 0.5–0.8 mm long, amber to red-brown, broadly ovate, ovate-deltoid to rostrate; midrib prominent, strongly keeled in upper half, prolonged to short cuspidate tip, lateral veins absent, oil glands few, scattered, colourless, drying dull yellow, scale margins, keel, and keel apex copiously covered in long, white, silky hairs. <italic>Inflorescence</italic> Usually a well-spaced, elongate, (5–)12(–20)-flowered botryum up to 200 mm long, in adverse conditions sometimes becoming a condensed raceme 30–60 mm long, with the flowers shortly spaced and overlapping; in non-stressed conditions the terminal portion of the inflorescence comprising an indeterminate length of vegetative growth and sometimes a few undeveloped flowers. Inflorescence axis densely invested with silky, antrorse-appressed, weakly flexuose hairs. <italic>Pherophylls</italic> persistent, foliose, spreading, dark glossy green, oblong, oblong-obovate, broadly obovate to elliptic; strongly recurved, to about half of total length or flat; juvenile lamina (2.0–)3.4(–5.3) × (1.2–)1.9(–2.3) mm, adult lamina (4.1–)5.4(–6.0) × (1.6–)2.3(–3.1) mm; apex obtuse, cuspidate, base attenuate; adaxial surface usually convex to weakly plicate, oil glands not evident when fresh or dry, midrib slightly raised near base, otherwise not evident for rest of length, basally covered in a dense weft of antrorse-appressed, silky hairs; abaxial surface flat or weakly convex, glandular punctate, oil glands 20–40, more evident when dry; midrib raised for most of length, densely covered in antrorse-appressed, sericeous hairs to apex, lamina margin obscured by dense covering of antrorse-appressed hairs. <italic>Pedicels</italic> (1.3–)3.4(–4.9) mm long at anthesis, usually elongating slightly after anthesis, terete, sparsely to densely invested in antrorse-appressed, weakly flexuose, silky hairs. <italic>Flower buds</italic> pyriform to hemispherical, apex usually flat or weakly domed prior to bud burst; calyx valves not meeting. Fresh flowers when fully expanded (6.8–)11.6(–12.5) mm diam., usually reducing in size toward end of flowering season. <italic>Hypanthium</italic> (1.9–)2.8(–4.0) × (3.0–)4.0(–5.6) mm, with free portion 0.7–1.3 mm long, dark green or red-green, drying green-brown or red-brown; broadly obconic, turbinate to hemispherical, terminating in dark-green to red-green coriaceous rim bearing five persistent suberect to spreading calyx lobes; fresh hypanthium surface faintly ribbed and sparingly dotted with pink or colourless oil glands, these drying dull yellow, ribs and veins usually densely covered in silky, antrorse-appressed hairs, sometimes glabrous; dry hypanthium surface similar though with the ribs more strongly defined, clearly leading up to calyx lobes. Calyx lobes 5(–8), suberect to spreading, coriaceous, (0.6–)1.2(–1.4) × (0.6–)1.0(–1.8) mm, persistent, ovate, ovate-truncate to broadly obtuse, pale green to red-green, weakly to strong keeled, external face of keel usually obscured by a broad band of antrorse-appressed, silky, white hairs, otherwise glabrous; margins white, pale green often flushed pink, surface somewhat sparsely glandular punctate, oil glands ± colourless when fresh drying dull yellow, otherwise (aside from keel) glabrescent. Receptacle green at anthesis, consistently darkening to crimson after fertilisation. <italic>Petals</italic> 5(–8), (1.8–)2.6(–3.7) × (2.0–)2.7(–4.0) mm, white (often drying butter yellow), spreading, orbicular to broadly ovate, apex rounded, margins ± finely and irregularly denticulate or crimped 1–6 or more times, oil glands colourless, drying opaque. <italic>Stamens</italic> 38–60(–90) in 2(–3) weakly defined whorls, arising from receptacular rim, filaments white. Antipetalous stamens 3–5(–6) sometimes petaloid, antisepalous stamens (5–)8(–10). Outermost antipetalous stamens usually outcurved, sometimes weakly incurved or in mixtures of both on filaments 1.5–2.4 mm long, inner stamens usually at the base of the outermost antipetalous pair (0.6–)0.8–1.2 mm long, weakly incurved. Antisepalous stamens mostly shorter than outermost antipetalous stamens, sometimes of comparable length, generally 0.6–1.2 mm long, weakly to strongly incurved, very rarely a few outcurved. Anthers dorsifixed, 0.40–0.60 × 0.20–0.35 mm, ellipsoid, ovoid-ellipsoid or broadly scutiform, latrorse. Pollen white (9.9–)14.8(–18.9) μm. Anther connective gland prominent, deep golden-yellow to orange when fresh, drying orange to pink, spheroidal, rather finely papillate, sometimes absent. <italic>Ovary</italic> 5(–6) locular, each with 23–28(–42) ovules in two rows on each placental lobe. Style 2.0–2.5(–3.2) mm long at anthesis, elongating slightly after anthesis, white or pinkish-white; stigma broadly capitate, at least 1.5× width of style, flat, greenish-white or pale pink, flushing red after anthesis, surface finely granular-papillate. <italic>Fruits</italic> long persistent, (2.4–)3.9(–4.8) × (3.6–)4.8(–6.0) mm, initially dark green to chesnut-brown fading with age to grey, broadly obconic, turbinate or hemispherical, rarely broadly cupular; veins and ribs conspicuous on drying, these finely hairy to glabrescent, hairs antrorse-appressed; calyx valves incurved, splits concealed by dried, erect, free portion of hypanthium. <italic>Seeds</italic> 1.2–1.5(–1.7) × 0.3–0.4(–0.6) mm, testa semi-glossy, orange-brown to dark brown, oblong, oblong-obovate, narrowly ellipsoid to cylindrical, ± curved near apex, laterally compressed, 2–3-angled with convex to flattened faces, apex rounded to subacute; base oblique, ± flattened. Surface coarsely reticulate. FL: (Jul–)Nov–Jan(–Jun). FT: (Aug–)Nov–Jan(–Jun). Chromosome Number <italic>n</italic> = 11<sub>II</sub>, 2<italic>n</italic> = 22 (see <xref ref-type="bibr" rid="B42">de Lange and Murray 2004</xref>).</p><fig id="F35" position="float" orientation="portrait"><label>Figure 35.</label><caption><p>Distinguishing features of <italic><tp:taxon-name><tp:taxon-name-part taxon-name-part-type="genus">Kunzea</tp:taxon-name-part> <tp:taxon-name-part taxon-name-part-type="species">amathicola</tp:taxon-name-part></tp:taxon-name></italic>. <bold>A</bold> Flowering branchlet (no voucher, North Island, South Kaipara Peninsula, Kaipara Harbour) <bold>B</bold> Fruiting branchlet (no voucher, North Island, South Kaipara Peninsula, Kaipara Harbour) <bold>C</bold> flower (top view) (no voucher, North Island, South Kaipara Peninsula, Kaipara Harbour) <bold>D</bold> Flower and hypanthium (side view) (no voucher, North Island, South Kaipara Peninsula, Kaipara Harbour) <bold>E</bold> Flower cross section showing anther, style and ovules (no voucher, North Island, South Kaipara Peninsula, Kaipara Harbour) <bold>F</bold> Style and stigma (no voucher, North Island, South Kaipara Peninsula, Kaipara Harbour) <bold>G</bold> Stamens (no voucher, North Island, South Kaipara Peninsula, Kaipara Harbour) <bold>H</bold> Dehisced fruit (no voucher, North Island, South Kaipara Peninsula, Kaipara Harbour). Scale bars: (<bold>A, B</bold>) 10 mm; (<bold>C–H</bold>) 1 mm.</p></caption><graphic xmlns:xlink="http://www.w3.org/1999/xlink" xlink:href="phytokeys-040-001-g035.jpg" position="float" orientation="portrait" xlink:type="simple" id="oo_12646.jpg"/></fig><fig id="F36" position="float" orientation="portrait"><label>Figure 36.</label><caption><p>Distinguishing features of <italic><tp:taxon-name><tp:taxon-name-part taxon-name-part-type="genus">Kunzea</tp:taxon-name-part> <tp:taxon-name-part taxon-name-part-type="species">amathicola</tp:taxon-name-part></tp:taxon-name></italic> continued (see Fig. <xref ref-type="fig" rid="F35">35</xref>). <bold>I</bold> Juvenile foliage (AK 289328) <bold>J</bold> Adult foliage (AK 289679) <bold>K</bold> Vegetative bud and branchlet indumentum (no voucher, North Island, South Kaipara Peninsula, Kaipara Harbour) <bold>L</bold> Adaxial leaf surface (no voucher, North Island, South Kaipara Peninsula, Kaipara Harbour) <bold>M</bold> Abaxial leaf surface (no voucher, North Island, South Kaipara Peninsula, Kaipara Harbour) <bold>N</bold> Adaxial leaf apex (no voucher, North Island, South Kaipara Peninsula, Kaipara Harbour) <bold>O</bold> Leaf margin indumentum (no voucher, North Island, South Kaipara Peninsula, Kaipara Harbour) <bold>P</bold> Leaf variation: (<bold>P1</bold>) North Island, Hokianga (AK 282676), (<bold>P2</bold>) North Island, Kaipara (AK 289669), (<bold>P3</bold>) North Island, Te Toto Gorge (AK 284417), (<bold>P4</bold>) North Island, Hokio (AK 286079), (<bold>P5</bold>) North Island, Hokio—last two leaves from a juvenile reversion shoot (AK 289679), (<bold>P6</bold>) South Island, Farewell Spit (AK 289243), (<bold>P7</bold>) South Island, Wharariki (AK 286081). Scale bars: (<bold>I, J, P</bold>) 10 mm; (<bold>K, N, L, M</bold>) 1 mm; (<bold>O</bold>) 0.5 mm.</p></caption><graphic xmlns:xlink="http://www.w3.org/1999/xlink" xlink:href="phytokeys-040-001-g036.jpg" position="float" orientation="portrait" xlink:type="simple" id="oo_12647.jpg"/></fig><fig id="F37" position="float" orientation="portrait"><label>Figure 37.</label><caption><p>Scanning Electron Micrographs of <italic><tp:taxon-name><tp:taxon-name-part taxon-name-part-type="genus">Kunzea</tp:taxon-name-part> <tp:taxon-name-part taxon-name-part-type="species">amathicola</tp:taxon-name-part></tp:taxon-name></italic>. (<bold>A–E</bold> all AK 286079) Branchlet indumentum <bold>F–H</bold> seeds (AK 289669). Scale bars: (<bold>A, C, D, F</bold>) 1 mm; (<bold>B, E, G–I</bold>) 100 μm.</p></caption><graphic xmlns:xlink="http://www.w3.org/1999/xlink" xlink:href="phytokeys-040-001-g037.jpg" position="float" orientation="portrait" xlink:type="simple" id="oo_12648.jpg"/></fig><fig id="F38" position="float" orientation="portrait"><label>Figure 38.</label><caption><p><italic><tp:taxon-name><tp:taxon-name-part taxon-name-part-type="genus">Kunzea</tp:taxon-name-part> <tp:taxon-name-part taxon-name-part-type="species">amathicola</tp:taxon-name-part></tp:taxon-name></italic>. <bold>A</bold> <italic><tp:taxon-name><tp:taxon-name-part taxon-name-part-type="genus">Kunzea</tp:taxon-name-part> <tp:taxon-name-part taxon-name-part-type="species">amathicola</tp:taxon-name-part></tp:taxon-name></italic> forming dominant vegetation on impoverished ‘badlands’ that developed after coal mining operations, South Island, north-west Nelson, Puponga, track to Pillar Light (photo: <italic>P. J. de Lange</italic>) <bold>B</bold> Decumbent, permanently juvenile shrubs of <italic><tp:taxon-name><tp:taxon-name-part taxon-name-part-type="genus">Kunzea</tp:taxon-name-part> <tp:taxon-name-part taxon-name-part-type="species">amathicola</tp:taxon-name-part></tp:taxon-name></italic> growing on hard clays overlying calcareous mudstones on a small islet, South Island, north-west Nelson, Wharariki Beach (photo: <italic>M. D. Wilcox</italic>) <bold>C</bold> Adult tree of <italic><tp:taxon-name><tp:taxon-name-part taxon-name-part-type="genus">Kunzea</tp:taxon-name-part> <tp:taxon-name-part taxon-name-part-type="species">amathicola</tp:taxon-name-part></tp:taxon-name></italic> in full flower, South Island, north-west Nelson, at base of Farewell Spit (photo: <italic>G. M. Crowcroft</italic>) <bold>D–E</bold> Bark of <italic><tp:taxon-name><tp:taxon-name-part taxon-name-part-type="genus">Kunzea</tp:taxon-name-part> <tp:taxon-name-part taxon-name-part-type="species">amathicola</tp:taxon-name-part></tp:taxon-name></italic>, South Island, north-west Nelson, Kaihoka Lakes (photo: <italic>P. J. de Lange</italic>) <bold>F–G</bold> Flowering adult <italic><tp:taxon-name><tp:taxon-name-part taxon-name-part-type="genus">Kunzea</tp:taxon-name-part> <tp:taxon-name-part taxon-name-part-type="species">amathicola</tp:taxon-name-part></tp:taxon-name></italic> branches of holotype at type locality, South Island, north-west Nelson, Puponga Farm Park, Wharariki Beach Road (photo: <italic>P. J. de Lange</italic>) <bold>H</bold> Juvenile flowering branches of <italic><tp:taxon-name><tp:taxon-name-part taxon-name-part-type="genus">Kunzea</tp:taxon-name-part> <tp:taxon-name-part taxon-name-part-type="species">amathicola</tp:taxon-name-part></tp:taxon-name></italic>, on a small islet, South Island, north-west Nelson, Wharariki Beach (photo: <italic>M. D. Wilcox</italic>) <bold>J</bold> <italic><tp:taxon-name><tp:taxon-name-part taxon-name-part-type="genus">Kunzea</tp:taxon-name-part> <tp:taxon-name-part taxon-name-part-type="species">amathicola</tp:taxon-name-part></tp:taxon-name></italic> foliage, North Island, Kaipara Harbour, near Kaukapakapa (photo: <italic>P. J. de Lange</italic>).</p></caption><graphic xmlns:xlink="http://www.w3.org/1999/xlink" xlink:href="phytokeys-040-001-g038.jpg" position="float" orientation="portrait" xlink:type="simple" id="oo_12649.jpg"/></fig></tp:treatment-sec><tp:treatment-sec sec-type="Representative specimens"><title>Representative specimens</title><p><bold>(88 sheets seen).</bold> <bold>North Island.</bold> Te Aupouri Peninsula, Hukatere, K. G. Matthews s.n., 30 Aug 2005, (AK 293310); Ahipara, Shipwreck Bay, P. J. de Lange 4144, 17 Jan 2000, (AK 287967, Duplicate: AD); Hokianga, Outer South Head Walkway, P. J. de Lange 5397 &amp; T. T. J. B. Armstrong, (AK 282676); Pouto, near Lake Whakaneke, L. J. Forester s.n., 16 Nov 2000, (AK 252352); Kaipara Harbour, Okahukura Peninsula, Kahutaewao Creek, P. J. de Lange 6709, T. J. de Lange &amp; F. J. T. de Lange, 29 Sep 2006, (AK 297616); Woodhill, Kaipara, W. R. B. Oliver s.n., 26 Dec 1912, (WELT SP029495); Port Waikato, R. Cooper s.n., 13 Feb 1965, (AK 121924); Te Rere Farm Station, Taranaki Bluffs, south of Rengarenga Stream mouth, P. J. de Lange 6882, 7 Feb 2002, (AK 298389); Kawhia Harbour, Puti Point Scenic Reserve, P. J. de Lange 5293, 26 Jun 2001, (AK 254924, Duplicate; AD); Awakino River, near Awakino, P. J. de Lange 6328 &amp; T. T. J. B. Armstrong, 14 Sep 2001, (AK 289178); Horowhenua, Hokio, Hokio Beach Road, P. J. de Lange 4895, 7 Jan 2001, (AK 289230, Duplicate: AD); Kapiti [Island], W. R. B. Oliver s.n., 16 <!--PageBreak--><!--PageBreak-->Jan 1935, (WELT SP06700); Pautahanui Inlet, Plimmerton Hills, near Cambourne Walkway, P. J. de Lange 4902, 8 Jan 2001, (AK 289332, Duplicate; AD). <bold>South Island.</bold> Farewell Spit, Bush End Point, P. J. de Lange 5015 &amp; G. M. Crowcroft, 15 Jan 2001, (AK 289243, Duplicate: AD, MEL); Farewell Spit, Lagoon Creek, P. J. de Lange 5016 &amp; G. M. Crowcroft, 15 Jan 2001, (AK 289691); Puponga Farm Park, Stone Bridge, P. J. de Lange 4973, 11 Jan 2001, (AK 286080, Duplicate: AD); Whanganui Inlet, Kaihoka Lakes, P. J. de Lange 4911, 9 Jan 2001, (AK 286083, Duplicate: CHR); Aorere Inlet, P. J. de Lange 4981, 11 Jan 2001, (AK 289242); Wainui Bay, Takapou inlet, P. J. de Lange 4993, 12 Jan 2001, (AK 289688, Duplicate: AD); Anatori River Mouth, P. J. de Lange 4913, 9 Jan 2001, (AK 289235, Duplicate: AD).</p></tp:treatment-sec><tp:treatment-sec sec-type="Distribution"><title>Distribution</title><p><bold>(Fig. <xref ref-type="fig" rid="F39">39</xref>).</bold> Endemic, New Zealand, North and South Islands (sea level – 320 m a.s.l.). In the North Island <italic><tp:taxon-name><tp:taxon-name-part taxon-name-part-type="genus">Kunzea</tp:taxon-name-part> <tp:taxon-name-part taxon-name-part-type="species">amathicola</tp:taxon-name-part></tp:taxon-name></italic> is found mainly in the west, locally from Unuwhao Bush, Te Paki, south to Wellington City. In the South Island <italic><tp:taxon-name><tp:taxon-name-part taxon-name-part-type="genus">Kunzea</tp:taxon-name-part> <tp:taxon-name-part taxon-name-part-type="species">amathicola</tp:taxon-name-part></tp:taxon-name></italic> is common in north-west Nelson from Farewell Spit to the Whanganui Inlet, and along the tidal reaches of the Aorere River. South of there it is confined to the Kaihoka–Kahurangi coastline. <italic><tp:taxon-name><tp:taxon-name-part taxon-name-part-type="genus">Kunzea</tp:taxon-name-part> <tp:taxon-name-part taxon-name-part-type="species">amathicola</tp:taxon-name-part></tp:taxon-name></italic> has also been collected along the eastern side of the Kaipara Harbour where it extends up the main river valleys a considerable distance. This species has also been collected once from Kawau Island (<italic>L. Esler s.n.</italic>, AK 215754) and, from a tidal creek on the Hauraki Plains near Waitakaruru (e.g., <italic>R. Mason s.n.</italic>, CHR 112646).</p><fig id="F39" position="float" orientation="portrait"><label>Figure 39.</label><caption><p>Distribution of <italic><tp:taxon-name><tp:taxon-name-part taxon-name-part-type="genus">Kunzea</tp:taxon-name-part> <tp:taxon-name-part taxon-name-part-type="species">amathicola</tp:taxon-name-part></tp:taxon-name></italic>.</p></caption><graphic xmlns:xlink="http://www.w3.org/1999/xlink" xlink:href="phytokeys-040-001-g039.jpg" position="float" orientation="portrait" xlink:type="simple" id="oo_12650.jpg"/></fig></tp:treatment-sec><tp:treatment-sec sec-type="Recognition"><title>Recognition.</title><p><italic><tp:taxon-name><tp:taxon-name-part taxon-name-part-type="genus">Kunzea</tp:taxon-name-part> <tp:taxon-name-part taxon-name-part-type="species">amathicola</tp:taxon-name-part></tp:taxon-name></italic> differs from the other New Zealand <italic><tp:taxon-name><tp:taxon-name-part taxon-name-part-type="genus">Kunzea</tp:taxon-name-part></tp:taxon-name></italic> species by its heterophyllous habit (with different juvenile and adult foliage types and the tendency for apparent juveniles to flower and fruit (Fig. <xref ref-type="fig" rid="F38">38B, H</xref>)), by the obovate leaves with distinctly hairy leaf margins and midribs (with the hairs meeting at the leaf apex rather than just short of it), and distinctive elongate inflorescences (Figs <xref ref-type="fig" rid="F35">35</xref>–<xref ref-type="fig" rid="F36">36</xref>, <xref ref-type="fig" rid="F38">38</xref>; Table <xref ref-type="table" rid="T1">1</xref>). <italic><tp:taxon-name><tp:taxon-name-part taxon-name-part-type="genus">Kunzea</tp:taxon-name-part> <tp:taxon-name-part taxon-name-part-type="species">amathicola</tp:taxon-name-part></tp:taxon-name></italic> usually has a larger flower than the other New Zealand species, and it may also be found in flower throughout the year. Some of these distinctions are shared with <italic><tp:taxon-name><tp:taxon-name-part taxon-name-part-type="genus">Kunzea</tp:taxon-name-part> <tp:taxon-name-part taxon-name-part-type="species">linearis</tp:taxon-name-part></tp:taxon-name></italic> and <italic><tp:taxon-name><tp:taxon-name-part taxon-name-part-type="genus">Kunzea</tp:taxon-name-part> <tp:taxon-name-part taxon-name-part-type="species">triregensis</tp:taxon-name-part></tp:taxon-name></italic>, species with which it seems to be morphologically allied. Phylogenetically, <italic><tp:taxon-name><tp:taxon-name-part taxon-name-part-type="genus">Kunzea</tp:taxon-name-part> <tp:taxon-name-part taxon-name-part-type="species">amathicola</tp:taxon-name-part></tp:taxon-name></italic> is sister to the other New Zealand taxa (<xref ref-type="bibr" rid="B35">de Lange 2007</xref>; <xref ref-type="bibr" rid="B45">de Lange et al. 2010</xref>). Indeed, the ITS sequence of <italic><tp:taxon-name><tp:taxon-name-part taxon-name-part-type="genus">Kunzea</tp:taxon-name-part> <tp:taxon-name-part taxon-name-part-type="species">amathicola</tp:taxon-name-part></tp:taxon-name></italic> differs consistently (based on 15 samples spanning the species’ range) from all other Australian and New Zealand members of the <italic><tp:taxon-name><tp:taxon-name-part taxon-name-part-type="genus">Kunzea</tp:taxon-name-part> <tp:taxon-name-part taxon-name-part-type="species">ericoides</tp:taxon-name-part></tp:taxon-name></italic> complex by one unique character (in ITS-1), a thiamine nucleotide at alignment position 671 (Table <xref ref-type="table" rid="T2">2</xref>; see also <xref ref-type="bibr" rid="B35">de Lange 2007</xref>). Otherwise, at ITS-1 alignment position 742, <italic><tp:taxon-name><tp:taxon-name-part taxon-name-part-type="genus">Kunzea</tp:taxon-name-part> <tp:taxon-name-part taxon-name-part-type="species">amathicola</tp:taxon-name-part></tp:taxon-name></italic> shares with <italic><tp:taxon-name><tp:taxon-name-part taxon-name-part-type="genus">Kunzea</tp:taxon-name-part> <tp:taxon-name-part taxon-name-part-type="species">salterae</tp:taxon-name-part></tp:taxon-name></italic> and <italic><tp:taxon-name><tp:taxon-name-part taxon-name-part-type="genus">Kunzea</tp:taxon-name-part> <tp:taxon-name-part taxon-name-part-type="species">tenuicaulis</tp:taxon-name-part></tp:taxon-name></italic>, a guanine/thiamine mix (Table <xref ref-type="table" rid="T2">2</xref>). The ETS sequence of <italic><tp:taxon-name><tp:taxon-name-part taxon-name-part-type="genus">Kunzea</tp:taxon-name-part> <tp:taxon-name-part taxon-name-part-type="species">amathicola</tp:taxon-name-part></tp:taxon-name></italic> has no unique characters. However, it shares a guanine nucleotide at position 68 with the Australian <tp:taxon-name><tp:taxon-name-part taxon-name-part-type="section">Niviferae</tp:taxon-name-part> <tp:taxon-name-part taxon-name-part-type="infraspecific-rank">subsect.</tp:taxon-name-part> <tp:taxon-name-part taxon-name-part-type="subsection">Niviferae</tp:taxon-name-part></tp:taxon-name> (<xref ref-type="bibr" rid="B35">de Lange 2007</xref>) and a single sample of a New Zealand <italic><tp:taxon-name><tp:taxon-name-part taxon-name-part-type="genus">Kunzea</tp:taxon-name-part></tp:taxon-name></italic> of uncertain status from Lottin Point near East Cape (Table <xref ref-type="table" rid="T2">2</xref>). It also shares a guanine nucleotide at position 269 with <italic><tp:taxon-name><tp:taxon-name-part taxon-name-part-type="genus">Kunzea</tp:taxon-name-part> <tp:taxon-name-part taxon-name-part-type="species">sinclairii</tp:taxon-name-part></tp:taxon-name></italic> and <italic><tp:taxon-name><tp:taxon-name-part taxon-name-part-type="genus">Kunzea</tp:taxon-name-part> <tp:taxon-name-part taxon-name-part-type="species">robusta</tp:taxon-name-part></tp:taxon-name></italic> (<xref ref-type="bibr" rid="B35">de Lange 2007</xref>; <xref ref-type="bibr" rid="B45">de Lange et al. 2010</xref>).</p><!--PageBreak--><!--PageBreak--><p><italic><tp:taxon-name><tp:taxon-name-part taxon-name-part-type="genus">Kunzea</tp:taxon-name-part> <tp:taxon-name-part taxon-name-part-type="species">amathicola</tp:taxon-name-part></tp:taxon-name></italic> is widely sympatric (and often syntopic) with <italic><tp:taxon-name><tp:taxon-name-part taxon-name-part-type="genus">Kunzea</tp:taxon-name-part> <tp:taxon-name-part taxon-name-part-type="species">ericoides</tp:taxon-name-part></tp:taxon-name></italic> (South Island, north-west Nelson only), <italic><tp:taxon-name><tp:taxon-name-part taxon-name-part-type="genus">Kunzea</tp:taxon-name-part> <tp:taxon-name-part taxon-name-part-type="species">linearis</tp:taxon-name-part></tp:taxon-name></italic> (northern North Island only) and <italic><tp:taxon-name><tp:taxon-name-part taxon-name-part-type="genus">Kunzea</tp:taxon-name-part> <tp:taxon-name-part taxon-name-part-type="species">robusta</tp:taxon-name-part></tp:taxon-name></italic> (throughout its range). Hybrids involving these species and <italic><tp:taxon-name><tp:taxon-name-part taxon-name-part-type="genus">Kunzea</tp:taxon-name-part> <tp:taxon-name-part taxon-name-part-type="species">amathicola</tp:taxon-name-part></tp:taxon-name></italic> are uncommon in sites of sympatry, unless they are from places subjected to frequent disturbance, such as in areas of plantation forestry overlying dune fields, within coastal subdivisions or along roadsides,(see below). Throughout large parts of its range, particularly from the Waitakere coastline north to the northern end of the Pouto Peninsula, <italic><tp:taxon-name><tp:taxon-name-part taxon-name-part-type="genus">Kunzea</tp:taxon-name-part> <tp:taxon-name-part taxon-name-part-type="species">amathicola</tp:taxon-name-part></tp:taxon-name></italic> is the dominant species of the sand country and associated peripheral hill country. In these areas <italic><tp:taxon-name><tp:taxon-name-part taxon-name-part-type="genus">Kunzea</tp:taxon-name-part> <tp:taxon-name-part taxon-name-part-type="species">amathicola</tp:taxon-name-part></tp:taxon-name></italic> may exist in sometimes extensive, evidently self-perpetuating forests (see <xref ref-type="bibr" rid="B118">Smale et al. 1995</xref> as <tp:taxon-name><tp:taxon-name-part taxon-name-part-type="genus">Kunzea</tp:taxon-name-part> <tp:taxon-name-part taxon-name-part-type="species">ericoides</tp:taxon-name-part> <tp:taxon-name-part taxon-name-part-type="infraspecific-rank">var.</tp:taxon-name-part> <tp:taxon-name-part taxon-name-part-type="variety">ericoides</tp:taxon-name-part></tp:taxon-name>).</p><p>Field and herbarium recognition of <italic><tp:taxon-name><tp:taxon-name-part taxon-name-part-type="genus">Kunzea</tp:taxon-name-part> <tp:taxon-name-part taxon-name-part-type="species">amathicola</tp:taxon-name-part></tp:taxon-name></italic> is straight forward (Table <xref ref-type="table" rid="T1">1</xref>). Irrespective of whether plants have juvenile or adult leaves, the species can be recognised by the distinctive obovate to broadly elliptic, yellow-green to dark green leaves which are consistently glossy above and paler beneath, and by the lamina margins and the abaxial (and sometimes adaxial midribs) which are densely covered in white, silky, antrorse-appressed, weakly flexuose hairs, which meet at the leaf apices (Figs <xref ref-type="fig" rid="F35">35</xref>–<xref ref-type="fig" rid="F36">36</xref>, <xref ref-type="fig" rid="F38">38II</xref>; Table <xref ref-type="table" rid="T1">1</xref>). The leaf shape coupled with the characteristically elongate inflorescences, and broadly obovate to elliptic, persistent, foliose pherophylls are also diagnostic (Fig. <xref ref-type="fig" rid="F35">35A–B</xref>). The only other species to have consistently elongate inflorescences is the allopatric Three Kings endemic <italic><tp:taxon-name><tp:taxon-name-part taxon-name-part-type="genus">Kunzea</tp:taxon-name-part> <tp:taxon-name-part taxon-name-part-type="species">triregensis</tp:taxon-name-part></tp:taxon-name></italic>, which has lanceolate to elliptic pherophylls, and inflorescences that may branch toward the base or near the apices into smaller elongate lateral or more rarely 3-flowered subcorymbiform botrya.</p><p><italic><tp:taxon-name><tp:taxon-name-part taxon-name-part-type="genus">Kunzea</tp:taxon-name-part> <tp:taxon-name-part taxon-name-part-type="species">amathicola</tp:taxon-name-part></tp:taxon-name></italic> is also the only heterophyllous New Zealand <italic><tp:taxon-name><tp:taxon-name-part taxon-name-part-type="genus">Kunzea</tp:taxon-name-part></tp:taxon-name></italic> that commonly flowers during its juvenile foliage phase.</p><p><italic><tp:taxon-name><tp:taxon-name-part taxon-name-part-type="genus">Kunzea</tp:taxon-name-part> <tp:taxon-name-part taxon-name-part-type="species">amathicola</tp:taxon-name-part></tp:taxon-name></italic> is distinguished from the linear-leaved <italic><tp:taxon-name><tp:taxon-name-part taxon-name-part-type="genus">Kunzea</tp:taxon-name-part> <tp:taxon-name-part taxon-name-part-type="species">linearis</tp:taxon-name-part></tp:taxon-name></italic> by its leaf shape, heterophyllous growth habit, elongate inflorescences and widely spaced, pedicellate flowers. In examples of <italic><tp:taxon-name><tp:taxon-name-part taxon-name-part-type="genus">Kunzea</tp:taxon-name-part> <tp:taxon-name-part taxon-name-part-type="species">linearis</tp:taxon-name-part></tp:taxon-name></italic> where the spiciform inflorescence has become elongated, the long-pedicellate condition of <italic><tp:taxon-name><tp:taxon-name-part taxon-name-part-type="genus">Kunzea</tp:taxon-name-part> <tp:taxon-name-part taxon-name-part-type="species">amathicola</tp:taxon-name-part></tp:taxon-name></italic> is a major distinction from the sessile to subsessile flowers of <italic><tp:taxon-name><tp:taxon-name-part taxon-name-part-type="genus">Kunzea</tp:taxon-name-part> <tp:taxon-name-part taxon-name-part-type="species">linearis</tp:taxon-name-part></tp:taxon-name></italic>. The flowers of both species also differ, those of <italic><tp:taxon-name><tp:taxon-name-part taxon-name-part-type="genus">Kunzea</tp:taxon-name-part> <tp:taxon-name-part taxon-name-part-type="species">amathicola</tp:taxon-name-part></tp:taxon-name></italic> have spreading rather than suberect petals, and antipetalous stamens that have markedly longer filaments than those of <italic><tp:taxon-name><tp:taxon-name-part taxon-name-part-type="genus">Kunzea</tp:taxon-name-part> <tp:taxon-name-part taxon-name-part-type="species">linearis</tp:taxon-name-part></tp:taxon-name></italic>.</p><!--PageBreak--><!--PageBreak--><p><italic><tp:taxon-name><tp:taxon-name-part taxon-name-part-type="genus">Kunzea</tp:taxon-name-part> <tp:taxon-name-part taxon-name-part-type="species">amathicola</tp:taxon-name-part></tp:taxon-name></italic> is distinguished from <italic><tp:taxon-name><tp:taxon-name-part taxon-name-part-type="genus">Kunzea</tp:taxon-name-part> <tp:taxon-name-part taxon-name-part-type="species">robusta</tp:taxon-name-part></tp:taxon-name></italic> by its leaf shape and indumentum and by the consistently elongate botryum. Although <italic><tp:taxon-name><tp:taxon-name-part taxon-name-part-type="genus">Kunzea</tp:taxon-name-part> <tp:taxon-name-part taxon-name-part-type="species">robusta</tp:taxon-name-part></tp:taxon-name></italic> is an extremely variable species, its leaves are rarely obovate, being mostly oblanceolate to lanceolate or linear-lanceolate, and, although some populations (e.g., the upper Rangitikei Valley and Mt Egmont – eastern Taranaki area) are markedly heterophyllous, none have the small obovate leaves of juvenile <italic><tp:taxon-name><tp:taxon-name-part taxon-name-part-type="genus">Kunzea</tp:taxon-name-part> <tp:taxon-name-part taxon-name-part-type="species">amathicola</tp:taxon-name-part></tp:taxon-name></italic> plants. While the leaf margins of <italic><tp:taxon-name><tp:taxon-name-part taxon-name-part-type="genus">Kunzea</tp:taxon-name-part> <tp:taxon-name-part taxon-name-part-type="species">robusta</tp:taxon-name-part></tp:taxon-name></italic> are usually hairy, the hairs are aligned in 1–2(–3) irregular rows, rather than the thick band of plumose hairs seen in <italic><tp:taxon-name><tp:taxon-name-part taxon-name-part-type="genus">Kunzea</tp:taxon-name-part> <tp:taxon-name-part taxon-name-part-type="species">amathicola</tp:taxon-name-part></tp:taxon-name></italic>, and they never meet at the leaf apex. Further, as the leaves of <italic><tp:taxon-name><tp:taxon-name-part taxon-name-part-type="genus">Kunzea</tp:taxon-name-part> <tp:taxon-name-part taxon-name-part-type="species">robusta</tp:taxon-name-part></tp:taxon-name></italic> mature, these marginal hairs are progressively shed so that in most cases they are present only in the lower one-third of the leaf. The inflorescence of <italic><tp:taxon-name><tp:taxon-name-part taxon-name-part-type="genus">Kunzea</tp:taxon-name-part> <tp:taxon-name-part taxon-name-part-type="species">robusta</tp:taxon-name-part></tp:taxon-name></italic> is also mostly corymbiform, though in good flowering years or shade plants these corymbiform botrya usually partially elongate but never to the extent seen in <italic><tp:taxon-name><tp:taxon-name-part taxon-name-part-type="genus">Kunzea</tp:taxon-name-part> <tp:taxon-name-part taxon-name-part-type="species">amathicola</tp:taxon-name-part></tp:taxon-name></italic>. Corymbiform botrya are never seen in <italic><tp:taxon-name><tp:taxon-name-part taxon-name-part-type="genus">Kunzea</tp:taxon-name-part> <tp:taxon-name-part taxon-name-part-type="species">amathicola</tp:taxon-name-part></tp:taxon-name></italic>, and, although occasional plants may have shorter more ‘condensed’ inflorescences than is usual for this species, the flowers are always subtended by a persistent leaf-like, narrowly to broadly obovate pherophyll. The pherophylls of <italic><tp:taxon-name><tp:taxon-name-part taxon-name-part-type="genus">Kunzea</tp:taxon-name-part> <tp:taxon-name-part taxon-name-part-type="species">robusta</tp:taxon-name-part></tp:taxon-name></italic>, are both squamiform and foliose (Table <xref ref-type="table" rid="T1">1</xref>), with foliose ones mostly oblanceolate, broadly lanceolate to lanceolate, rather than mostly oblong, oblong-obovate, to elliptic (only rarely broadly lanceolate, as in <italic><tp:taxon-name><tp:taxon-name-part taxon-name-part-type="genus">Kunzea</tp:taxon-name-part> <tp:taxon-name-part taxon-name-part-type="species">amathicola</tp:taxon-name-part></tp:taxon-name></italic>), and they are mostly shed during the early stages of flowering. Ecologically <italic><tp:taxon-name><tp:taxon-name-part taxon-name-part-type="genus">Kunzea</tp:taxon-name-part> <tp:taxon-name-part taxon-name-part-type="species">robusta</tp:taxon-name-part></tp:taxon-name></italic> is a widely ranging species found from the coast through to montane areas, while <italic><tp:taxon-name><tp:taxon-name-part taxon-name-part-type="genus">Kunzea</tp:taxon-name-part> <tp:taxon-name-part taxon-name-part-type="species">amathicola</tp:taxon-name-part></tp:taxon-name></italic> is mostly confined to coastal areas. Finally, <italic><tp:taxon-name><tp:taxon-name-part taxon-name-part-type="genus">Kunzea</tp:taxon-name-part> <tp:taxon-name-part taxon-name-part-type="species">robusta</tp:taxon-name-part></tp:taxon-name></italic> is usually a tall forest tree commonly exceeding 20 m tall whereas <italic><tp:taxon-name><tp:taxon-name-part taxon-name-part-type="genus">Kunzea</tp:taxon-name-part> <tp:taxon-name-part taxon-name-part-type="species">amathicola</tp:taxon-name-part></tp:taxon-name></italic> is a smaller tree or shrub rarely exceeding 12 m tall.</p><p>In the north-west Nelson part of its range, <italic><tp:taxon-name><tp:taxon-name-part taxon-name-part-type="genus">Kunzea</tp:taxon-name-part> <tp:taxon-name-part taxon-name-part-type="species">amathicola</tp:taxon-name-part></tp:taxon-name></italic> is the only <italic><tp:taxon-name><tp:taxon-name-part taxon-name-part-type="genus">Kunzea</tp:taxon-name-part></tp:taxon-name></italic> species present from the tip of Farewell Spit to the northern end of the Whanganui inlet across to about Pakawau. South of there it is sympatric with <italic><tp:taxon-name><tp:taxon-name-part taxon-name-part-type="genus">Kunzea</tp:taxon-name-part> <tp:taxon-name-part taxon-name-part-type="species">ericoides</tp:taxon-name-part></tp:taxon-name></italic>. While both species show some ecological partitioning, the hybrid <italic><tp:taxon-name><tp:taxon-name-part taxon-name-part-type="genus">Kunzea</tp:taxon-name-part> <tp:taxon-name-part taxon-name-part-type="species">amathicola</tp:taxon-name-part></tp:taxon-name></italic> × <italic><tp:taxon-name><tp:taxon-name-part taxon-name-part-type="genus">Kunzea</tp:taxon-name-part> <tp:taxon-name-part taxon-name-part-type="species">ericoides</tp:taxon-name-part></tp:taxon-name></italic> is common in more disturbed places where logging and past fires have significantly disrupted the vegetation (such as along roadsides, within coastal subdivisions, and along the north-eastern parts of the Whanganui Inlet). Distinction between <italic><tp:taxon-name><tp:taxon-name-part taxon-name-part-type="genus">Kunzea</tp:taxon-name-part> <tp:taxon-name-part taxon-name-part-type="species">ericoides</tp:taxon-name-part></tp:taxon-name></italic> and <italic><tp:taxon-name><tp:taxon-name-part taxon-name-part-type="genus">Kunzea</tp:taxon-name-part> <tp:taxon-name-part taxon-name-part-type="species">amathicola</tp:taxon-name-part></tp:taxon-name></italic> is straightforward (Table <xref ref-type="table" rid="T1">1</xref>). Both species have markedly different branchlet indumentum. That of <italic><tp:taxon-name><tp:taxon-name-part taxon-name-part-type="genus">Kunzea</tp:taxon-name-part> <tp:taxon-name-part taxon-name-part-type="species">amathicola</tp:taxon-name-part></tp:taxon-name></italic> is long, silky, antrorse-appressed and clearly visible to the naked eye, while <italic><tp:taxon-name><tp:taxon-name-part taxon-name-part-type="genus">Kunzea</tp:taxon-name-part> <tp:taxon-name-part taxon-name-part-type="species">ericoides</tp:taxon-name-part></tp:taxon-name></italic> tends to be glabrate, the divergent hairs are minute and scarcely distinguishable without a 20× magnification lens. <italic><tp:taxon-name><tp:taxon-name-part taxon-name-part-type="genus">Kunzea</tp:taxon-name-part> <tp:taxon-name-part taxon-name-part-type="species">ericoides</tp:taxon-name-part></tp:taxon-name></italic> is homophyllous; it has linear to linear-lanceolate, glabrate leaves, glabrate to glabrous obconic hypanthia, and much smaller flowers (up to 16 mm diameter) than <italic><tp:taxon-name><tp:taxon-name-part taxon-name-part-type="genus">Kunzea</tp:taxon-name-part> <tp:taxon-name-part taxon-name-part-type="species">amathicola</tp:taxon-name-part></tp:taxon-name></italic>, with consistently fewer stamens (up to 34, usually 18). <italic><tp:taxon-name><tp:taxon-name-part taxon-name-part-type="genus">Kunzea</tp:taxon-name-part> <tp:taxon-name-part taxon-name-part-type="species">amathicola</tp:taxon-name-part></tp:taxon-name></italic> is heterophyllous; it has obovate to elliptic, hairy leaves, and very hairy obconic hypanthia. The flowers of this species are much larger (up to 20 mm diameter) and in the field they have consistently more stamens (usually more than 40 and up to 80, rather than mostly 18 rarely up to 34).</p></tp:treatment-sec><tp:treatment-sec sec-type="Ecology"><title>Ecology.</title><p><italic><tp:taxon-name><tp:taxon-name-part taxon-name-part-type="genus">Kunzea</tp:taxon-name-part> <tp:taxon-name-part taxon-name-part-type="species">amathicola</tp:taxon-name-part></tp:taxon-name></italic> is primarily a coastal species of mobile sand and, usually Pleistocene-aged, stable sand dune systems. In the south-western North Island and north-western South Island, however, it also colonises greywacke soils, calcareous rocks, coal measures and their associated clay soils (Fig. <xref ref-type="fig" rid="F38">38A–B</xref>). It also colonises tidal river banks, coastal freshwater wetlands, estuaries (where it usually grows in the upper reaches of salt marshes with species such as <italic><tp:taxon-name><tp:taxon-name-part taxon-name-part-type="genus">Olearia</tp:taxon-name-part> <tp:taxon-name-part taxon-name-part-type="species">solandri</tp:taxon-name-part></tp:taxon-name></italic> (Hook.f.) Hook.f. and <italic><tp:taxon-name><tp:taxon-name-part taxon-name-part-type="genus">Plagianthus</tp:taxon-name-part> <tp:taxon-name-part taxon-name-part-type="species">divaricatus</tp:taxon-name-part></tp:taxon-name></italic> J.R.Forst. et G.Forst.), and may be prominent on exposed coastal headlands, cliff faces, and slip scars. More rarely it extends inland along river valleys where it colonises alluvial terraces. It reaches its maximum altitudinal limit on the windswept gumland scrub of the Ahipara Plateau where it has spread from the adjoining sand country up on to the figau. This habitat is probably more induced than truly natural, because at this location <italic><tp:taxon-name><tp:taxon-name-part taxon-name-part-type="genus">Kunzea</tp:taxon-name-part> <tp:taxon-name-part taxon-name-part-type="species">amathicola</tp:taxon-name-part></tp:taxon-name></italic> is occupying ground that was once covered in kauri forest and which was burned repeatedly from the mid 1800s to early 1900s to facilitate better access for gum diggers (<xref ref-type="bibr" rid="B114">Sale 1978</xref>).</p><p><italic><tp:taxon-name><tp:taxon-name-part taxon-name-part-type="genus">Kunzea</tp:taxon-name-part> <tp:taxon-name-part taxon-name-part-type="species">amathicola</tp:taxon-name-part></tp:taxon-name></italic> is often the dominant tree species of dune systems in the western part of the North and northern South Island, where it appears routinely to form a distinct, stable vegetation type. <italic><tp:taxon-name><tp:taxon-name-part taxon-name-part-type="genus">Kunzea</tp:taxon-name-part> <tp:taxon-name-part taxon-name-part-type="species">amathicola</tp:taxon-name-part></tp:taxon-name></italic> is well adapted for the sand environment. Plants grow quickly to form a dense ball of branchlets with no obviously dominant stem. Plants bearing juvenile foliage and flowers and fruits have been collected on mobile sand, on exposed coastal headlands, or even as part of the shrub tier under adult stands of the same species (e.g., P. J. de Lange 4341 &amp; A. J. Townsend (AK 289328)).</p><!--PageBreak--><p><italic><tp:taxon-name><tp:taxon-name-part taxon-name-part-type="genus">Kunzea</tp:taxon-name-part> <tp:taxon-name-part taxon-name-part-type="species">amathicola</tp:taxon-name-part></tp:taxon-name></italic> is sometimes parasitised by the green mistletoe (<italic><tp:taxon-name><tp:taxon-name-part taxon-name-part-type="genus">Ileostylus</tp:taxon-name-part> <tp:taxon-name-part taxon-name-part-type="species">micranthus</tp:taxon-name-part></tp:taxon-name></italic> (Hook.f.) Tiegh.), dwarf mistletoe (<italic><tp:taxon-name><tp:taxon-name-part taxon-name-part-type="genus">Korthalsella</tp:taxon-name-part> <tp:taxon-name-part taxon-name-part-type="species">salicornioides</tp:taxon-name-part></tp:taxon-name></italic>) and both species of taihoa (<italic><tp:taxon-name><tp:taxon-name-part taxon-name-part-type="genus">Cassytha</tp:taxon-name-part> <tp:taxon-name-part taxon-name-part-type="species">paniculata</tp:taxon-name-part></tp:taxon-name></italic> and <italic><tp:taxon-name><tp:taxon-name-part taxon-name-part-type="genus">Cassytha</tp:taxon-name-part> <tp:taxon-name-part taxon-name-part-type="species">pubescens</tp:taxon-name-part></tp:taxon-name></italic>).</p></tp:treatment-sec><tp:treatment-sec sec-type="Hybridism"><title>Hybridism.</title><p><italic><tp:taxon-name><tp:taxon-name-part taxon-name-part-type="genus">Kunzea</tp:taxon-name-part> <tp:taxon-name-part taxon-name-part-type="species">amathicola</tp:taxon-name-part></tp:taxon-name></italic> is sympatric with and hybridises freely with <italic><tp:taxon-name><tp:taxon-name-part taxon-name-part-type="genus">Kunzea</tp:taxon-name-part> <tp:taxon-name-part taxon-name-part-type="species">ericoides</tp:taxon-name-part></tp:taxon-name></italic>, <italic><tp:taxon-name><tp:taxon-name-part taxon-name-part-type="genus">Kunzea</tp:taxon-name-part> <tp:taxon-name-part taxon-name-part-type="species">linearis</tp:taxon-name-part></tp:taxon-name></italic> and <italic><tp:taxon-name><tp:taxon-name-part taxon-name-part-type="genus">Kunzea</tp:taxon-name-part> <tp:taxon-name-part taxon-name-part-type="species">robusta</tp:taxon-name-part></tp:taxon-name></italic>.</p><p>Recognition of <italic><tp:taxon-name><tp:taxon-name-part taxon-name-part-type="genus">Kunzea</tp:taxon-name-part> <tp:taxon-name-part taxon-name-part-type="species">amathicola</tp:taxon-name-part></tp:taxon-name></italic> × <italic><tp:taxon-name><tp:taxon-name-part taxon-name-part-type="genus">Kunzea</tp:taxon-name-part> <tp:taxon-name-part taxon-name-part-type="species">ericoides</tp:taxon-name-part></tp:taxon-name></italic> and <italic><tp:taxon-name><tp:taxon-name-part taxon-name-part-type="genus">Kunzea</tp:taxon-name-part> <tp:taxon-name-part taxon-name-part-type="species">amathicola</tp:taxon-name-part></tp:taxon-name></italic> × <italic><tp:taxon-name><tp:taxon-name-part taxon-name-part-type="genus">Kunzea</tp:taxon-name-part> <tp:taxon-name-part taxon-name-part-type="species">linearis</tp:taxon-name-part></tp:taxon-name></italic> in the field or herbarium is easy because both <italic><tp:taxon-name><tp:taxon-name-part taxon-name-part-type="genus">Kunzea</tp:taxon-name-part> <tp:taxon-name-part taxon-name-part-type="species">ericoides</tp:taxon-name-part></tp:taxon-name></italic> and <italic><tp:taxon-name><tp:taxon-name-part taxon-name-part-type="genus">Kunzea</tp:taxon-name-part> <tp:taxon-name-part taxon-name-part-type="species">linearis</tp:taxon-name-part></tp:taxon-name></italic> have linear, linear-lanceolate to narrowly lanceolate leaves and the leaves of hybrids are intermediate between those species and <italic><tp:taxon-name><tp:taxon-name-part taxon-name-part-type="genus">Kunzea</tp:taxon-name-part> <tp:taxon-name-part taxon-name-part-type="species">amathicola</tp:taxon-name-part></tp:taxon-name></italic>. Further, because <italic><tp:taxon-name><tp:taxon-name-part taxon-name-part-type="genus">Kunzea</tp:taxon-name-part> <tp:taxon-name-part taxon-name-part-type="species">ericoides</tp:taxon-name-part></tp:taxon-name></italic> has glabrescent branchlets usually sparingly covered in divergent hairs, hybrids with the distinctly hairy <italic><tp:taxon-name><tp:taxon-name-part taxon-name-part-type="genus">Kunzea</tp:taxon-name-part> <tp:taxon-name-part taxon-name-part-type="species">amathicola</tp:taxon-name-part></tp:taxon-name></italic>, whose branchlets are copiously covered in long, silky, antrorse-appressed hairs, are easily recognised by the obvious mixtures of both hair types on the branchlets. Also, the elongate inflorescences of <italic><tp:taxon-name><tp:taxon-name-part taxon-name-part-type="genus">Kunzea</tp:taxon-name-part> <tp:taxon-name-part taxon-name-part-type="species">amathicola</tp:taxon-name-part></tp:taxon-name></italic> are carried through in the hybrid such that plants have mixtures of subcorymbiform to completely elongate botrya. The leaf margins of <italic><tp:taxon-name><tp:taxon-name-part taxon-name-part-type="genus">Kunzea</tp:taxon-name-part> <tp:taxon-name-part taxon-name-part-type="species">amathicola</tp:taxon-name-part></tp:taxon-name></italic> × <italic><tp:taxon-name><tp:taxon-name-part taxon-name-part-type="genus">Kunzea</tp:taxon-name-part> <tp:taxon-name-part taxon-name-part-type="species">ericoides</tp:taxon-name-part></tp:taxon-name></italic> are also distinctive, typically rather hairy at first but with the hairs soon shedding, and rarely (if ever) meeting at the leaf apex. Foliage colour in hybrids also tends to retain the bright green typical of <italic><tp:taxon-name><tp:taxon-name-part taxon-name-part-type="genus">Kunzea</tp:taxon-name-part> <tp:taxon-name-part taxon-name-part-type="species">ericoides</tp:taxon-name-part></tp:taxon-name></italic>, rather than the glossy dark green more usual for <italic><tp:taxon-name><tp:taxon-name-part taxon-name-part-type="genus">Kunzea</tp:taxon-name-part> <tp:taxon-name-part taxon-name-part-type="species">amathicola</tp:taxon-name-part></tp:taxon-name></italic>. <italic><tp:taxon-name><tp:taxon-name-part taxon-name-part-type="genus">Kunzea</tp:taxon-name-part> <tp:taxon-name-part taxon-name-part-type="species">amathicola</tp:taxon-name-part></tp:taxon-name></italic> × <italic><tp:taxon-name><tp:taxon-name-part taxon-name-part-type="genus">Kunzea</tp:taxon-name-part> <tp:taxon-name-part taxon-name-part-type="species">ericoides</tp:taxon-name-part></tp:taxon-name></italic> is common around the more modified parts of the South Island at Golden Bay and the northern Whanganui Inlet. In particular there are complex introgressed swarms around Waikato, (to the north of the Aorere Lagoon, north-west Nelson), and between Pakawau and the north eastern reaches of the Whanganui Inlet. Otherwise, this hybrid is rarely seen, mainly because <italic><tp:taxon-name><tp:taxon-name-part taxon-name-part-type="genus">Kunzea</tp:taxon-name-part> <tp:taxon-name-part taxon-name-part-type="species">ericoides</tp:taxon-name-part></tp:taxon-name></italic> rarely reaches the coast within the South Island range of <italic><tp:taxon-name><tp:taxon-name-part taxon-name-part-type="genus">Kunzea</tp:taxon-name-part> <tp:taxon-name-part taxon-name-part-type="species">amathicola</tp:taxon-name-part></tp:taxon-name></italic>, and in the majority of places where it does reach the coast, <italic><tp:taxon-name><tp:taxon-name-part taxon-name-part-type="genus">Kunzea</tp:taxon-name-part> <tp:taxon-name-part taxon-name-part-type="species">amathicola</tp:taxon-name-part></tp:taxon-name></italic> is absent.</p><p>Leaf, pherophyll, flower and hypanthia offer a wealth of useful characters enabling hybrid recognition of <!--PageBreak--><italic><tp:taxon-name><tp:taxon-name-part taxon-name-part-type="genus">Kunzea</tp:taxon-name-part> <tp:taxon-name-part taxon-name-part-type="species">amathicola</tp:taxon-name-part></tp:taxon-name></italic> × <italic><tp:taxon-name><tp:taxon-name-part taxon-name-part-type="genus">Kunzea</tp:taxon-name-part> <tp:taxon-name-part taxon-name-part-type="species">linearis</tp:taxon-name-part></tp:taxon-name></italic>. However, because both parents have similar branchlet indumentum and the normally condensed spiciform inflorescences of <italic><tp:taxon-name><tp:taxon-name-part taxon-name-part-type="genus">Kunzea</tp:taxon-name-part> <tp:taxon-name-part taxon-name-part-type="species">linearis</tp:taxon-name-part></tp:taxon-name></italic> may elongate toward the end of the flowering season, recognition of hybrids can be difficult. The leaves of <italic><tp:taxon-name><tp:taxon-name-part taxon-name-part-type="genus">Kunzea</tp:taxon-name-part> <tp:taxon-name-part taxon-name-part-type="species">amathicola</tp:taxon-name-part></tp:taxon-name></italic> × <italic><tp:taxon-name><tp:taxon-name-part taxon-name-part-type="genus">Kunzea</tp:taxon-name-part> <tp:taxon-name-part taxon-name-part-type="species">linearis</tp:taxon-name-part></tp:taxon-name></italic> hybrids are narrow to broadly lanceolate, and less evenly spaced than in <italic><tp:taxon-name><tp:taxon-name-part taxon-name-part-type="genus">Kunzea</tp:taxon-name-part> <tp:taxon-name-part taxon-name-part-type="species">amathicola</tp:taxon-name-part></tp:taxon-name></italic> and, like <italic><tp:taxon-name><tp:taxon-name-part taxon-name-part-type="genus">Kunzea</tp:taxon-name-part> <tp:taxon-name-part taxon-name-part-type="species">linearis</tp:taxon-name-part></tp:taxon-name></italic>, they tend to be more crowded toward the branchlet apices. The shape of the pherophylls is also diagnostic. In <italic><tp:taxon-name><tp:taxon-name-part taxon-name-part-type="genus">Kunzea</tp:taxon-name-part> <tp:taxon-name-part taxon-name-part-type="species">linearis</tp:taxon-name-part></tp:taxon-name></italic> they are linear to linear-falcate and ascending to spreading; in <italic><tp:taxon-name><tp:taxon-name-part taxon-name-part-type="genus">Kunzea</tp:taxon-name-part> <tp:taxon-name-part taxon-name-part-type="species">amathicola</tp:taxon-name-part></tp:taxon-name></italic> they are usually oblong, oblong-obovate, or elliptic, (rarely broadly lanceolate) and recurved. In the hybrid they tend to be linear-oblong and spreading to weakly falcate. Another distinction is the flowers. As the flowers of <italic><tp:taxon-name><tp:taxon-name-part taxon-name-part-type="genus">Kunzea</tp:taxon-name-part> <tp:taxon-name-part taxon-name-part-type="species">linearis</tp:taxon-name-part></tp:taxon-name></italic> are sessile to subsessile, and those of <italic><tp:taxon-name><tp:taxon-name-part taxon-name-part-type="genus">Kunzea</tp:taxon-name-part> <tp:taxon-name-part taxon-name-part-type="species">amathicola</tp:taxon-name-part></tp:taxon-name></italic> distinctly long-pedicellate, the hybrid can be recognised by the mixtures of sessile, subsessile to shortly pedicellate flowers. The hypanthia of <italic><tp:taxon-name><tp:taxon-name-part taxon-name-part-type="genus">Kunzea</tp:taxon-name-part> <tp:taxon-name-part taxon-name-part-type="species">amathicola</tp:taxon-name-part></tp:taxon-name></italic> is typically broadly obconic, turbinate to hemispherical, while the flowers are up to 12.5 mm diameter, with white, orbicular to broadly ovate, spreading petals up to 3.7 × 4.0 mm. The antipetalous stamens of <italic><tp:taxon-name><tp:taxon-name-part taxon-name-part-type="genus">Kunzea</tp:taxon-name-part> <tp:taxon-name-part taxon-name-part-type="species">amathicola</tp:taxon-name-part></tp:taxon-name></italic> are spreading and typically longer than the antisepalous stamens, while the style of <italic><tp:taxon-name><tp:taxon-name-part taxon-name-part-type="genus">Kunzea</tp:taxon-name-part> <tp:taxon-name-part taxon-name-part-type="species">amathicola</tp:taxon-name-part></tp:taxon-name></italic> is very broad, and the capitate stigma obviously wider than the style diameter. <italic><tp:taxon-name><tp:taxon-name-part taxon-name-part-type="genus">Kunzea</tp:taxon-name-part> <tp:taxon-name-part taxon-name-part-type="species">linearis</tp:taxon-name-part></tp:taxon-name></italic> has barrel-shaped, cupular or narrowly campanulate hypanthia up to 4.0 × 4.1 mm, much smaller flowers (up to 5.7 mm diameter), and cream, narrowly ovate to suborbicular, suberect to slightly recurved petals up to 2.0 × 1.9 mm. The stamens are mostly of similar length and tend to be erect rather than spreading, while the style of <italic><tp:taxon-name><tp:taxon-name-part taxon-name-part-type="genus">Kunzea</tp:taxon-name-part> <tp:taxon-name-part taxon-name-part-type="species">linearis</tp:taxon-name-part></tp:taxon-name></italic> is rather narrow and the capitate stigma scarcely wider than the style diameter. Hybrids consequently tend to have broadly obconic to narrowly obconic or cupular hypanthia, of intermediate size ranges, and equally intermediate flower diameters, and petal sizes. The flower colour tends toward cream with the petals suberect to spreading, and longer than those of <italic><tp:taxon-name><tp:taxon-name-part taxon-name-part-type="genus">Kunzea</tp:taxon-name-part> <tp:taxon-name-part taxon-name-part-type="species">linearis</tp:taxon-name-part></tp:taxon-name></italic>, with weakly spreading to strongly spreading, unevenly sized antipetalous stamens. The stigma of hybrid plants, as is typical of <italic><tp:taxon-name><tp:taxon-name-part taxon-name-part-type="genus">Kunzea</tp:taxon-name-part> <tp:taxon-name-part taxon-name-part-type="species">amathicola</tp:taxon-name-part></tp:taxon-name></italic>, is mostly broadly capitate. The calyx lobes of the fruits of both species are also useful in distinguishing the hybrid. In <italic><tp:taxon-name><tp:taxon-name-part taxon-name-part-type="genus">Kunzea</tp:taxon-name-part> <tp:taxon-name-part taxon-name-part-type="species">linearis</tp:taxon-name-part></tp:taxon-name></italic> the calyx lobes are narrowly deltoid, erect, or basally incurved toward the style remnant, while those of <italic><tp:taxon-name><tp:taxon-name-part taxon-name-part-type="genus">Kunzea</tp:taxon-name-part> <tp:taxon-name-part taxon-name-part-type="species">amathicola</tp:taxon-name-part></tp:taxon-name></italic> are broadly obtuse to rounded and apically incurved toward the style remnant. In the hybrid the calyx lobes tend to be narrowly obtuse, suberect to erect and, as in <italic><tp:taxon-name><tp:taxon-name-part taxon-name-part-type="genus">Kunzea</tp:taxon-name-part> <tp:taxon-name-part taxon-name-part-type="species">amathicola</tp:taxon-name-part></tp:taxon-name></italic>, they are apically incurved toward the style remnant. In many respects <italic><tp:taxon-name><tp:taxon-name-part taxon-name-part-type="genus">Kunzea</tp:taxon-name-part> <tp:taxon-name-part taxon-name-part-type="species">amathicola</tp:taxon-name-part></tp:taxon-name></italic> × <italic><tp:taxon-name><tp:taxon-name-part taxon-name-part-type="genus">Kunzea</tp:taxon-name-part> <tp:taxon-name-part taxon-name-part-type="species">linearis</tp:taxon-name-part></tp:taxon-name></italic> look morphology similar to <italic><tp:taxon-name><tp:taxon-name-part taxon-name-part-type="genus">Kunzea</tp:taxon-name-part> <tp:taxon-name-part taxon-name-part-type="species">triregensis</tp:taxon-name-part></tp:taxon-name></italic>, and, as discussed under that species, it is postulated that <italic><tp:taxon-name><tp:taxon-name-part taxon-name-part-type="genus">Kunzea</tp:taxon-name-part> <tp:taxon-name-part taxon-name-part-type="species">triregensis</tp:taxon-name-part></tp:taxon-name></italic> may have a hybrid ancestry involving both these species.</p><p><italic><tp:taxon-name><tp:taxon-name-part taxon-name-part-type="genus">Kunzea</tp:taxon-name-part> <tp:taxon-name-part taxon-name-part-type="species">amathicola</tp:taxon-name-part></tp:taxon-name></italic> × <italic><tp:taxon-name><tp:taxon-name-part taxon-name-part-type="genus">Kunzea</tp:taxon-name-part> <tp:taxon-name-part taxon-name-part-type="species">linearis</tp:taxon-name-part></tp:taxon-name></italic> is mainly found in the far north of the North Island from Waipapakauri south to the Ahipara Gumlands. <italic><tp:taxon-name><tp:taxon-name-part taxon-name-part-type="genus">Kunzea</tp:taxon-name-part> <tp:taxon-name-part taxon-name-part-type="species">amathicola</tp:taxon-name-part></tp:taxon-name></italic> × <italic><tp:taxon-name><tp:taxon-name-part taxon-name-part-type="genus">Kunzea</tp:taxon-name-part> <tp:taxon-name-part taxon-name-part-type="species">linearis</tp:taxon-name-part></tp:taxon-name></italic> can be difficult to recognise on the gumlands because a third species, <italic><tp:taxon-name><tp:taxon-name-part taxon-name-part-type="genus">Kunzea</tp:taxon-name-part> <tp:taxon-name-part taxon-name-part-type="species">robusta</tp:taxon-name-part></tp:taxon-name></italic>, is also present, and, together with <italic><tp:taxon-name><tp:taxon-name-part taxon-name-part-type="genus">Kunzea</tp:taxon-name-part> <tp:taxon-name-part taxon-name-part-type="species">amathicola</tp:taxon-name-part></tp:taxon-name></italic> and <italic><tp:taxon-name><tp:taxon-name-part taxon-name-part-type="genus">Kunzea</tp:taxon-name-part> <tp:taxon-name-part taxon-name-part-type="species">linearis</tp:taxon-name-part></tp:taxon-name></italic>, it has contributed to a complicated hybrid swarm around the old gum workings and roadsides. This bewildering array of hybrids was first discovered by A. P. Druce, who thought that some of the extremes represented a potentially new species, calling these “<italic><tp:taxon-name><tp:taxon-name-part taxon-name-part-type="genus">Kunzea</tp:taxon-name-part></tp:taxon-name></italic> Ahipara” (<xref ref-type="bibr" rid="B51">Druce 1993</xref>, CHR!). Further research using more discriminating molecular markers than that used for this study (<xref ref-type="bibr" rid="B35">de Lange 2007</xref>) is needed to determine the extent of introgression that has gone on between <italic><tp:taxon-name><tp:taxon-name-part taxon-name-part-type="genus">Kunzea</tp:taxon-name-part> <tp:taxon-name-part taxon-name-part-type="species">amathicola</tp:taxon-name-part></tp:taxon-name></italic>, <italic><tp:taxon-name><tp:taxon-name-part taxon-name-part-type="genus">Kunzea</tp:taxon-name-part> <tp:taxon-name-part taxon-name-part-type="species">linearis</tp:taxon-name-part></tp:taxon-name></italic> and <italic><tp:taxon-name><tp:taxon-name-part taxon-name-part-type="genus">Kunzea</tp:taxon-name-part> <tp:taxon-name-part taxon-name-part-type="species">robusta</tp:taxon-name-part></tp:taxon-name></italic> on the Ahipara Plateau.</p><!--PageBreak--><p><italic><tp:taxon-name><tp:taxon-name-part taxon-name-part-type="genus">Kunzea</tp:taxon-name-part> <tp:taxon-name-part taxon-name-part-type="species">amathicola</tp:taxon-name-part></tp:taxon-name></italic> × <italic><tp:taxon-name><tp:taxon-name-part taxon-name-part-type="genus">Kunzea</tp:taxon-name-part> <tp:taxon-name-part taxon-name-part-type="species">robusta</tp:taxon-name-part></tp:taxon-name></italic> is less easily recognised than the other two hybrids because both parents have similar growth habits, bark types, and leaves. <italic><tp:taxon-name><tp:taxon-name-part taxon-name-part-type="genus">Kunzea</tp:taxon-name-part> <tp:taxon-name-part taxon-name-part-type="species">amathicola</tp:taxon-name-part></tp:taxon-name></italic> is most likely to hybridise with <italic><tp:taxon-name><tp:taxon-name-part taxon-name-part-type="genus">Kunzea</tp:taxon-name-part> <tp:taxon-name-part taxon-name-part-type="species">robusta</tp:taxon-name-part></tp:taxon-name></italic>, because they were, at least until recently, widely sympatric throughout much of the North Island range of <italic><tp:taxon-name><tp:taxon-name-part taxon-name-part-type="genus">Kunzea</tp:taxon-name-part> <tp:taxon-name-part taxon-name-part-type="species">amathicola</tp:taxon-name-part></tp:taxon-name></italic>. This hybrid is best recognised by the hairs of the leaf margins which, though of varying thickness, rarely reach the leaf apex. The hairs tend to be shed from the apex to the base (a feature of <italic><tp:taxon-name><tp:taxon-name-part taxon-name-part-type="genus">Kunzea</tp:taxon-name-part> <tp:taxon-name-part taxon-name-part-type="species">robusta</tp:taxon-name-part></tp:taxon-name></italic>) as the leaf matures, such that older leaves are either completely glabrous or only sparsely hairy. Leaf shape in some hybrids is distinctly narrowly oblanceolate to lanceolate, with an acute rather than obtuse to rounded apex. The pherophylls of the hybrid tend to be deciduous rather than persistent, and rather variable in size and shape, recalling the usual condition of <italic><tp:taxon-name><tp:taxon-name-part taxon-name-part-type="genus">Kunzea</tp:taxon-name-part> <tp:taxon-name-part taxon-name-part-type="species">robusta</tp:taxon-name-part></tp:taxon-name></italic>. The inflorescences though elongated tend to be compact. In practice this serves as a good field character, although some specimens of <italic><tp:taxon-name><tp:taxon-name-part taxon-name-part-type="genus">Kunzea</tp:taxon-name-part> <tp:taxon-name-part taxon-name-part-type="species">amathicola</tp:taxon-name-part></tp:taxon-name></italic> can have reduced inflorescences, in which case recourse to the shape and degree of persistence of the pherophylls and the leaf laminal hairs is needed. In most cases <italic><tp:taxon-name><tp:taxon-name-part taxon-name-part-type="genus">Kunzea</tp:taxon-name-part> <tp:taxon-name-part taxon-name-part-type="species">amathicola</tp:taxon-name-part></tp:taxon-name></italic> can be recognised by its ecology, because <italic><tp:taxon-name><tp:taxon-name-part taxon-name-part-type="genus">Kunzea</tp:taxon-name-part> <tp:taxon-name-part taxon-name-part-type="species">robusta</tp:taxon-name-part></tp:taxon-name></italic> tends to avoid the active sand and sand dune habitats it prefers. Further, in the majority of locations where <italic><tp:taxon-name><tp:taxon-name-part taxon-name-part-type="genus">Kunzea</tp:taxon-name-part> <tp:taxon-name-part taxon-name-part-type="species">amathicola</tp:taxon-name-part></tp:taxon-name></italic> is present, it now occurs in complete isolation from <italic><tp:taxon-name><tp:taxon-name-part taxon-name-part-type="genus">Kunzea</tp:taxon-name-part> <tp:taxon-name-part taxon-name-part-type="species">robusta</tp:taxon-name-part></tp:taxon-name></italic> as a result of habitat destruction. Nevertheless this is not the case along large parts of the Kaipara Harbour and western Waikato coastline, where both species grow together and where the habitats have, and most cases continue to be, severely disrupted. Thus it is possible that some plants collected from these areas that I have assigned to <italic><tp:taxon-name><tp:taxon-name-part taxon-name-part-type="genus">Kunzea</tp:taxon-name-part> <tp:taxon-name-part taxon-name-part-type="species">amathicola</tp:taxon-name-part></tp:taxon-name></italic> may ultimately prove to be hybrids.</p></tp:treatment-sec><tp:treatment-sec sec-type="Vernacular names"><title>Vernacular names.</title><p>Beyond the ubiquitous ‘kanuka’ this species is known to Muriwhenua (Ngati Kuri and Te Rarawa) and Nga Puhi Maori as ‘manuka’ and ‘rawiritoa’. Rawiritoa serves to distinguish <italic><tp:taxon-name><tp:taxon-name-part taxon-name-part-type="genus">Kunzea</tp:taxon-name-part> <tp:taxon-name-part taxon-name-part-type="species">amathicola</tp:taxon-name-part></tp:taxon-name></italic> from the allied ‘rawiri’ (<italic><tp:taxon-name><tp:taxon-name-part taxon-name-part-type="genus">Kunzea</tp:taxon-name-part> <tp:taxon-name-part taxon-name-part-type="species">linearis</tp:taxon-name-part></tp:taxon-name></italic>) and ‘rawirinui’ (<italic><tp:taxon-name><tp:taxon-name-part taxon-name-part-type="genus">Kunzea</tp:taxon-name-part> <tp:taxon-name-part taxon-name-part-type="species">robusta</tp:taxon-name-part></tp:taxon-name></italic>) (W. Murray, G. Neho, and L. Foley pers. comm.).</p></tp:treatment-sec><tp:treatment-sec sec-type="Conservation status"><title>Conservation status.</title><p><italic><tp:taxon-name><tp:taxon-name-part taxon-name-part-type="genus">Kunzea</tp:taxon-name-part> <tp:taxon-name-part taxon-name-part-type="species">amathicola</tp:taxon-name-part></tp:taxon-name></italic> as <tp:taxon-name><tp:taxon-name-part taxon-name-part-type="genus">Kunzea</tp:taxon-name-part> <tp:taxon-name-part taxon-name-part-type="infraspecific-rank">aff.</tp:taxon-name-part> <tp:taxon-name-part taxon-name-part-type="species">ericoides</tp:taxon-name-part></tp:taxon-name> (a) (AK 286081; “sand”) is appropriately listed under Appendix 2 of the New Zealand threatened and uncommon plants as ‘At Risk / Declining’ (<xref ref-type="bibr" rid="B47">de Lange et al. 2013b</xref>).</p></tp:treatment-sec><tp:treatment-sec><!--Section generated to contain objects referenced in tp:taxon-treatment.--><table-wrap id="T1" position="float" orientation="portrait"><label>Table 1.</label><caption><p>Distinguishing features of New Zealand <italic><tp:taxon-name><tp:taxon-name-part taxon-name-part-type="genus">Kunzea</tp:taxon-name-part></tp:taxon-name></italic>.</p></caption><table rules="all"><tbody><tr><th rowspan="1" colspan="1"/><th rowspan="1" colspan="1"><italic><tp:taxon-name><tp:taxon-name-part taxon-name-part-type="genus">Kunzea</tp:taxon-name-part> <tp:taxon-name-part taxon-name-part-type="species">amathicola</tp:taxon-name-part></tp:taxon-name></italic></th><th rowspan="1" colspan="1"><italic><tp:taxon-name><tp:taxon-name-part taxon-name-part-type="genus">Kunzea</tp:taxon-name-part> <tp:taxon-name-part taxon-name-part-type="species">ericoides</tp:taxon-name-part></tp:taxon-name></italic></th><th rowspan="1" colspan="1"><italic><tp:taxon-name><tp:taxon-name-part taxon-name-part-type="genus">Kunzea</tp:taxon-name-part> <tp:taxon-name-part taxon-name-part-type="species">linearis</tp:taxon-name-part></tp:taxon-name></italic></th><th rowspan="1" colspan="1"><italic><tp:taxon-name><tp:taxon-name-part taxon-name-part-type="genus">Kunzea</tp:taxon-name-part> <tp:taxon-name-part taxon-name-part-type="species">triregensis</tp:taxon-name-part></tp:taxon-name></italic></th></tr><tr><td rowspan="1" colspan="1"><bold>Habitat</bold></td><td rowspan="1" colspan="1">Coastal to lowland (sea level – 320 m a.s.l.). Primarily a species of mobile or stabilised sand country and associated coastal headlands. Also found around estuaries and extending up river valleys. Occasionally on offshore islands (Hauraki Gulf)</td><td rowspan="1" colspan="1">Coastal to low alpine (sea level – 1600 m a.s.l.). A primary coloniser of formerly forested habitats on a range of substrates including sand, clay, loams, alluvium, sedimentary, igneous, plutonic and ultramafic rock</td><td rowspan="1" colspan="1">Coastal to lowland (sea level – 310 m a.s.l.). Favouring stable sand, sand and clay podzols and the margins of peat bogs. Rarely extending into tall forest. Occasionally found in hill country as a component of successional vegetation. Also on offshore islands</td><td rowspan="1" colspan="1">Coastal (sea level – 296 m a.s.l.). In open ground, shrublands and as the dominant of tall forest</td></tr><tr><td rowspan="1" colspan="1"><bold>Growth form</bold></td><td rowspan="1" colspan="1">Heterophyllous. Either rounded shrubs (up to 2 × 3 m) or erect to spreading trees (up to 18 × 8 m)</td><td rowspan="1" colspan="1">Homophyllous. Erect to pendulous trees up to 18 × 6 m</td><td rowspan="1" colspan="1">Homophyllous. Erect small trees up to 12 × 3 m</td><td rowspan="1" colspan="1">Homophyllous. Erect tall trees up to 18 × 3 m</td></tr><tr><td rowspan="1" colspan="1"><bold>Trunk</bold></td><td rowspan="1" colspan="1">1(–2) usually branching from or near to base. Up to 0.85 m d.b.h. Erect, soon arching outwards. Juveniles much branched from base. Adults usually devoid of branches in lower half of trunk</td><td rowspan="1" colspan="1">1(–4). Usually devoid of branches in lower half of trunk. Up to 0.85 m d.b.h. Erect</td><td rowspan="1" colspan="1">1(–4 or more). Usually devoid of branches in lower half of trunk. Up to 0.85 m d.b.h. Mostly erect</td><td rowspan="1" colspan="1">1(–6). Devoid of branches in lower half of trunk. Up to 0.85 m d.b.h. Mostly erect</td></tr><tr><td rowspan="1" colspan="1"><bold>Old bark</bold></td><td rowspan="1" colspan="1">Corky-coriaceous, tessellated, peeling upwards along trunk as broad, tabular strips with ± entire margins or weakly irregular. Secondary peeling not evident. Bark sparsely vegetated by liverwort and lichen growth</td><td rowspan="1" colspan="1">Corky-coriaceous, coarsely tessellated or broken in long elongate sections, peeling inwards along transverse and longitudinal cracks, remaining centrally attached. Flakes mostly tabular, peeling in chartaceous layers, with ± entire to sinuous margins. Secondary peeling common. Bark often bare but may be densely covered by moss, liverwort and lichen growth</td><td rowspan="1" colspan="1">Corky-coriaceous, coarsely tessellated, peeling inwards along transverse and longitudinal cracks, remaining centrally attached. Flakes mostly detaching in layers as chartaceous, lunate (in profile) flakes, margins often irregular with frayed apices. Secondary peeling not evident. Bark sparingly vegetated by liverwort and lichen growth</td><td rowspan="1" colspan="1">Corky-coriaceous, ± tessellated, peeling upwards along trunk as broad tabular strips, margins ± entire, surface often deeply corrugated and cracked. Secondary peeling not evident. Bark usually sparingly vegetated by moss, liverwort and lichen growth</td></tr><tr><td rowspan="1" colspan="1"><bold>Epicormic growth</bold></td><td rowspan="1" colspan="1">Occasional</td><td rowspan="1" colspan="1">Not present</td><td rowspan="1" colspan="1">Not present</td><td rowspan="1" colspan="1">Not present</td></tr><tr><td rowspan="1" colspan="1"><bold>Reversion shoots</bold></td><td rowspan="1" colspan="1">Common on damaged trunk and branch bases</td><td rowspan="1" colspan="1">Not present</td><td rowspan="1" colspan="1">Not present</td><td rowspan="1" colspan="1">Not present</td></tr><tr><td rowspan="1" colspan="1"><bold>Suckers</bold></td><td rowspan="1" colspan="1">Absent</td><td rowspan="1" colspan="1">Absent</td><td rowspan="1" colspan="1">Absent</td><td rowspan="1" colspan="1">Absent</td></tr><tr><td rowspan="1" colspan="1"><bold>Branches</bold></td><td rowspan="1" colspan="1">Juvenile branches erect to suberect not spreading. Adult branches initially suberect, soon arching and spreading, weakly flexuose. Reversion shoots common</td><td rowspan="1" colspan="1">Slender, initially ascending, soon spreading, apices usually pendulous. Reversion shoots absent</td><td rowspan="1" colspan="1">Ascending to upright, very rarely spreading, distinctly plumose. Reversion shoots absent</td><td rowspan="1" colspan="1">Upright to ± spreading. Reversion shoots absent</td></tr><tr><td rowspan="1" colspan="1"><bold>Branchlet hairs</bold></td><td rowspan="1" colspan="1">Copious, persistent, antrorse-appressed, 225–500 μm long</td><td rowspan="1" colspan="1">Initially copious, soon glabrescent, divergent, 20–50 μm long</td><td rowspan="1" colspan="1">Usually copious (rarely glabrous), persistent, antrorse-appressed, 400–700 μm long</td><td rowspan="1" colspan="1">Copious, persistent, antrorse-appressed, 220–520 μm long</td></tr><tr><td rowspan="1" colspan="1"><bold>Leaves</bold></td><td rowspan="1" colspan="1">Adult and juvenile leaves adaxially dark glossy green, abaxially paler. Juvenile leaves (2.4–)3.4(–5.3) × (1.2–)1.9(–2.3) mm, ovate, broadly ovate, rhomboid to obovate. Adult leaves (6.0–)8.2(–12.5) × (1.8–)2.6(–3.8) mm, oblong, oblong-obovate, broadly oblanceolate to broadly lanceolate</td><td rowspan="1" colspan="1">Bright green, yellow green, rarely dark green, (4.0–)13.5(–25.0) × (0.5–)1.1(–1.8) mm, linear, linear-lanceolate to narrowly lanceolate</td><td rowspan="1" colspan="1">Initially silvery-grey, maturing dark green to glaucous green, (9.3–)12.7(–19.5) × (0.3–)0.7(–1.2) mm, linear</td><td rowspan="1" colspan="1">Adaxially dark glossy green, abaxially paler, (6.0–)10.0(–13.5) × (1.1–)1.8(–2.3) mm, lanceolate to narrowly lanceolate</td></tr><tr><td rowspan="1" colspan="1"><bold>Leaf margins and midrib</bold></td><td rowspan="1" colspan="1">Leaf margins and abaxial midrib densely covered in a thick (up to 0.6 mm wide), plumose band of white sericeous, antrorse-appressed hairs, converging at leaf apex in a distinct tuft of hairs. Surfaces glabrous to sparsely hairy</td><td rowspan="1" colspan="1">Leaf margins sparsely covered with antrorse-appressed hairs, tending to glabrate; abaxial midrib glabrate to glabrous. Hairs failing, short of leaf apex. Surfaces glabrous</td><td rowspan="1" colspan="1">Leaf margins and abaxial midrib densely covered in a thick (up to 0.4 mm wide), plumose band of antrorse-appressed hairs, usually converging just short of leaf apex. Surfaces sparsely hairy to glabrate, rarely glabrous</td><td rowspan="1" colspan="1">Leaf margins and abaxial midrib densely covered in a thick (up to 0.6 mm wide), plumose band of white sericeous, antrorse-appressed hairs, converging at leaf apex in a distinct tuft of hairs. Surfaces glabrous to sparsely hairy</td></tr><tr><td rowspan="1" colspan="1"><bold>Flowering</bold></td><td rowspan="1" colspan="1">(Jul–)Nov–Jan(–Jun)</td><td rowspan="1" colspan="1">(Nov–)Dec–Jan(–Mar)</td><td rowspan="1" colspan="1">(Jul–)Nov–Jan(–May)</td><td rowspan="1" colspan="1">(Oct–)Dec(–May)</td></tr><tr><td rowspan="1" colspan="1"><bold>Inflorescence</bold></td><td rowspan="1" colspan="1">Elongate, (5–)12(–20)-flowered botryum up to 200 mm long. Male flowers absent</td><td rowspan="1" colspan="1">Mostly a compact, corymbiform to shortly elongate, (3–)8(–15)-flowered botryum up to 60 mm long. Male flowers absent</td><td rowspan="1" colspan="1">Mostly a compact, spiciform (3–)8(–12)-flowered botryum up to 80 mm long. Male flowers absent</td><td rowspan="1" colspan="1">Elongate, (3–)10(–2)-flowered botryum up to 200 mm long, often interrupted by lengths of vegetative growth, sometimes bearing additional lateral elongate botrya. Male flowers absent</td></tr><tr><td rowspan="1" colspan="1"><bold>Pherophylls</bold></td><td rowspan="1" colspan="1">Persistent, foliose, spreading, strongly recurved; pherophylls of juvenile plants (2.0–)3.4(–5.3) × (1.2–)1.9(–2.3) mm; adult pherophylls (4.1–)5.4(–6.0) × (1.6–)2.3(–3.1) mm, oblong, oblong-obovate, broadly obovate to elliptic</td><td rowspan="1" colspan="1">± Persistent, foliose, spreading, (3.0–)6.7(–7.8) × (0.9–)1.1(–1.4) mm, narrowly elliptic, lanceolate to narrowly lanceolate</td><td rowspan="1" colspan="1">Persistent, foliose, ascending to suberect, rarely spreading, (6.0–)9.8(–12.8) × (0.9–)1.8(–2.2) mm, linear to linear-falcate</td><td rowspan="1" colspan="1">Persistent, foliose, spreading, strongly recurved, (6.0–)9.8(–12.8) × (0.9–)1.8(–2.2) mm, broadly lanceolate to lanceolate</td></tr><tr><td rowspan="1" colspan="1"><bold>Hypanthium</bold></td><td rowspan="1" colspan="1">Broadly obconic, turbinate to hemispherical, (1.9–)2.8(–4.0) × (3.0–)4.0(–5.6) mm. Free portion 0.7–1.3 mm long</td><td rowspan="1" colspan="1">Sharply obconic, (1.4–)2.1(–3.2) × (1.9–)2.9(–4.1) mm. Free portion 0.4–1.0 mm long</td><td rowspan="1" colspan="1">Barrel-shaped, cupular or narrowly campanulate, (2.0–)2.8(–4.0) × (2.5–)3.4(–4.1) mm. Free portion 0.6–0.9 mm long</td><td rowspan="1" colspan="1">Hemispherical to broadly obconic, sometimes campanulate or cupular. Free portion 0.6–0.8 mm long</td></tr><tr><td rowspan="1" colspan="1"><bold>Flower diameter</bold></td><td rowspan="1" colspan="1">(6.8–)11.6(–12.5) mm</td><td rowspan="1" colspan="1">(4.1–)6.3(–8.3) mm</td><td rowspan="1" colspan="1">(1.9–)3.9(5.7) mm</td><td rowspan="1" colspan="1">(6.3–)10.2(–12.3) mm</td></tr><tr><td rowspan="1" colspan="1"><bold>Petals</bold></td><td rowspan="1" colspan="1">5(–8). White (often drying yellow). Orbicular to broadly ovate, spreading, (1.8–)2.6(3.7) × (0.6–)1.0(–1.8) mm. Oil glands colourless</td><td rowspan="1" colspan="1">5. White (often drying yellow). Orbicular, suborbicular to narrowly ovate, spreading, (1.4–)2.2(–2.6) × (1.5–)2.2(–2.9) mm. Oil glands ± colourless</td><td rowspan="1" colspan="1">5(–6). Cream, pale pink or cream basally flushed pink (drying white). Narrowly ovate to suborbicular, suberect, distal 30% often weakly recurved, (0.9–)1.4(–2.0) × (0.7–)1.4(–1.9) mm. Oil glands colourless</td><td rowspan="1" colspan="1">5(–6). White (drying white). Orbicular to broadly ovate, spreading, (1.3–)2.8(–4.3) × (1.9–)2.8(–4.8) mm. Oil glands colourless</td></tr><tr><td rowspan="1" colspan="1"><bold>Anthers</bold></td><td rowspan="1" colspan="1">Ellipsoid, ovoid-ellipsoid to ovoid-scutiform, 0.40–0.60 × 0.20–0.35 mm. Anther connective gland present or absent. Deep golden-yellow to orange when fresh, drying orange to pink</td><td rowspan="1" colspan="1">Broadly ellipsoid, 0.35–0.48 × 0.16–0.24 mm. Anther connective gland prominent, pink or pinkish-orange when fresh, drying red-orange</td><td rowspan="1" colspan="1">Testiculate, 0.04–0.06 × 0.02–0.04 mm. Anther connective gland prominent, pale pink or golden yellow when fresh, drying yellow to pale orange</td><td rowspan="1" colspan="1">Testicular-ellipsoid, 0.05–0.10 × 0.06–0.08 mm. Anther connective gland pink or golden yellow when fresh, drying yellow to pale orange</td></tr><tr><td rowspan="1" colspan="1"><bold>Pollen</bold></td><td rowspan="1" colspan="1">(9.9–)14.8(–18.9) μm</td><td rowspan="1" colspan="1">(14.1–)14.6(–17.3) μm</td><td rowspan="1" colspan="1">(13.2–)16.2(–21.0) μm</td><td rowspan="1" colspan="1">(12.0–)13.8(–16.0) μm</td></tr><tr><td rowspan="1" colspan="1"><bold>Ovary</bold></td><td rowspan="1" colspan="1">5(–6) locular</td><td rowspan="1" colspan="1">(4–)5 locular</td><td rowspan="1" colspan="1">(3–)4(–5) locular</td><td rowspan="1" colspan="1">4(–5) locular</td></tr><tr><td rowspan="1" colspan="1"><bold>Style and stigma</bold></td><td rowspan="1" colspan="1">Style 2.0–3.2 mm long at anthesis, white or pinkish-white. Stigma broadly capitate at least 50% wider than style or even wider, surface flat</td><td rowspan="1" colspan="1">Style 1.5–2.2 mm long at anthesis, white, flushing pink at anthesis. Stigma capitate, c.25% wider than style, surface flat</td><td rowspan="1" colspan="1">Style 0.8–2.0 mm long at anthesis, cream or pale pink. Stigma narrowly capitate as wide as or slightly wider than style, surface ± flat</td><td rowspan="1" colspan="1">Style 1.9–3.1 mm long at anthesis, white or pinkish white. Stigma broadly capitate much wider than style, surface ± flat</td></tr><tr><td rowspan="1" colspan="1"><bold>Fruit</bold></td><td rowspan="1" colspan="1">Broadly obconic, turbinate to hemispherical, (2.4–)3.9(–4.8) × (3.6–)4.8(–6.0) mm. Long persistent</td><td rowspan="1" colspan="1">Cupular, barrel-shaped, shortly cylindrical to hemispherical, (1.9–)2.7(–3.4) × (1.8–)2.8(–3.9) mm. Rarely persistent</td><td rowspan="1" colspan="1">Barrel-shaped to narrowly obconic, (1.6–)2.3(–2.9) × (2.3–)3.0(–4.1) mm. Long persistent</td><td rowspan="1" colspan="1">Hemispherical, broadly obconic, campanulate to cupular, (1.9–)3.2(–5.2) × (2.0–)3.1(–4.9) mm. Long persistent</td></tr><tr><td rowspan="1" colspan="1"><bold>Seed</bold></td><td rowspan="1" colspan="1">Orange-brown to dark brown, oblong, oblong-obovate, narrowly ellipsoid to cylindrical, 1.2–1.5(1.7) × 0.3–0.4(–0.6) mm. Surface coarsely reticulate</td><td rowspan="1" colspan="1">Orange-brown to dark brown, obovoid, oblong, oblong-ellipsoid, or cylindrical and ± curved, 0.8(-1.0) × 0.32(–0.50) mm. Surface coarsely reticulate</td><td rowspan="1" colspan="1">Orange-brown to dark brown, obovoid, oblong, oblong-ellipsoid, or cylindrical and ± curved, 0.5–1.0(–1.1) × 0.48–0.63(–0.70) mm. Surface coarsely reticulate</td><td rowspan="1" colspan="1">Orange-brown to dark brown, oblong, oblong-obovate, 0.50–1.00(–1.10) × 0.50–0.60(–0.80) mm. Surface coarsely reticulate</td></tr><tr><td rowspan="1" colspan="1"><bold>Chromosome karyotype</bold></td><td rowspan="1" colspan="1">10 chromosomes pairs, 2–2.5 μm long, one pair 1.5 μm long</td><td rowspan="1" colspan="1">10 chromosome pairs, 1.8–2 μm long, one pair 0.6 μm long</td><td rowspan="1" colspan="1">Eight chromosome pairs 1.2–1.5 μm long, three pairs 0.8–0.9 μm long</td><td rowspan="1" colspan="1">10 chromosomes pairs, 2–2.5 μm long, one pair 1.5 μm long</td></tr></tbody></table><table rules="all"><tbody><tr><th rowspan="1" colspan="1"/><th rowspan="1" colspan="1"><italic><tp:taxon-name><tp:taxon-name-part taxon-name-part-type="genus">Kunzea</tp:taxon-name-part> <tp:taxon-name-part taxon-name-part-type="species">robusta</tp:taxon-name-part></tp:taxon-name></italic></th><th rowspan="1" colspan="1"><italic><tp:taxon-name><tp:taxon-name-part taxon-name-part-type="genus">Kunzea</tp:taxon-name-part> <tp:taxon-name-part taxon-name-part-type="species">salterae</tp:taxon-name-part></tp:taxon-name></italic></th><th rowspan="1" colspan="1"><italic><tp:taxon-name><tp:taxon-name-part taxon-name-part-type="genus">Kunzea</tp:taxon-name-part> <tp:taxon-name-part taxon-name-part-type="species">serotina</tp:taxon-name-part></tp:taxon-name></italic></th><th rowspan="1" colspan="1"><italic><tp:taxon-name><tp:taxon-name-part taxon-name-part-type="genus">Kunzea</tp:taxon-name-part> <tp:taxon-name-part taxon-name-part-type="species">sinclairii</tp:taxon-name-part></tp:taxon-name></italic></th></tr><tr><td rowspan="1" colspan="1"><bold>Habitat</bold></td><td rowspan="1" colspan="1">Coastal to montane (rarely subalpine) (sea level – 1000 m a.s.l.). An important component of successional shrubland and forest. Also found in mature forest on slip scars, around tree falls and rarely as a canopy constituent. Colonising a wide variety of substrates but preferring well drained clays, loams and alluvium or hard rock. Usually avoiding mobile sand systems</td><td rowspan="1" colspan="1">Coastal (sea level – 220 m a.s.l.). On mobile sand dunes, active and quiescent geothermal fields, associated clay, and hard rock as well as stable sand soils. Dominant on sand dunes and dominant to co-dominant of successional forest</td><td rowspan="1" colspan="1">Inland in low-lying areas to alpine situations (30 – 2000 m a.s.l.). In lowland areas favouring seasonally frost-prone situations. Inland locally common in intermontane basins, on steep mountain slopes, in frost-flats, tussock grasslands and in subalpine shrublands. Common on a range of skeletal soils, in flood prone soils, on fresh alluvium, and hard rock</td><td rowspan="1" colspan="1">Lowland to montane (20 – 510 m a.s.l.). Mostly confined to sparsely vegetated rhyolite rock tors and associated talus. Extending down stream and river gorges on rhyolite, and into open ground and scrub. Sometimes along roadsides in tall forest</td></tr><tr><td rowspan="1" colspan="1"><bold>Growth Habit</bold></td><td rowspan="1" colspan="1">Heterophyllous. Erect, spreading trees up to 30 × 8 m</td><td rowspan="1" colspan="1">Homophyllous. Shrubs (0.1 × 2 m) or small trees (up to 10 × 6 m)</td><td rowspan="1" colspan="1">Heterophyllous. Shrubs (up to 2 × 2 m) or trees (up to 20 × 4 m)</td><td rowspan="1" colspan="1">Heterophyllous. Shrubs (up to 3 × 1 m). Rarely small trees (up to 6 × 4 m)</td></tr><tr><td rowspan="1" colspan="1"><bold>Trunk</bold></td><td rowspan="1" colspan="1">1(–6). Mostly solitary. Up to 1 m d.b.h. Erect. Adults usually devoid of branches for at least the lower 1–3 m</td><td rowspan="1" colspan="1">Usually multi-trunked from base. In exposed conditions branched from base, otherwise mostly devoid of branches in lower half. Up to 0.3 m d.b.h. Widely spreading to suberect, flexuose</td><td rowspan="1" colspan="1">1(–3) arising from ground, basally buttressed. Except in tall shrublands branched from base. Up to 0.86 m a.b.h. Erect</td><td rowspan="1" colspan="1">1(–4) or more. Shortly erect, mostly branching at 0.2–1 m from base, sometimes indistinguishable due to branches arising from ground level</td></tr><tr><td rowspan="1" colspan="1"><bold>Bark</bold></td><td rowspan="1" colspan="1">Corky-coriaceous, stringy to coarsely tessellated, peeling upwards in broad, tabular strips, margins ± entire to weakly irregular. Secondary peeling uncommon. Bark mostly bare, sometimes supporting sparse moss, liverwort and lichen growth</td><td rowspan="1" colspan="1">Corky-chartaceous, coarsely tessellated, peeling inwards along transverse and longitudinal cracks, remaining centrally attached. Flakes mostly narrowly and shortly tabular, often lunate (in profile). Secondary peeling uncommon. Bark devoid of moss, liverwort and lichen growth</td><td rowspan="1" colspan="1">Chartaceous to corky-chartaceous, somewhat stringy, readily peeling inwards along transverse and longitudinal creaks, often inrolled. Flakes hanging in loose inrolled masses, ± tabular, with deeply sinuous, to highly irregular margins, often deeply cracked, frayed, and crumpled. Secondary peeling common. Bark usually supporting dense moss, liverwort and lichen growth</td><td rowspan="1" colspan="1">Corky-coriaceous to somewhat chartaceous, coarsely stringy to tessellated, firmly attached, peeling inwards along transverse and longitudinal cracks, remaining centrally attached. Flakes ± tabular with entire margins and coarsely frayed apices. Secondary peeling common. Bark mostly bare, sometimes supporting sparse moss, liverwort and lichen growth</td></tr><tr><td rowspan="1" colspan="1"><bold>Epicormic growth</bold></td><td rowspan="1" colspan="1">Not present</td><td rowspan="1" colspan="1">Not present</td><td rowspan="1" colspan="1">Occasional</td><td rowspan="1" colspan="1">Not present</td></tr><tr><td rowspan="1" colspan="1"><bold>Reversion shoots</bold></td><td rowspan="1" colspan="1">Not present</td><td rowspan="1" colspan="1">Not present</td><td rowspan="1" colspan="1">Occasional</td><td rowspan="1" colspan="1">Not present</td></tr><tr><td rowspan="1" colspan="1"><bold>Suckers</bold></td><td rowspan="1" colspan="1">Absent</td><td rowspan="1" colspan="1">Absent</td><td rowspan="1" colspan="1">Absent</td><td rowspan="1" colspan="1">Absent</td></tr><tr><td rowspan="1" colspan="1"><bold>Branches</bold></td><td rowspan="1" colspan="1">Initially erect, soon arching outwards and spreading, distal ends mostly erect, rarely pendulous</td><td rowspan="1" colspan="1">Suberect to widely spreading, rarely ascending, mostly pendulous</td><td rowspan="1" colspan="1">Obliquely ascending, fastigiate</td><td rowspan="1" colspan="1">Prostrate and widely spreading, new growth subscandent</td></tr><tr><td rowspan="1" colspan="1"><bold>Branchlet hairs</bold></td><td rowspan="1" colspan="1">Copious, persistent, mostly long (150–380 μm) to short (50–150 μm) antrorse-appressed; from East Cape to near Mahia Peninsula in mixtures of sparse long (100–200 μm), antrorse-appressed and abundant short (25–80 μm), divergent hairs</td><td rowspan="1" colspan="1">Initially copious, rarely glabrate to glabrous; hairs initially mixed, at first dominated by long (up to 550 μm) antrorse-appressed hairs, these deciduous, leaving behind persistent, mostly divergent, short (40–100 μm) hairs with ± curled apices</td><td rowspan="1" colspan="1">Copious, persistent, divergent, 50–80 μm long, apices weakly curled</td><td rowspan="1" colspan="1">Copious, persistent, antrorse-appressed, 280–600 μm long</td></tr><tr><td rowspan="1" colspan="1"><bold>Leaves</bold></td><td rowspan="1" colspan="1">Adaxially light to dark green, abaxially paler. Juvenile leaves of mainly northern New Zealand and coastal locations, (14.6–)19.0(–28.4) × (1.6–)2.2(–2.5) mm; from the Rangitikei, central and northern Wairarapa and Mt Egmont, (3.2–)4.6(–6.3) × (0.7–)1.2(–1.5) mm. Adult leaves of northern New Zealand and coastal locations, (4.9–)14.2(–20.1) × (0.9–)1.7(–3.0) mm; from inland areas especially the Rangitikei, Wairarapa and Central Otago, (5.8–)9.3(–12.3) × (1.2–)1.8(–2.2) mm. Adult leaves oblanceolate, broadly oblanceolate, lanceolate to linear-lanceolate, rarely elliptic to obovate. Surfaces glabrous</td><td rowspan="1" colspan="1">Bright glossy green, yellow-green, bronze-green to dark green, (4–)10(–18) × (0.6–)1.2(–2.0) mm, linear-lanceolate to narrowly oblanceolate. Surfaces glabrous</td><td rowspan="1" colspan="1">Juvenile, sub-adult and reversion shoot leaves red-green, pale green suffused with red, or bright green, (0.8–)5.2(–7.8) × (0.6–)0.8(–1.2) mm, linear-lanceolate to lanceolate. Surfaces glabrous. Adult leaves dark glossy green or bronze-green, margins and base often flushed red, (2.0–)3.7(–6.3) × (0.8–)1.1(1.8) mm, linear-oblanceolate, oblanceolate to obovate. Surfaces glabrous</td><td rowspan="1" colspan="1">Juvenile leaves dark green or glaucous, up to 25.0 × 3.5 mm, oblanceolate to lanceolate, glabrous. Adult leaves silvery-white, silvery-grey to reddish-grey, (5.6–)14.5(–20.6) × (2.0–)3.2(–4.5) mm, broadly lanceolate, elliptic, obovate to oblong-obovate. Surfaces densely hairy</td></tr><tr><td rowspan="1" colspan="1"><bold>Leaf margins and midrib</bold></td><td rowspan="1" colspan="1">Leaf margins initially finely covered with a thin often interrupted band of flexuose, spreading to antrorse-appressed hairs not or rarely meeting at apex, glabrescent; adaxial and abaxial midribs glabrate, basally clad with, deciduous, fine, antrorse-appressed hairs</td><td rowspan="1" colspan="1">Leaf margins sparsely to densely covered with antrorse-appressed hairs; abaxial midrib usually glabrous, sometimes with a dense weft of antrorse-appressed hairs near base. Hairs failing short of leaf apex</td><td rowspan="1" colspan="1">Leaf margins sparsely hairy, hairs antrorse to subantrorse, aligned in 1 or 2 often interrupted rows failing well short of leaf apex. Adaxial and abaxial midribs glabrescent, sometimes hairy near bases</td><td rowspan="1" colspan="1">Leaf margins and midribs of adult leaves distinctly hairy (though much less so than rest of lamina), hairs converging at leaf apex</td></tr><tr><td rowspan="1" colspan="1"><bold>Flowering</bold></td><td rowspan="1" colspan="1">(Aug–)Nov–Jan–Feb(–Jun)</td><td rowspan="1" colspan="1">Aug–Apr</td><td rowspan="1" colspan="1">(Nov–)Jan–Feb(–May)</td><td rowspan="1" colspan="1">(Sep–)Nov–Jan(–Mar)</td></tr><tr><td rowspan="1" colspan="1"><bold>Inflorescence</bold></td><td rowspan="1" colspan="1">Initially corymbiform often becoming shortly elongate, (1–)12(–30)-flowered, up to 60 mm long, sometimes with late season elongate botrya up to 80 mm long. Male flowers absent</td><td rowspan="1" colspan="1">Corymbiform, (2–)4(–8)-flowered, up to 45 mm long. Male flowers absent</td><td rowspan="1" colspan="1">Compact, corymbiform, (1–3–)8(–12)-flowered up to 25 mm long. Inflorescences on ultimate branchlet terminus often elongate with active, terminal vegetative growth. Male flowers absent</td><td rowspan="1" colspan="1">Mostly compact, corymbiform (4–)9(–20)-flowered, up to 20 mm long, usually terminated by active vegetative growth; sometimes extending as late season elongate botrya. Male flowers absent</td></tr><tr><td rowspan="1" colspan="1"><bold>Pherophylls</bold></td><td rowspan="1" colspan="1">Deciduous or persistent, squamiform or foliose; squamiform clasping pedicels, foliose spreading. Squamiform pherophylls 0.4–1.2 × 0.3–0.6 mm, broadly to narrowly deltoid or lanceolate; foliose 6.0–)9.0(–17.9) × (1.1–)1.2(–1.8) mm, elliptic, oblanceolate, broadly lanceolate to lanceolate, flat or weakly recurved</td><td rowspan="1" colspan="1">Deciduous, mostly squamiform (rarely foliose), spreading, 0.6–1.8 mm long, broadly to narrowly linear lanceolate</td><td rowspan="1" colspan="1">Deciduous, mostly foliose (rarely squamiform), clasping pedicels, 0.9–2.5 mm long, spathulate, spathulate-orbicular, rarely pandurate or lanceolate</td><td rowspan="1" colspan="1">Deciduous, foliose or squamiform; foliose tightly clasping pedicel, (1.0–)1.2 × (0.2–)0.4 mm, oblong to oblong-lanceolate, very rarely broadly spathulate. Squamiform pherophylls tightly clasping pedicels, 0.3–1.0 × 0.4–0.8 mm, broadly to narrowly ovate or lanceolate</td></tr><tr><td rowspan="1" colspan="1"><bold>Hypanthium</bold></td><td rowspan="1" colspan="1">Broadly obconic to turbinate, rarely cupular, (2.1–)3.1(–4.1) × (3.0–)3.9(–5.2) mm. Free portion 0.4–0.9 mm long</td><td rowspan="1" colspan="1">Narrowly obconic to funnelform, (2.1–)2.2(–3.8) × (1.8–)2.2(–3.2) mm. Free portion 1.0–1.6 mm long</td><td rowspan="1" colspan="1">Urceolate to campanulate, (1.6–)2.0(–3.4) × (1.5–)1.9(–3.8) mm. Free portion 0.4–0.8 mm long</td><td rowspan="1" colspan="1">Narrowly obconic to obconic or cupular, (1.9–)2.6(–3.6) × (2.1–)3.1(–4.2) mm. Free portion 0.4–0.7 mm long</td></tr><tr><td rowspan="1" colspan="1"><bold>Flower diameter</bold></td><td rowspan="1" colspan="1">(4.3–)7.7(–12.0) mm</td><td rowspan="1" colspan="1">(9–)10(–12) mm</td><td rowspan="1" colspan="1">(2.8–)5.2(8.8) mm</td><td rowspan="1" colspan="1">(5.7–)8.1(–10.2) mm</td></tr><tr><td rowspan="1" colspan="1"><bold>Petals</bold></td><td rowspan="1" colspan="1">5(–6). White, rarely pink (sometimes drying yellow or cream), orbicular, suborbicular to ovate, spreading, (1.5–)2.6(–3.8) × (1.3–)2.6(–3.6) mm. Oil glands colourless, drying opaque or grey</td><td rowspan="1" colspan="1">5. White, rarely basally flushed pink, orbicular to suborbicular, spreading, 1.4–1.6 × 1.4–1.6 mm. Oil glands not evident when fresh, drying colourless or rose-pink</td><td rowspan="1" colspan="1">5(–6). White, sometimes basally flushed pink, narrowly orbicular to broadly ovate or cuneate, 1.4–1.6(–2.0) × 1.2–1.6(–2.0). Oil glands yellow, drying pale yellow to ± colourless</td><td rowspan="1" colspan="1">5(–6). White, rarely basally flushed pink, broadly ovate, suborbicular to orbicular, rarely ± cuneate-truncate, spreading upper 30% ften weakly recurved, (2.0–)2.9(–3.6) × (2.1–)2.7(–3.3) mm. Oil glands not evident in fresh or dried material</td></tr><tr><td rowspan="1" colspan="1"><bold>Anthers</bold></td><td rowspan="1" colspan="1">Ellipsoid to ovoid-ellipsoid or deltoid, 0.38–0.63 mm. Anther connective gland prominent, light pink, salmon pink, yellow to orange when fresh, drying dark orange, orange-brown or dark brown</td><td rowspan="1" colspan="1">Scutiform to ovoid, 0.11–0.16 × 0.10–0.14 mm, each anther deeply and longitudinally furrowed, with one anther lobe in each pair fused at right angles along inner margin with adjoining anther lobe to form a prominent “pinched” longitudinal ridge. Anther connective gland, pale orange to pink when fresh, drying orange-brown</td><td rowspan="1" colspan="1">Testiculate to ellipsoid, 0.04–0.06 × 0.02–0.04 mm. Anther connective gland, orange flushed with rose when fresh, drying dark orange-brown or purple</td><td rowspan="1" colspan="1">Broadly ellipsoid to scutiform, 0.06–0.1 × 0.06–0.09 mm. Anther connective gland, pale pink when fresh, drying pale orange</td></tr><tr><td rowspan="1" colspan="1"><bold>Pollen</bold></td><td rowspan="1" colspan="1">(9.1–)14.7(–15.1) μm</td><td rowspan="1" colspan="1">(10.2–)14.7(–16.6) μm</td><td rowspan="1" colspan="1">(11.1–)12.4(–13.7) μm</td><td rowspan="1" colspan="1">(11.9–)15.4(–19.9) μm</td></tr><tr><td rowspan="1" colspan="1"><bold>Ovary</bold></td><td rowspan="1" colspan="1">5(–6) locular</td><td rowspan="1" colspan="1">(3–)4 locular</td><td rowspan="1" colspan="1">3–4(–5) locular</td><td rowspan="1" colspan="1">(3–)4(–5) locular</td></tr><tr><td rowspan="1" colspan="1"><bold>Style and stigma</bold></td><td rowspan="1" colspan="1">Style 2.0–3.5 mm long at anthesis, white or pinkish white; stigma broadly capitate, at least 1.5× style diameter of even wider, flat</td><td rowspan="1" colspan="1">Style 2.1–3.2 mm long at anthesis, white basally flushed with pink; stigma capitate, at least 1× style diameter, flat, abruptly broadened</td><td rowspan="1" colspan="1">Style 0.6–1.2 mm long at anthesis, white; stigma capitate, scarcely wider than style, usually flat or weakly domed along margins and centrally depressed</td><td rowspan="1" colspan="1">Style 1.8–3.0 mm long at anthesis, white basally flushed pink or pale pink; stigma narrowly capitate, as wide or scarcely wider than style, ± flat</td></tr><tr><td rowspan="1" colspan="1"><bold>Fruit</bold></td><td rowspan="1" colspan="1">Obconic, broadly obconic to ± turbinate, rarely cupular, (2.2–)3.8(–4.6) × (3.2–)4.0(–5.3) mm. Rarely persistent</td><td rowspan="1" colspan="1">Cupular to suburceolate (2.0–)2.2(–2.7) × (2.0–)2.9(–4.0) mm. Rarely persistent</td><td rowspan="1" colspan="1">Urceolate to shortly campanulate, rarely cupular, (1.2–)2.1(–3.0) × (1.2–)2.1(–3.4) mm. Rarely persistent</td><td rowspan="1" colspan="1">Narrowly obconic to obconic, rarely cupular, (2.2–)3.0(–3.6) × (2.7–)3.2(–3.9) mm. Long persistent</td></tr><tr><td rowspan="1" colspan="1"><bold>Seed</bold></td><td rowspan="1" colspan="1">Orange-brown to dark brown, oblong, oblong-obovate, oblong-elliptic, 0.9–1.0(–1.1) × 0.35–0.40(–0.48) mm. Surface coarsely reticulate</td><td rowspan="1" colspan="1">Orange-brown, narrowly oblong, oblong, oblong-obovate to falcate-oblong or elliptic, 0.80–1.00 × 0.45–0.48 mm. Surface coarsely reticulate, ridges prominent, central portion of each cell bearing a short, deciduous, tubular-spiny, protuberance</td><td rowspan="1" colspan="1">Orange-brown to dark brown, narrowly oblong, oblong, oblong-obovate, 0.60–0.90(–1.00) × 0.48–0.50(–0.60) mm. Surface coarsely reticulate</td><td rowspan="1" colspan="1">Orange-brown to dark brown, obovoid, oblong, or oblong-ellipsoid, 0.52–1.04(–1.09) × 0.38–0.58(–0.72) mm. Surface coarsely reticulate</td></tr><tr><td rowspan="1" colspan="1"><bold>Chromosome karyotype</bold></td><td rowspan="1" colspan="1">Four chromosome pairs 2–2.5 μm long, six intermediate pairs 1.5–1.8 μm long, and one small pair 0.6 μm long</td><td rowspan="1" colspan="1">11 chromosome pairs, 0.9–1 μm long</td><td rowspan="1" colspan="1">11 chromosome pairs, 0.9–1 μm long</td><td rowspan="1" colspan="1">11 chromosome pairs, 0.9–1 μm long</td></tr></tbody></table><table rules="all"><tbody><tr><th rowspan="1" colspan="1"/><th rowspan="1" colspan="1"><italic><tp:taxon-name><tp:taxon-name-part taxon-name-part-type="genus">Kunzea</tp:taxon-name-part> <tp:taxon-name-part taxon-name-part-type="species">tenuicaulis</tp:taxon-name-part></tp:taxon-name></italic></th><th rowspan="1" colspan="1"><italic><tp:taxon-name><tp:taxon-name-part taxon-name-part-type="genus">Kunzea</tp:taxon-name-part> <tp:taxon-name-part taxon-name-part-type="species">toelkenii</tp:taxon-name-part></tp:taxon-name></italic></th></tr><tr><td rowspan="1" colspan="1"><bold>Habitat</bold></td><td rowspan="1" colspan="1">Lowland to montane (40 – 580 m a.s.l.). Confined to sites of geothermal activity where it is often the dominant woody species</td><td rowspan="1" colspan="1">Coastal (&lt; 20 m a.s.l.). Confined to mobile and semi-stable sand dunes</td></tr><tr><td rowspan="1" colspan="1"><bold>Growth Habit</bold></td><td rowspan="1" colspan="1">Heterophyllous. Shrubs (up to 3 × 1 m) or small trees (up to 6 × 4 m)</td><td rowspan="1" colspan="1">Homophyllous. Shrubs (up to 4 × 6 m)</td></tr><tr><td rowspan="1" colspan="1"><bold>Trunk</bold></td><td rowspan="1" colspan="1">(1–)4–6, in arborescent forms multi-trunked from base. Up to 0.6 m d.b.h. At first erect, soon widely spreading and curving to somewhat sinuous invariably soon branched; in decumbent plants trunk virtually indistinguishable, 0.01–0.10 m d.b.h., trailing to semi-erect, curved and somewhat sinuous, obscured by numerous branches</td><td rowspan="1" colspan="1">(1–)6(–10), up to 0.4 m d.b.h. Mostly arising from the top of a broad, serpentine rootstock, also appearing from exposed sections of root flange. Ascending to suberect, serpentine, highly contorted, twisted, bent, and spiralled. Lower half of trunk usually devoid of branches</td></tr><tr><td rowspan="1" colspan="1"><bold>Bark</bold></td><td rowspan="1" colspan="1">Chartaceous to ± corky, tessellated, peeling upwards in small, thin, narrow mostly elongated flakes, these easily detached, margins mostly tabular to slightly sinuous or irregular. Secondary peeling not evident. Bark mostly bare. Rarely supporting sparse moss, liverwort and lichen growth</td><td rowspan="1" colspan="1">Corky-coriaceous, stringy, deeply furrowed, initially peeling inwards along transverse and longitudinal cracks and then upwards in long, thick, highly irregular, deeply sinuate, cracked and frayed flakes, often remaining central attached, and then lunate in profile. Flakes easily detached. Secondary peeling common peels lunate in profile. Bark usually supporting dense lichen growth</td></tr><tr><td rowspan="1" colspan="1"><bold>Epicormic growth</bold></td><td rowspan="1" colspan="1">Occasional. Arising from basal portion of trunk only when damaged</td><td rowspan="1" colspan="1">Common. Arising from basal portion of damaged or undamaged trunk</td></tr><tr><td rowspan="1" colspan="1"><bold>Suckers</bold></td><td rowspan="1" colspan="1">Absent</td><td rowspan="1" colspan="1">Commonly present</td></tr><tr><td rowspan="1" colspan="1"><bold>Reversion shoots</bold></td><td rowspan="1" colspan="1">Occasional</td><td rowspan="1" colspan="1">Not present</td></tr><tr><td rowspan="1" colspan="1"><bold>Branches</bold></td><td rowspan="1" colspan="1">Slender, often weakly flexuose; in prostrate plants trailing, otherwise initially ascending, soon suberect to widely spreading, arching, often pendulous</td><td rowspan="1" colspan="1">Widely spreading, ± serpentine, flexuose, often pendulous, usually interwoven with adjoining branches</td></tr><tr><td rowspan="1" colspan="1"><bold>Branchlet hairs</bold></td><td rowspan="1" colspan="1">Copious, persistent, divergent, weakly flexuose, 25–78 μm long, apices ± straight</td><td rowspan="1" colspan="1">Copious, persistent, of two types; antrorse-appressed, up to 260 μm long, weakly flexuose, and divergent, 40–180 μm long, with apices twisted or spiralled</td></tr><tr><td rowspan="1" colspan="1"><bold>Leaves</bold></td><td rowspan="1" colspan="1">Mostly dark glossy green, red-green to bronze-green, sometimes bright green, spreading to recurved. Juvenile leaves 0.9–3.0(–4.5) × 0.2–0.4(–0.6) mm, linear-lanceolate, persistent in stressed habitats, or as reversion shoots. Adult leaves (1.1–)4.0(–10.0) × (0.8–)1.3(–2.8) mm, narrowly oblanceolate, oblanceolate, obovate to obovate-rostrate. Surfaces glabrous, rarely abaxial surface with fine hair covering toward leaf base</td><td rowspan="1" colspan="1">Dark glossy green or bright-green, spreading to weakly to strongly recurved, (2.6–)5.7(–8.5) × (0.6–)1.6(–2.5) mm, obovate, clavate, to broadly oblanceolate. Surfaces glabrous</td></tr><tr><td rowspan="1" colspan="1"><bold>Leaf margins and midrib</bold></td><td rowspan="1" colspan="1">Margins sparsely to densely covered with deciduous, antrorse-appressed to subantrorse, weakly spreading hairs failing just short of cuspidate leaf apex. Adaxial and abaxial midribs sparsely covered in deciduous, antrorse-appressed hairs, these increasing in density toward base, not reaching to leaf apex</td><td rowspan="1" colspan="1">Margins sparse to densely covered with ± persistent, antrorse, subantrorse to spreading hairs meeting just short of leaf apex. Lower half of adaxial midrib finely covered in deciduous, antrorse-appressed hairs, abaxial glabrous</td></tr><tr><td rowspan="1" colspan="1"><bold>Flowering</bold></td><td rowspan="1" colspan="1">(Aug)Sep–Oct(–Mar)</td><td rowspan="1" colspan="1">(Sep–)Oct–Nov</td></tr><tr><td rowspan="1" colspan="1"><bold>Inflorescence</bold></td><td rowspan="1" colspan="1">Mostly compact, corymbiform (1–)6(–10)-flowered botrya up to 25 mm long, rarely with inflorescence at the ultimate branchlet tips elongated; these elongate botrya always surmounted by active terminal vegetative growth. Male flowers not seen</td><td rowspan="1" colspan="1">Mostly compact, corymbiform (1–3–)7(–10)-flowered botrya, up to 40 mm long. Inflorescences at the ultimate branchlet terminus uncommon (except in trailing epicormic growth), if present then up to 80 mm long, bearing active terminal growth. Flowers of late season elongate botrya often functionally male</td></tr><tr><td rowspan="1" colspan="1"><bold>Pherophylls</bold></td><td rowspan="1" colspan="1">Deciduous, initial few foliose rest squamiform, tightly clasping pedicels to ± spreading, 0.5–1 mm long, foliose pherophylls pale green, oblong, oblong-obovate to oblanceolate; squamiform pherophylls brown or pink, deltoid to oblong-ovate</td><td rowspan="1" colspan="1">Deciduous, initial few foliose rest squamiform, tightly clasping pedicel or spreading, 0.4–1.6 mm long; foliose pherophylls green to bronze-green, shortly lanceolate to obovate; squamiform pherophylls amber-brown to brown, deltoid to ovate</td></tr><tr><td rowspan="1" colspan="1"><bold>Hypanthium</bold></td><td rowspan="1" colspan="1">Narrowly cupular to campanulate, (1.8–)2.5(–3.3) × (1.7–)2.4(–3.1) mm. Free portion 0.3–1.0 mm long</td><td rowspan="1" colspan="1">Obconic to funnelform, (1.7–)2.4(–3.2) × (2.8–)3.6(–4.3) mm, with free portion 0.6–0.9 mm long</td></tr><tr><td rowspan="1" colspan="1"><bold>Flower diameter</bold></td><td rowspan="1" colspan="1">(3.3–)5.5(–9.0) mm</td><td rowspan="1" colspan="1">(3.6–)6.8(–9.0) mm</td></tr><tr><td rowspan="1" colspan="1"><bold>Petals</bold></td><td rowspan="1" colspan="1">5(–6). White, pinkish white, usually basally flushed pink, sometimes completely pink, orbicular, sometimes cuneate, 1.4–1.6(–2.0) × 1.4–1.6(–2.0) mm. Oil glands not evident when fresh, drying colourless</td><td rowspan="1" colspan="1">5(–6). White, orbicular to very broadly ovate, 1.5–1.9(–2.8) × 1.5–1.9(–2.6) mm. Oil glands colourless in fresh and dried material</td></tr><tr><td rowspan="1" colspan="1"><bold>Anthers</bold></td><td rowspan="1" colspan="1">Testiculate, 0.04–0.08 × 0.02–0.04 mm. Anther connective gland orange when fresh, drying pale brown</td><td rowspan="1" colspan="1">Testicular-oval to testicular-ellipsoid, 0.06–0.09 × 0.05–0.08 mm. Anther connective gland pale lemon to pink when fresh, drying yellow to pale orange</td></tr><tr><td rowspan="1" colspan="1"><bold>Pollen</bold></td><td rowspan="1" colspan="1">(12.8–)14.7(–16.6) μm</td><td rowspan="1" colspan="1">(12.2–)13.6(–17.8) μm</td></tr><tr><td rowspan="1" colspan="1"><bold>Ovary</bold></td><td rowspan="1" colspan="1">(3–)4(–5) locular</td><td rowspan="1" colspan="1">3–4(–5) locular</td></tr><tr><td rowspan="1" colspan="1"><bold>Style and stigma</bold></td><td rowspan="1" colspan="1">Style 2.0–3.6 mm long at anthesis, white basally flushed with pink; stigma capitate, scarcely wider than style. Domed along margins with a basal central depression</td><td rowspan="1" colspan="1">Style 1.0–1.8 mm long at anthesis, white; stigma capitate, scarcely wider than style, flat</td></tr><tr><td rowspan="1" colspan="1"><bold>Fruit</bold></td><td rowspan="1" colspan="1">Usually barrel-shaped, rarely cupular, (1.0–)2.3(–3.3) × (1.6–)2.2(–3.2) mm. ± Persistent</td><td rowspan="1" colspan="1">Broadly obconic to cupular, (2.1–)2.6(–3.0) × (2.5–)3.0(–3.7) mm. Rarely persistent</td></tr><tr><td rowspan="1" colspan="1"><bold>Seed</bold></td><td rowspan="1" colspan="1">Orange-brown to dark brown, narrowly oblong, oblong, oblong-obovate to falcate-oblong, 0.80–1.00 × 0.45–0.50 mm. Surface coarsely reticulate</td><td rowspan="1" colspan="1">Amber, orange-brown to brown, oblong, oblong-obovate 0.50–1.02 × 0.52–0.68 mm. Surface coarsely reticulate</td></tr><tr><td rowspan="1" colspan="1"><bold>Chromosome karyotype</bold></td><td rowspan="1" colspan="1">11 chromosome pairs, 0.9–1 μm long</td><td rowspan="1" colspan="1">11 chromosome pairs, 0.9–1 μm long</td></tr></tbody></table></table-wrap><table-wrap id="T2" position="float" orientation="portrait"><label>Table 2.</label><caption><p>Sites of character variability within Australian and New Zealand taxa and informal entities of the <italic><tp:taxon-name><tp:taxon-name-part taxon-name-part-type="genus">Kunzea</tp:taxon-name-part> <tp:taxon-name-part taxon-name-part-type="species">ericoides</tp:taxon-name-part></tp:taxon-name></italic> complex (from <xref ref-type="bibr" rid="B35">de Lange 2007</xref>).</p></caption><table rules="all"><tbody><tr><th rowspan="1" colspan="1" style="text-align:left">Taxon/Informal Entity</th><th rowspan="1" colspan="11" style="text-align:center">ITS-1</th><th rowspan="1" colspan="4" style="text-align:center">ITS-2</th><th rowspan="1" colspan="21" style="text-align:center">ETS</th></tr><tr><th rowspan="1" colspan="1" style="text-align:left">Alignment Position</th><th rowspan="1" colspan="1" style="text-align:center">542</th><th rowspan="1" colspan="1" style="text-align:center">548</th><th rowspan="1" colspan="1" style="text-align:center">553</th><th rowspan="1" colspan="1" style="text-align:center">581</th><th rowspan="1" colspan="1" style="text-align:center">594</th><th rowspan="1" colspan="1" style="text-align:center">639</th><th rowspan="1" colspan="1" style="text-align:center">646</th><th rowspan="1" colspan="1" style="text-align:center">671</th><th rowspan="1" colspan="1" style="text-align:center">724</th><th rowspan="1" colspan="1" style="text-align:center">742</th><th rowspan="1" colspan="1" style="text-align:center">756</th><th rowspan="1" colspan="1" style="text-align:center">994</th><th rowspan="1" colspan="1" style="text-align:center">1020</th><th rowspan="1" colspan="1" style="text-align:center">1028</th><th rowspan="1" colspan="1" style="text-align:center">1077</th><th rowspan="1" colspan="1" style="text-align:center">18</th><th rowspan="1" colspan="1" style="text-align:center">41</th><th rowspan="1" colspan="1" style="text-align:center">62</th><th rowspan="1" colspan="1" style="text-align:center">68</th><th rowspan="1" colspan="1" style="text-align:center">75</th><th rowspan="1" colspan="1" style="text-align:center">123</th><th rowspan="1" colspan="1" style="text-align:center">153</th><th rowspan="1" colspan="1" style="text-align:center">201</th><th rowspan="1" colspan="1" style="text-align:center">202</th><th rowspan="1" colspan="1" style="text-align:center">210</th><th rowspan="1" colspan="1" style="text-align:center">213</th><th rowspan="1" colspan="1" style="text-align:center">221</th><th rowspan="1" colspan="1" style="text-align:center">232</th><th rowspan="1" colspan="1" style="text-align:center">252</th><th rowspan="1" colspan="1" style="text-align:center">259</th><th rowspan="1" colspan="1" style="text-align:center">269</th><th rowspan="1" colspan="1" style="text-align:center">274</th><th rowspan="1" colspan="1" style="text-align:center">275</th><th rowspan="1" colspan="1" style="text-align:center">276</th><th rowspan="1" colspan="1" style="text-align:center">286</th><th rowspan="1" colspan="1" style="text-align:center">404</th></tr><tr><td rowspan="1" colspan="37" style="text-align:left"><bold>Australian <italic><tp:taxon-name><tp:taxon-name-part taxon-name-part-type="genus">Kunzea</tp:taxon-name-part> <tp:taxon-name-part taxon-name-part-type="species">ericoides</tp:taxon-name-part></tp:taxon-name></italic> complex</bold></td></tr><tr><td rowspan="1" colspan="1" style="text-align:left"><italic><tp:taxon-name><tp:taxon-name-part taxon-name-part-type="genus">Kunzea</tp:taxon-name-part> <tp:taxon-name-part taxon-name-part-type="species">leptospermoides</tp:taxon-name-part></tp:taxon-name></italic> F.Muell ex Miq.</td><td rowspan="1" colspan="1" style="text-align:center">a</td><td rowspan="1" colspan="1" style="text-align:center; background-color:#a8d385">*</td><td rowspan="1" colspan="1" style="text-align:center">c</td><td rowspan="1" colspan="1" style="text-align:center; background-color:#ffe206">a</td><td rowspan="1" colspan="1" style="text-align:center; background-color:#ffe206">a</td><td rowspan="1" colspan="1" style="text-align:center">g</td><td rowspan="1" colspan="1" style="text-align:center">c</td><td rowspan="1" colspan="1" style="text-align:center">c</td><td rowspan="1" colspan="1" style="text-align:center">g</td><td rowspan="1" colspan="1" style="text-align:center">t</td><td rowspan="1" colspan="1" style="text-align:center; background-color:#e6a0bc">t</td><td rowspan="1" colspan="1" style="text-align:center">g</td><td rowspan="1" colspan="1" style="text-align:center">c</td><td rowspan="1" colspan="1" style="text-align:center">*</td><td rowspan="1" colspan="1" style="text-align:center">g</td><td rowspan="1" colspan="1" style="text-align:center">c</td><td rowspan="1" colspan="1" style="text-align:center">a</td><td rowspan="1" colspan="1" style="text-align:center">a</td><td rowspan="1" colspan="1" style="text-align:center; background-color:#e6a0bc">g</td><td rowspan="1" colspan="1" style="text-align:center">c</td><td rowspan="1" colspan="1" style="text-align:center; background-color:#e6a0bc">a</td><td rowspan="1" colspan="1" style="text-align:center">c</td><td rowspan="1" colspan="1" style="text-align:center">g</td><td rowspan="1" colspan="1" style="text-align:center">a</td><td rowspan="1" colspan="1" style="text-align:center; background-color:#b9529f">a</td><td rowspan="1" colspan="1" style="text-align:center">c</td><td rowspan="1" colspan="1" style="text-align:center">c</td><td rowspan="1" colspan="1" style="text-align:center">c</td><td rowspan="1" colspan="1" style="text-align:center; background-color:#f6ec13">c/a</td><td rowspan="1" colspan="1" style="text-align:center">g</td><td rowspan="1" colspan="1" style="text-align:center; background-color:#b9529f">*</td><td rowspan="1" colspan="1" style="text-align:center; background-color:#b9529f">a</td><td rowspan="1" colspan="1" style="text-align:center; background-color:#b9529f">a</td><td rowspan="1" colspan="1" style="text-align:center; background-color:#b9529f">t</td><td rowspan="1" colspan="1" style="text-align:center">*</td><td rowspan="1" colspan="1" style="text-align:center; background-color:#f6ec13">c/t</td></tr><tr><td rowspan="1" colspan="1" style="text-align:left"><italic><tp:taxon-name><tp:taxon-name-part taxon-name-part-type="genus">Kunzea</tp:taxon-name-part> <tp:taxon-name-part taxon-name-part-type="species">peduncularis</tp:taxon-name-part></tp:taxon-name></italic> F.Muell.</td><td rowspan="1" colspan="1" style="text-align:center">a</td><td rowspan="1" colspan="1" style="text-align:center; background-color:#a8d385">*</td><td rowspan="1" colspan="1" style="text-align:center">c</td><td rowspan="1" colspan="1" style="text-align:center">*</td><td rowspan="1" colspan="1" style="text-align:center">*</td><td rowspan="1" colspan="1" style="text-align:center">g</td><td rowspan="1" colspan="1" style="text-align:center">c</td><td rowspan="1" colspan="1" style="text-align:center">c</td><td rowspan="1" colspan="1" style="text-align:center">g</td><td rowspan="1" colspan="1" style="text-align:center">t</td><td rowspan="1" colspan="1" style="text-align:center; background-color:#e6a0bc">t</td><td rowspan="1" colspan="1" style="text-align:center">g</td><td rowspan="1" colspan="1" style="text-align:center">c</td><td rowspan="1" colspan="1" style="text-align:center; background-color:#a8d385">c</td><td rowspan="1" colspan="1" style="text-align:center">g</td><td rowspan="1" colspan="1" style="text-align:center">c</td><td rowspan="1" colspan="1" style="text-align:center">a</td><td rowspan="1" colspan="1" style="text-align:center">a</td><td rowspan="1" colspan="1" style="text-align:center; background-color:#e6a0bc">g</td><td rowspan="1" colspan="1" style="text-align:center">c</td><td rowspan="1" colspan="1" style="text-align:center; background-color:#e6a0bc">a</td><td rowspan="1" colspan="1" style="text-align:center">c</td><td rowspan="1" colspan="1" style="text-align:center">g</td><td rowspan="1" colspan="1" style="text-align:center">a</td><td rowspan="1" colspan="1" style="text-align:center; background-color:#b9529f">a</td><td rowspan="1" colspan="1" style="text-align:center">c</td><td rowspan="1" colspan="1" style="text-align:center">c</td><td rowspan="1" colspan="1" style="text-align:center">c</td><td rowspan="1" colspan="1" style="text-align:center">c</td><td rowspan="1" colspan="1" style="text-align:center">g</td><td rowspan="1" colspan="1" style="text-align:center; background-color:#b9529f">*</td><td rowspan="1" colspan="1" style="text-align:center; background-color:#b9529f">a</td><td rowspan="1" colspan="1" style="text-align:center; background-color:#b9529f">a</td><td rowspan="1" colspan="1" style="text-align:center; background-color:#b9529f">t</td><td rowspan="1" colspan="1" style="text-align:center">*</td><td rowspan="1" colspan="1" style="text-align:center">c</td></tr><tr><td rowspan="1" colspan="1" style="text-align:left"><italic><tp:taxon-name><tp:taxon-name-part taxon-name-part-type="genus">Kunzea</tp:taxon-name-part> <tp:taxon-name-part taxon-name-part-type="species">phylicioides</tp:taxon-name-part></tp:taxon-name></italic> (A.Cunn. ex Schauer) Druce</td><td rowspan="1" colspan="1" style="text-align:center; background-color:#ffe206">a/t</td><td rowspan="1" colspan="1" style="text-align:center; background-color:#e6a0bc">a</td><td rowspan="1" colspan="1" style="text-align:center">c</td><td rowspan="1" colspan="1" style="text-align:center">*</td><td rowspan="1" colspan="1" style="text-align:center">*</td><td rowspan="1" colspan="1" style="text-align:center">g</td><td rowspan="1" colspan="1" style="text-align:center">c</td><td rowspan="1" colspan="1" style="text-align:center">c</td><td rowspan="1" colspan="1" style="text-align:center">g</td><td rowspan="1" colspan="1" style="text-align:center">t</td><td rowspan="1" colspan="1" style="text-align:center; background-color:#e6a0bc">t</td><td rowspan="1" colspan="1" style="text-align:center">g</td><td rowspan="1" colspan="1" style="text-align:center">c</td><td rowspan="1" colspan="1" style="text-align:center">*</td><td rowspan="1" colspan="1" style="text-align:center">g</td><td rowspan="1" colspan="1" style="text-align:center">c</td><td rowspan="1" colspan="1" style="text-align:center">a</td><td rowspan="1" colspan="1" style="text-align:center">a</td><td rowspan="1" colspan="1" style="text-align:center; background-color:#e6a0bc">g</td><td rowspan="1" colspan="1" style="text-align:center">c</td><td rowspan="1" colspan="1" style="text-align:center; background-color:#e6a0bc">a</td><td rowspan="1" colspan="1" style="text-align:center">c</td><td rowspan="1" colspan="1" style="text-align:center; background-color:#69bd45">g/a</td><td rowspan="1" colspan="1" style="text-align:center">a</td><td rowspan="1" colspan="1" style="text-align:center; background-color:#b9529f">a</td><td rowspan="1" colspan="1" style="text-align:center">c</td><td rowspan="1" colspan="1" style="text-align:center">c</td><td rowspan="1" colspan="1" style="text-align:center">c</td><td rowspan="1" colspan="1" style="text-align:center">c</td><td rowspan="1" colspan="1" style="text-align:center">g</td><td rowspan="1" colspan="1" style="text-align:center; background-color:#b9529f">*</td><td rowspan="1" colspan="1" style="text-align:center; background-color:#b9529f">a</td><td rowspan="1" colspan="1" style="text-align:center; background-color:#b9529f">a</td><td rowspan="1" colspan="1" style="text-align:center; background-color:#b9529f">t</td><td rowspan="1" colspan="1" style="text-align:center">*</td><td rowspan="1" colspan="1" style="text-align:center">c</td></tr><tr><td rowspan="1" colspan="1" style="text-align:left"><tp:taxon-name><tp:taxon-name-part taxon-name-part-type="genus">Kunzea</tp:taxon-name-part> <tp:taxon-name-part taxon-name-part-type="infraspecific-rank">aff.</tp:taxon-name-part> <tp:taxon-name-part taxon-name-part-type="species">peduncularis</tp:taxon-name-part></tp:taxon-name></td><td rowspan="1" colspan="1" style="text-align:center; background-color:#ffe206">t</td><td rowspan="1" colspan="1" style="text-align:center; background-color:#e6a0bc">a</td><td rowspan="1" colspan="1" style="text-align:center; background-color:#ffe206">c/t</td><td rowspan="1" colspan="1" style="text-align:center">*</td><td rowspan="1" colspan="1" style="text-align:center">*</td><td rowspan="1" colspan="1" style="text-align:center">g</td><td rowspan="1" colspan="1" style="text-align:center; background-color:#ffe206">c/t</td><td rowspan="1" colspan="1" style="text-align:center">c</td><td rowspan="1" colspan="1" style="text-align:center">g</td><td rowspan="1" colspan="1" style="text-align:center">t</td><td rowspan="1" colspan="1" style="text-align:center; background-color:#e6a0bc">t</td><td rowspan="1" colspan="1" style="text-align:center">g</td><td rowspan="1" colspan="1" style="text-align:center">c</td><td rowspan="1" colspan="1" style="text-align:center">*</td><td rowspan="1" colspan="1" style="text-align:center">g</td><td rowspan="1" colspan="1" style="text-align:center">c</td><td rowspan="1" colspan="1" style="text-align:center">a</td><td rowspan="1" colspan="1" style="text-align:center">a</td><td rowspan="1" colspan="1" style="text-align:center; background-color:#e6a0bc">g</td><td rowspan="1" colspan="1" style="text-align:center">c</td><td rowspan="1" colspan="1" style="text-align:center; background-color:#e6a0bc">a</td><td rowspan="1" colspan="1" style="text-align:center">c</td><td rowspan="1" colspan="1" style="text-align:center">g</td><td rowspan="1" colspan="1" style="text-align:center">a</td><td rowspan="1" colspan="1" style="text-align:center; background-color:#b9529f">a</td><td rowspan="1" colspan="1" style="text-align:center; background-color:#f6ec13">c/t</td><td rowspan="1" colspan="1" style="text-align:center">c</td><td rowspan="1" colspan="1" style="text-align:center">c</td><td rowspan="1" colspan="1" style="text-align:center">c</td><td rowspan="1" colspan="1" style="text-align:center">g</td><td rowspan="1" colspan="1" style="text-align:center; background-color:#b9529f">*</td><td rowspan="1" colspan="1" style="text-align:center; background-color:#b9529f">a</td><td rowspan="1" colspan="1" style="text-align:center; background-color:#b9529f">a</td><td rowspan="1" colspan="1" style="text-align:center; background-color:#b9529f">t</td><td rowspan="1" colspan="1" style="text-align:center">*</td><td rowspan="1" colspan="1" style="text-align:center">c</td></tr><tr><td rowspan="1" colspan="1" style="text-align:left"><tp:taxon-name><tp:taxon-name-part taxon-name-part-type="genus">Kunzea</tp:taxon-name-part> <tp:taxon-name-part taxon-name-part-type="infraspecific-rank">aff.</tp:taxon-name-part> <tp:taxon-name-part taxon-name-part-type="species">ericoides</tp:taxon-name-part></tp:taxon-name> (g)</td><td rowspan="1" colspan="1" style="text-align:center">a</td><td rowspan="1" colspan="1" style="text-align:center; background-color:#a8d385">*</td><td rowspan="1" colspan="1" style="text-align:center">c</td><td rowspan="1" colspan="1" style="text-align:center">*</td><td rowspan="1" colspan="1" style="text-align:center">*</td><td rowspan="1" colspan="1" style="text-align:center">g</td><td rowspan="1" colspan="1" style="text-align:center">c</td><td rowspan="1" colspan="1" style="text-align:center">c</td><td rowspan="1" colspan="1" style="text-align:center">g</td><td rowspan="1" colspan="1" style="text-align:center">t</td><td rowspan="1" colspan="1" style="text-align:center; background-color:#e6a0bc">t</td><td rowspan="1" colspan="1" style="text-align:center">g</td><td rowspan="1" colspan="1" style="text-align:center">c</td><td rowspan="1" colspan="1" style="text-align:center">*</td><td rowspan="1" colspan="1" style="text-align:center">g</td><td rowspan="1" colspan="1" style="text-align:center">c</td><td rowspan="1" colspan="1" style="text-align:center">a</td><td rowspan="1" colspan="1" style="text-align:center">a</td><td rowspan="1" colspan="1" style="text-align:center; background-color:#e6a0bc">g</td><td rowspan="1" colspan="1" style="text-align:center; background-color:#ffe206">t</td><td rowspan="1" colspan="1" style="text-align:center; background-color:#e6a0bc">a</td><td rowspan="1" colspan="1" style="text-align:center">c</td><td rowspan="1" colspan="1" style="text-align:center; background-color:#69bd45">g/a</td><td rowspan="1" colspan="1" style="text-align:center">a</td><td rowspan="1" colspan="1" style="text-align:center; background-color:#b9529f">a</td><td rowspan="1" colspan="1" style="text-align:center">c</td><td rowspan="1" colspan="1" style="text-align:center">c</td><td rowspan="1" colspan="1" style="text-align:center">c</td><td rowspan="1" colspan="1" style="text-align:center">c</td><td rowspan="1" colspan="1" style="text-align:center">g</td><td rowspan="1" colspan="1" style="text-align:center; background-color:#b9529f">*</td><td rowspan="1" colspan="1" style="text-align:center; background-color:#b9529f">a</td><td rowspan="1" colspan="1" style="text-align:center; background-color:#b9529f">a</td><td rowspan="1" colspan="1" style="text-align:center; background-color:#b9529f">t</td><td rowspan="1" colspan="1" style="text-align:center">*</td><td rowspan="1" colspan="1" style="text-align:center">c</td></tr><tr><td rowspan="1" colspan="1" style="text-align:left"><tp:taxon-name><tp:taxon-name-part taxon-name-part-type="genus">Kunzea</tp:taxon-name-part> <tp:taxon-name-part taxon-name-part-type="infraspecific-rank">aff.</tp:taxon-name-part> <tp:taxon-name-part taxon-name-part-type="species">ericoides</tp:taxon-name-part></tp:taxon-name> (h)</td><td rowspan="1" colspan="1" style="text-align:center">a</td><td rowspan="1" colspan="1" style="text-align:center; background-color:#a8d385">*</td><td rowspan="1" colspan="1" style="text-align:center">c</td><td rowspan="1" colspan="1" style="text-align:center">*</td><td rowspan="1" colspan="1" style="text-align:center">*</td><td rowspan="1" colspan="1" style="text-align:center">g</td><td rowspan="1" colspan="1" style="text-align:center">c</td><td rowspan="1" colspan="1" style="text-align:center">c</td><td rowspan="1" colspan="1" style="text-align:center">g</td><td rowspan="1" colspan="1" style="text-align:center">t</td><td rowspan="1" colspan="1" style="text-align:center; background-color:#e6a0bc">t</td><td rowspan="1" colspan="1" style="text-align:center">g</td><td rowspan="1" colspan="1" style="text-align:center">c</td><td rowspan="1" colspan="1" style="text-align:center; background-color:#a8d385">c</td><td rowspan="1" colspan="1" style="text-align:center">g</td><td rowspan="1" colspan="1" style="text-align:center">c</td><td rowspan="1" colspan="1" style="text-align:center">a</td><td rowspan="1" colspan="1" style="text-align:center">a</td><td rowspan="1" colspan="1" style="text-align:center; background-color:#e6a0bc">g</td><td rowspan="1" colspan="1" style="text-align:center">c</td><td rowspan="1" colspan="1" style="text-align:center; background-color:#e6a0bc">a</td><td rowspan="1" colspan="1" style="text-align:center">c</td><td rowspan="1" colspan="1" style="text-align:center">g</td><td rowspan="1" colspan="1" style="text-align:center">a</td><td rowspan="1" colspan="1" style="text-align:center; background-color:#b9529f">a</td><td rowspan="1" colspan="1" style="text-align:center">c</td><td rowspan="1" colspan="1" style="text-align:center">c</td><td rowspan="1" colspan="1" style="text-align:center">c</td><td rowspan="1" colspan="1" style="text-align:center">c</td><td rowspan="1" colspan="1" style="text-align:center">g</td><td rowspan="1" colspan="1" style="text-align:center; background-color:#b9529f">*</td><td rowspan="1" colspan="1" style="text-align:center; background-color:#b9529f">a</td><td rowspan="1" colspan="1" style="text-align:center; background-color:#b9529f">a</td><td rowspan="1" colspan="1" style="text-align:center; background-color:#b9529f">t</td><td rowspan="1" colspan="1" style="text-align:center">*</td><td rowspan="1" colspan="1" style="text-align:center">c</td></tr><tr><td rowspan="1" colspan="1" style="text-align:left"><tp:taxon-name><tp:taxon-name-part taxon-name-part-type="genus">Kunzea</tp:taxon-name-part> <tp:taxon-name-part taxon-name-part-type="infraspecific-rank">aff.</tp:taxon-name-part> <tp:taxon-name-part taxon-name-part-type="species">ericoides</tp:taxon-name-part></tp:taxon-name> (i)</td><td rowspan="1" colspan="1" style="text-align:center">a</td><td rowspan="1" colspan="1" style="text-align:center; background-color:#e6a0bc">a</td><td rowspan="1" colspan="1" style="text-align:center">c</td><td rowspan="1" colspan="1" style="text-align:center">*</td><td rowspan="1" colspan="1" style="text-align:center">*</td><td rowspan="1" colspan="1" style="text-align:center">g</td><td rowspan="1" colspan="1" style="text-align:center">c</td><td rowspan="1" colspan="1" style="text-align:center">c</td><td rowspan="1" colspan="1" style="text-align:center">c</td><td rowspan="1" colspan="1" style="text-align:center">t</td><td rowspan="1" colspan="1" style="text-align:center; background-color:#e6a0bc">t</td><td rowspan="1" colspan="1" style="text-align:center">g</td><td rowspan="1" colspan="1" style="text-align:center">c</td><td rowspan="1" colspan="1" style="text-align:center">*</td><td rowspan="1" colspan="1" style="text-align:center; background-color:#ffe206">a</td><td rowspan="1" colspan="1" style="text-align:center">c</td><td rowspan="1" colspan="1" style="text-align:center">a</td><td rowspan="1" colspan="1" style="text-align:center">a</td><td rowspan="1" colspan="1" style="text-align:center; background-color:#e6a0bc">g</td><td rowspan="1" colspan="1" style="text-align:center">c</td><td rowspan="1" colspan="1" style="text-align:center">g</td><td rowspan="1" colspan="1" style="text-align:center">c</td><td rowspan="1" colspan="1" style="text-align:center; background-color:#f6ec13">a</td><td rowspan="1" colspan="1" style="text-align:center">a</td><td rowspan="1" colspan="1" style="text-align:center; background-color:#b9529f">a</td><td rowspan="1" colspan="1" style="text-align:center">c</td><td rowspan="1" colspan="1" style="text-align:center; background-color:#f6ec13">t</td><td rowspan="1" colspan="1" style="text-align:center">c</td><td rowspan="1" colspan="1" style="text-align:center">c</td><td rowspan="1" colspan="1" style="text-align:center">g</td><td rowspan="1" colspan="1" style="text-align:center; background-color:#b9529f">*</td><td rowspan="1" colspan="1" style="text-align:center; background-color:#b9529f">a</td><td rowspan="1" colspan="1" style="text-align:center; background-color:#b9529f">a</td><td rowspan="1" colspan="1" style="text-align:center; background-color:#b9529f">t</td><td rowspan="1" colspan="1" style="text-align:center">*</td><td rowspan="1" colspan="1" style="text-align:center">c</td></tr><tr><td rowspan="1" colspan="37" style="text-align:left"><bold>New Zealand <italic><tp:taxon-name><tp:taxon-name-part taxon-name-part-type="genus">Kunzea</tp:taxon-name-part> <tp:taxon-name-part taxon-name-part-type="species">ericoides</tp:taxon-name-part></tp:taxon-name></italic> complex</bold></td></tr><tr><td rowspan="1" colspan="1" style="text-align:left"><italic><tp:taxon-name><tp:taxon-name-part taxon-name-part-type="genus">Kunzea</tp:taxon-name-part> <tp:taxon-name-part taxon-name-part-type="species">amathicola</tp:taxon-name-part></tp:taxon-name></italic></td><td rowspan="1" colspan="1" style="text-align:center">a</td><td rowspan="1" colspan="1" style="text-align:center">c</td><td rowspan="1" colspan="1" style="text-align:center">c</td><td rowspan="1" colspan="1" style="text-align:center">*</td><td rowspan="1" colspan="1" style="text-align:center">*</td><td rowspan="1" colspan="1" style="text-align:center">g</td><td rowspan="1" colspan="1" style="text-align:center">c</td><td rowspan="1" colspan="1" style="text-align:center; background-color:#ffe206">t</td><td rowspan="1" colspan="1" style="text-align:center">g</td><td rowspan="1" colspan="1" style="text-align:center; background-color:#a8d385">g/t</td><td rowspan="1" colspan="1" style="text-align:center">c</td><td rowspan="1" colspan="1" style="text-align:center">g</td><td rowspan="1" colspan="1" style="text-align:center">c</td><td rowspan="1" colspan="1" style="text-align:center">*</td><td rowspan="1" colspan="1" style="text-align:center">g</td><td rowspan="1" colspan="1" style="text-align:center">c</td><td rowspan="1" colspan="1" style="text-align:center">a</td><td rowspan="1" colspan="1" style="text-align:center">a</td><td rowspan="1" colspan="1" style="text-align:center; background-color:#e6a0bc">g</td><td rowspan="1" colspan="1" style="text-align:center">c</td><td rowspan="1" colspan="1" style="text-align:center">g</td><td rowspan="1" colspan="1" style="text-align:center">c</td><td rowspan="1" colspan="1" style="text-align:center">g</td><td rowspan="1" colspan="1" style="text-align:center">a</td><td rowspan="1" colspan="1" style="text-align:center">g</td><td rowspan="1" colspan="1" style="text-align:center">c</td><td rowspan="1" colspan="1" style="text-align:center">c</td><td rowspan="1" colspan="1" style="text-align:center">c</td><td rowspan="1" colspan="1" style="text-align:center">c</td><td rowspan="1" colspan="1" style="text-align:center">g</td><td rowspan="1" colspan="1" style="text-align:center; background-color:#ed1f24">g</td><td rowspan="1" colspan="1" style="text-align:center">*</td><td rowspan="1" colspan="1" style="text-align:center">*</td><td rowspan="1" colspan="1" style="text-align:center">*</td><td rowspan="1" colspan="1" style="text-align:center">*</td><td rowspan="1" colspan="1" style="text-align:center">c</td></tr><tr><td rowspan="1" colspan="1" style="text-align:left"><italic><tp:taxon-name><tp:taxon-name-part taxon-name-part-type="genus">Kunzea</tp:taxon-name-part> <tp:taxon-name-part taxon-name-part-type="species">ericoides</tp:taxon-name-part></tp:taxon-name></italic></td><td rowspan="1" colspan="1" style="text-align:center">a</td><td rowspan="1" colspan="1" style="text-align:center">c</td><td rowspan="1" colspan="1" style="text-align:center">c</td><td rowspan="1" colspan="1" style="text-align:center">*</td><td rowspan="1" colspan="1" style="text-align:center">*</td><td rowspan="1" colspan="1" style="text-align:center">g</td><td rowspan="1" colspan="1" style="text-align:center">c</td><td rowspan="1" colspan="1" style="text-align:center">c</td><td rowspan="1" colspan="1" style="text-align:center">g</td><td rowspan="1" colspan="1" style="text-align:center">t</td><td rowspan="1" colspan="1" style="text-align:center">c</td><td rowspan="1" colspan="1" style="text-align:center">g</td><td rowspan="1" colspan="1" style="text-align:center">c</td><td rowspan="1" colspan="1" style="text-align:center">*</td><td rowspan="1" colspan="1" style="text-align:center">g</td><td rowspan="1" colspan="1" style="text-align:center">c</td><td rowspan="1" colspan="1" style="text-align:center">a</td><td rowspan="1" colspan="1" style="text-align:center">a</td><td rowspan="1" colspan="1" style="text-align:center">a</td><td rowspan="1" colspan="1" style="text-align:center">c</td><td rowspan="1" colspan="1" style="text-align:center">g</td><td rowspan="1" colspan="1" style="text-align:center; background-color:#f6ec13">c/t</td><td rowspan="1" colspan="1" style="text-align:center">g</td><td rowspan="1" colspan="1" style="text-align:center">a</td><td rowspan="1" colspan="1" style="text-align:center">g</td><td rowspan="1" colspan="1" style="text-align:center">c</td><td rowspan="1" colspan="1" style="text-align:center">c</td><td rowspan="1" colspan="1" style="text-align:center; background-color:#69bd45">g/c</td><td rowspan="1" colspan="1" style="text-align:center">c</td><td rowspan="1" colspan="1" style="text-align:center">g</td><td rowspan="1" colspan="1" style="text-align:center; background-color:#6fccdd">c</td><td rowspan="1" colspan="1" style="text-align:center">*</td><td rowspan="1" colspan="1" style="text-align:center">*</td><td rowspan="1" colspan="1" style="text-align:center">*</td><td rowspan="1" colspan="1" style="text-align:center">*</td><td rowspan="1" colspan="1" style="text-align:center">c</td></tr><tr><td rowspan="1" colspan="1" style="text-align:left"><italic><tp:taxon-name><tp:taxon-name-part taxon-name-part-type="genus">Kunzea</tp:taxon-name-part> <tp:taxon-name-part taxon-name-part-type="species">linearis</tp:taxon-name-part></tp:taxon-name></italic></td><td rowspan="1" colspan="1" style="text-align:center">a</td><td rowspan="1" colspan="1" style="text-align:center">c</td><td rowspan="1" colspan="1" style="text-align:center">c</td><td rowspan="1" colspan="1" style="text-align:center">*</td><td rowspan="1" colspan="1" style="text-align:center">*</td><td rowspan="1" colspan="1" style="text-align:center">g</td><td rowspan="1" colspan="1" style="text-align:center">c</td><td rowspan="1" colspan="1" style="text-align:center">c</td><td rowspan="1" colspan="1" style="text-align:center">g</td><td rowspan="1" colspan="1" style="text-align:center">t</td><td rowspan="1" colspan="1" style="text-align:center">c</td><td rowspan="1" colspan="1" style="text-align:center">g</td><td rowspan="1" colspan="1" style="text-align:center">c</td><td rowspan="1" colspan="1" style="text-align:center">*</td><td rowspan="1" colspan="1" style="text-align:center">g</td><td rowspan="1" colspan="1" style="text-align:center">c</td><td rowspan="1" colspan="1" style="text-align:center; background-color:#ffe206">g</td><td rowspan="1" colspan="1" style="text-align:center">a</td><td rowspan="1" colspan="1" style="text-align:center">a</td><td rowspan="1" colspan="1" style="text-align:center">c</td><td rowspan="1" colspan="1" style="text-align:center">g</td><td rowspan="1" colspan="1" style="text-align:center">c</td><td rowspan="1" colspan="1" style="text-align:center">g</td><td rowspan="1" colspan="1" style="text-align:center">a</td><td rowspan="1" colspan="1" style="text-align:center">g</td><td rowspan="1" colspan="1" style="text-align:center">c</td><td rowspan="1" colspan="1" style="text-align:center">c</td><td rowspan="1" colspan="1" style="text-align:center; background-color:#69bd45">g/c</td><td rowspan="1" colspan="1" style="text-align:center">c</td><td rowspan="1" colspan="1" style="text-align:center; background-color:#f6ec13">g/a</td><td rowspan="1" colspan="1" style="text-align:center; background-color:#6fccdd">c</td><td rowspan="1" colspan="1" style="text-align:center">*</td><td rowspan="1" colspan="1" style="text-align:center">*</td><td rowspan="1" colspan="1" style="text-align:center">*</td><td rowspan="1" colspan="1" style="text-align:center">*</td><td rowspan="1" colspan="1" style="text-align:center">c</td></tr><tr><td rowspan="1" colspan="1" style="text-align:left"><italic><tp:taxon-name><tp:taxon-name-part taxon-name-part-type="genus">Kunzea</tp:taxon-name-part> <tp:taxon-name-part taxon-name-part-type="species">robusta</tp:taxon-name-part></tp:taxon-name></italic></td><td rowspan="1" colspan="1" style="text-align:center">a</td><td rowspan="1" colspan="1" style="text-align:center">c</td><td rowspan="1" colspan="1" style="text-align:center">c</td><td rowspan="1" colspan="1" style="text-align:center">*</td><td rowspan="1" colspan="1" style="text-align:center">*</td><td rowspan="1" colspan="1" style="text-align:center">g</td><td rowspan="1" colspan="1" style="text-align:center">c</td><td rowspan="1" colspan="1" style="text-align:center">c</td><td rowspan="1" colspan="1" style="text-align:center">g</td><td rowspan="1" colspan="1" style="text-align:center">t</td><td rowspan="1" colspan="1" style="text-align:center">c</td><td rowspan="1" colspan="1" style="text-align:center">g</td><td rowspan="1" colspan="1" style="text-align:center">c</td><td rowspan="1" colspan="1" style="text-align:center">*</td><td rowspan="1" colspan="1" style="text-align:center">g</td><td rowspan="1" colspan="1" style="text-align:center">c</td><td rowspan="1" colspan="1" style="text-align:center">a</td><td rowspan="1" colspan="1" style="text-align:center">a</td><td rowspan="1" colspan="1" style="text-align:center">a</td><td rowspan="1" colspan="1" style="text-align:center">c</td><td rowspan="1" colspan="1" style="text-align:center">g</td><td rowspan="1" colspan="1" style="text-align:center">c</td><td rowspan="1" colspan="1" style="text-align:center">g</td><td rowspan="1" colspan="1" style="text-align:center">a</td><td rowspan="1" colspan="1" style="text-align:center">g</td><td rowspan="1" colspan="1" style="text-align:center">c</td><td rowspan="1" colspan="1" style="text-align:center">c</td><td rowspan="1" colspan="1" style="text-align:center">c</td><td rowspan="1" colspan="1" style="text-align:center">c</td><td rowspan="1" colspan="1" style="text-align:center">g</td><td rowspan="1" colspan="1" style="text-align:center; background-color:#ed1f24">g</td><td rowspan="1" colspan="1" style="text-align:center">*</td><td rowspan="1" colspan="1" style="text-align:center">*</td><td rowspan="1" colspan="1" style="text-align:center">*</td><td rowspan="1" colspan="1" style="text-align:center">*</td><td rowspan="1" colspan="1" style="text-align:center">c</td></tr><tr><td rowspan="1" colspan="1" style="text-align:left"><italic><tp:taxon-name><tp:taxon-name-part taxon-name-part-type="genus">Kunzea</tp:taxon-name-part> <tp:taxon-name-part taxon-name-part-type="species">robusta</tp:taxon-name-part></tp:taxon-name></italic> (Mt Egmont only)</td><td rowspan="1" colspan="1" style="text-align:center">a</td><td rowspan="1" colspan="1" style="text-align:center">c</td><td rowspan="1" colspan="1" style="text-align:center">c</td><td rowspan="1" colspan="1" style="text-align:center">*</td><td rowspan="1" colspan="1" style="text-align:center">*</td><td rowspan="1" colspan="1" style="text-align:center">g</td><td rowspan="1" colspan="1" style="text-align:center">c</td><td rowspan="1" colspan="1" style="text-align:center">c</td><td rowspan="1" colspan="1" style="text-align:center">g</td><td rowspan="1" colspan="1" style="text-align:center">t</td><td rowspan="1" colspan="1" style="text-align:center">c</td><td rowspan="1" colspan="1" style="text-align:center">g</td><td rowspan="1" colspan="1" style="text-align:center">c</td><td rowspan="1" colspan="1" style="text-align:center">*</td><td rowspan="1" colspan="1" style="text-align:center">g</td><td rowspan="1" colspan="1" style="text-align:center">c</td><td rowspan="1" colspan="1" style="text-align:center">a</td><td rowspan="1" colspan="1" style="text-align:center">a</td><td rowspan="1" colspan="1" style="text-align:center">a</td><td rowspan="1" colspan="1" style="text-align:center">c</td><td rowspan="1" colspan="1" style="text-align:center">g</td><td rowspan="1" colspan="1" style="text-align:center">c</td><td rowspan="1" colspan="1" style="text-align:center">g</td><td rowspan="1" colspan="1" style="text-align:center">a</td><td rowspan="1" colspan="1" style="text-align:center">g</td><td rowspan="1" colspan="1" style="text-align:center">c</td><td rowspan="1" colspan="1" style="text-align:center">c</td><td rowspan="1" colspan="1" style="text-align:center; background-color:#69bd45">g/c</td><td rowspan="1" colspan="1" style="text-align:center">c</td><td rowspan="1" colspan="1" style="text-align:center">g</td><td rowspan="1" colspan="1" style="text-align:center; background-color:#ed1f24">g</td><td rowspan="1" colspan="1" style="text-align:center">*</td><td rowspan="1" colspan="1" style="text-align:center">*</td><td rowspan="1" colspan="1" style="text-align:center">*</td><td rowspan="1" colspan="1" style="text-align:center">*</td><td rowspan="1" colspan="1" style="text-align:center">c</td></tr><tr><td rowspan="1" colspan="1" style="text-align:left"><italic><tp:taxon-name><tp:taxon-name-part taxon-name-part-type="genus">Kunzea</tp:taxon-name-part> <tp:taxon-name-part taxon-name-part-type="species">tenuicaulis</tp:taxon-name-part></tp:taxon-name></italic></td><td rowspan="1" colspan="1" style="text-align:center">a</td><td rowspan="1" colspan="1" style="text-align:center">c</td><td rowspan="1" colspan="1" style="text-align:center">c</td><td rowspan="1" colspan="1" style="text-align:center">*</td><td rowspan="1" colspan="1" style="text-align:center">*</td><td rowspan="1" colspan="1" style="text-align:center; background-color:#ffe206">a</td><td rowspan="1" colspan="1" style="text-align:center">c</td><td rowspan="1" colspan="1" style="text-align:center">c</td><td rowspan="1" colspan="1" style="text-align:center">g</td><td rowspan="1" colspan="1" style="text-align:center; background-color:#a8d385">g/t</td><td rowspan="1" colspan="1" style="text-align:center">c</td><td rowspan="1" colspan="1" style="text-align:center; background-color:#ffe206">a</td><td rowspan="1" colspan="1" style="text-align:center">c</td><td rowspan="1" colspan="1" style="text-align:center">*</td><td rowspan="1" colspan="1" style="text-align:center">g</td><td rowspan="1" colspan="1" style="text-align:center; background-color:#ffe206">t</td><td rowspan="1" colspan="1" style="text-align:center">a</td><td rowspan="1" colspan="1" style="text-align:center">a</td><td rowspan="1" colspan="1" style="text-align:center">a</td><td rowspan="1" colspan="1" style="text-align:center">c</td><td rowspan="1" colspan="1" style="text-align:center">g</td><td rowspan="1" colspan="1" style="text-align:center">c</td><td rowspan="1" colspan="1" style="text-align:center">g</td><td rowspan="1" colspan="1" style="text-align:center; background-color:#f6ec13">c</td><td rowspan="1" colspan="1" style="text-align:center">g</td><td rowspan="1" colspan="1" style="text-align:center">c</td><td rowspan="1" colspan="1" style="text-align:center">c</td><td rowspan="1" colspan="1" style="text-align:center">c</td><td rowspan="1" colspan="1" style="text-align:center">c</td><td rowspan="1" colspan="1" style="text-align:center">g</td><td rowspan="1" colspan="1" style="text-align:center; background-color:#69bd45">a</td><td rowspan="1" colspan="1" style="text-align:center">*</td><td rowspan="1" colspan="1" style="text-align:center">*</td><td rowspan="1" colspan="1" style="text-align:center">*</td><td rowspan="1" colspan="1" style="text-align:center">*</td><td rowspan="1" colspan="1" style="text-align:center">c</td></tr><tr><td rowspan="1" colspan="1" style="text-align:left"><italic><tp:taxon-name><tp:taxon-name-part taxon-name-part-type="genus">Kunzea</tp:taxon-name-part> <tp:taxon-name-part taxon-name-part-type="species">toelkenii</tp:taxon-name-part></tp:taxon-name></italic></td><td rowspan="1" colspan="1" style="text-align:center">a</td><td rowspan="1" colspan="1" style="text-align:center">c</td><td rowspan="1" colspan="1" style="text-align:center">c</td><td rowspan="1" colspan="1" style="text-align:center">*</td><td rowspan="1" colspan="1" style="text-align:center">*</td><td rowspan="1" colspan="1" style="text-align:center">g</td><td rowspan="1" colspan="1" style="text-align:center">c</td><td rowspan="1" colspan="1" style="text-align:center">c</td><td rowspan="1" colspan="1" style="text-align:center">g</td><td rowspan="1" colspan="1" style="text-align:center">t</td><td rowspan="1" colspan="1" style="text-align:center">c</td><td rowspan="1" colspan="1" style="text-align:center">g</td><td rowspan="1" colspan="1" style="text-align:center">c</td><td rowspan="1" colspan="1" style="text-align:center">*</td><td rowspan="1" colspan="1" style="text-align:center">g</td><td rowspan="1" colspan="1" style="text-align:center">c</td><td rowspan="1" colspan="1" style="text-align:center">a</td><td rowspan="1" colspan="1" style="text-align:center">a</td><td rowspan="1" colspan="1" style="text-align:center">a</td><td rowspan="1" colspan="1" style="text-align:center">c</td><td rowspan="1" colspan="1" style="text-align:center">g</td><td rowspan="1" colspan="1" style="text-align:center">c</td><td rowspan="1" colspan="1" style="text-align:center">g</td><td rowspan="1" colspan="1" style="text-align:center">a</td><td rowspan="1" colspan="1" style="text-align:center">g</td><td rowspan="1" colspan="1" style="text-align:center">c</td><td rowspan="1" colspan="1" style="text-align:center">c</td><td rowspan="1" colspan="1" style="text-align:center; background-color:#69bd45">g/c</td><td rowspan="1" colspan="1" style="text-align:center">c</td><td rowspan="1" colspan="1" style="text-align:center">g</td><td rowspan="1" colspan="1" style="text-align:center; background-color:#69bd45">a</td><td rowspan="1" colspan="1" style="text-align:center">*</td><td rowspan="1" colspan="1" style="text-align:center">*</td><td rowspan="1" colspan="1" style="text-align:center">*</td><td rowspan="1" colspan="1" style="text-align:center">*</td><td rowspan="1" colspan="1" style="text-align:center">c</td></tr><tr><td rowspan="1" colspan="1" style="text-align:left"><italic><tp:taxon-name><tp:taxon-name-part taxon-name-part-type="genus">Kunzea</tp:taxon-name-part> <tp:taxon-name-part taxon-name-part-type="species">triregensis</tp:taxon-name-part></tp:taxon-name></italic></td><td rowspan="1" colspan="1" style="text-align:center">a</td><td rowspan="1" colspan="1" style="text-align:center">c</td><td rowspan="1" colspan="1" style="text-align:center">c</td><td rowspan="1" colspan="1" style="text-align:center">*</td><td rowspan="1" colspan="1" style="text-align:center">*</td><td rowspan="1" colspan="1" style="text-align:center">g</td><td rowspan="1" colspan="1" style="text-align:center">c</td><td rowspan="1" colspan="1" style="text-align:center">c</td><td rowspan="1" colspan="1" style="text-align:center">g</td><td rowspan="1" colspan="1" style="text-align:center">t</td><td rowspan="1" colspan="1" style="text-align:center">c</td><td rowspan="1" colspan="1" style="text-align:center">g</td><td rowspan="1" colspan="1" style="text-align:center">c</td><td rowspan="1" colspan="1" style="text-align:center">*</td><td rowspan="1" colspan="1" style="text-align:center">g</td><td rowspan="1" colspan="1" style="text-align:center">c</td><td rowspan="1" colspan="1" style="text-align:center">a</td><td rowspan="1" colspan="1" style="text-align:center">a</td><td rowspan="1" colspan="1" style="text-align:center">a</td><td rowspan="1" colspan="1" style="text-align:center">c</td><td rowspan="1" colspan="1" style="text-align:center">g</td><td rowspan="1" colspan="1" style="text-align:center">c</td><td rowspan="1" colspan="1" style="text-align:center">g</td><td rowspan="1" colspan="1" style="text-align:center">a</td><td rowspan="1" colspan="1" style="text-align:center">g</td><td rowspan="1" colspan="1" style="text-align:center">c</td><td rowspan="1" colspan="1" style="text-align:center">c</td><td rowspan="1" colspan="1" style="text-align:center">c</td><td rowspan="1" colspan="1" style="text-align:center">c</td><td rowspan="1" colspan="1" style="text-align:center">g</td><td rowspan="1" colspan="1" style="text-align:center; background-color:#b9529f">*</td><td rowspan="1" colspan="1" style="text-align:center">*</td><td rowspan="1" colspan="1" style="text-align:center">*</td><td rowspan="1" colspan="1" style="text-align:center">*</td><td rowspan="1" colspan="1" style="text-align:center">*</td><td rowspan="1" colspan="1" style="text-align:center">c</td></tr><tr><td rowspan="1" colspan="1" style="text-align:left"><italic><tp:taxon-name><tp:taxon-name-part taxon-name-part-type="genus">Kunzea</tp:taxon-name-part> <tp:taxon-name-part taxon-name-part-type="species">salterae</tp:taxon-name-part></tp:taxon-name></italic></td><td rowspan="1" colspan="1" style="text-align:center">a</td><td rowspan="1" colspan="1" style="text-align:center">c</td><td rowspan="1" colspan="1" style="text-align:center">c</td><td rowspan="1" colspan="1" style="text-align:center">*</td><td rowspan="1" colspan="1" style="text-align:center">*</td><td rowspan="1" colspan="1" style="text-align:center">g</td><td rowspan="1" colspan="1" style="text-align:center">c</td><td rowspan="1" colspan="1" style="text-align:center">c</td><td rowspan="1" colspan="1" style="text-align:center">g</td><td rowspan="1" colspan="1" style="text-align:center; background-color:#a8d385">g/t</td><td rowspan="1" colspan="1" style="text-align:center">c</td><td rowspan="1" colspan="1" style="text-align:center">g</td><td rowspan="1" colspan="1" style="text-align:center; background-color:#ffe206">c/t</td><td rowspan="1" colspan="1" style="text-align:center">*</td><td rowspan="1" colspan="1" style="text-align:center">g</td><td rowspan="1" colspan="1" style="text-align:center">c</td><td rowspan="1" colspan="1" style="text-align:center">a</td><td rowspan="1" colspan="1" style="text-align:center">a</td><td rowspan="1" colspan="1" style="text-align:center">a</td><td rowspan="1" colspan="1" style="text-align:center">c</td><td rowspan="1" colspan="1" style="text-align:center">g</td><td rowspan="1" colspan="1" style="text-align:center">c</td><td rowspan="1" colspan="1" style="text-align:center">g</td><td rowspan="1" colspan="1" style="text-align:center">a</td><td rowspan="1" colspan="1" style="text-align:center">g</td><td rowspan="1" colspan="1" style="text-align:center">c</td><td rowspan="1" colspan="1" style="text-align:center">c</td><td rowspan="1" colspan="1" style="text-align:center; background-color:#69bd45">g/c</td><td rowspan="1" colspan="1" style="text-align:center">c</td><td rowspan="1" colspan="1" style="text-align:center">g</td><td rowspan="1" colspan="1" style="text-align:center; background-color:#69bd45">a</td><td rowspan="1" colspan="1" style="text-align:center">*</td><td rowspan="1" colspan="1" style="text-align:center">*</td><td rowspan="1" colspan="1" style="text-align:center">*</td><td rowspan="1" colspan="1" style="text-align:center">*</td><td rowspan="1" colspan="1" style="text-align:center">c</td></tr><tr><td rowspan="1" colspan="1" style="text-align:left"><italic><tp:taxon-name><tp:taxon-name-part taxon-name-part-type="genus">Kunzea</tp:taxon-name-part> <tp:taxon-name-part taxon-name-part-type="species">serotina</tp:taxon-name-part></tp:taxon-name></italic></td><td rowspan="1" colspan="1" style="text-align:center">a</td><td rowspan="1" colspan="1" style="text-align:center">c</td><td rowspan="1" colspan="1" style="text-align:center">c</td><td rowspan="1" colspan="1" style="text-align:center">*</td><td rowspan="1" colspan="1" style="text-align:center">*</td><td rowspan="1" colspan="1" style="text-align:center">g</td><td rowspan="1" colspan="1" style="text-align:center">c</td><td rowspan="1" colspan="1" style="text-align:center">c</td><td rowspan="1" colspan="1" style="text-align:center">g</td><td rowspan="1" colspan="1" style="text-align:center">t</td><td rowspan="1" colspan="1" style="text-align:center">c</td><td rowspan="1" colspan="1" style="text-align:center">g</td><td rowspan="1" colspan="1" style="text-align:center">c</td><td rowspan="1" colspan="1" style="text-align:center">*</td><td rowspan="1" colspan="1" style="text-align:center">g</td><td rowspan="1" colspan="1" style="text-align:center">c</td><td rowspan="1" colspan="1" style="text-align:center">a</td><td rowspan="1" colspan="1" style="text-align:center">a</td><td rowspan="1" colspan="1" style="text-align:center">a</td><td rowspan="1" colspan="1" style="text-align:center">c</td><td rowspan="1" colspan="1" style="text-align:center">g</td><td rowspan="1" colspan="1" style="text-align:center">c</td><td rowspan="1" colspan="1" style="text-align:center">g</td><td rowspan="1" colspan="1" style="text-align:center">a</td><td rowspan="1" colspan="1" style="text-align:center">g</td><td rowspan="1" colspan="1" style="text-align:center">c</td><td rowspan="1" colspan="1" style="text-align:center">c</td><td rowspan="1" colspan="1" style="text-align:center; background-color:#69bd45">g/c</td><td rowspan="1" colspan="1" style="text-align:center">c</td><td rowspan="1" colspan="1" style="text-align:center">g</td><td rowspan="1" colspan="1" style="text-align:center; background-color:#69bd45">a</td><td rowspan="1" colspan="1" style="text-align:center">*</td><td rowspan="1" colspan="1" style="text-align:center">*</td><td rowspan="1" colspan="1" style="text-align:center">*</td><td rowspan="1" colspan="1" style="text-align:center">*</td><td rowspan="1" colspan="1" style="text-align:center">c</td></tr><tr><td rowspan="1" colspan="1" style="text-align:left"><italic><tp:taxon-name><tp:taxon-name-part taxon-name-part-type="genus">Kunzea</tp:taxon-name-part> <tp:taxon-name-part taxon-name-part-type="species">sinclairii</tp:taxon-name-part></tp:taxon-name></italic></td><td rowspan="1" colspan="1" style="text-align:center">a</td><td rowspan="1" colspan="1" style="text-align:center">c</td><td rowspan="1" colspan="1" style="text-align:center">c</td><td rowspan="1" colspan="1" style="text-align:center">*</td><td rowspan="1" colspan="1" style="text-align:center">*</td><td rowspan="1" colspan="1" style="text-align:center">g</td><td rowspan="1" colspan="1" style="text-align:center">c</td><td rowspan="1" colspan="1" style="text-align:center">c</td><td rowspan="1" colspan="1" style="text-align:center">g</td><td rowspan="1" colspan="1" style="text-align:center">t</td><td rowspan="1" colspan="1" style="text-align:center">c</td><td rowspan="1" colspan="1" style="text-align:center">g</td><td rowspan="1" colspan="1" style="text-align:center">c</td><td rowspan="1" colspan="1" style="text-align:center">*</td><td rowspan="1" colspan="1" style="text-align:center">g</td><td rowspan="1" colspan="1" style="text-align:center">c</td><td rowspan="1" colspan="1" style="text-align:center">a</td><td rowspan="1" colspan="1" style="text-align:center">a</td><td rowspan="1" colspan="1" style="text-align:center">a</td><td rowspan="1" colspan="1" style="text-align:center">c</td><td rowspan="1" colspan="1" style="text-align:center">g</td><td rowspan="1" colspan="1" style="text-align:center">c</td><td rowspan="1" colspan="1" style="text-align:center">g</td><td rowspan="1" colspan="1" style="text-align:center">a</td><td rowspan="1" colspan="1" style="text-align:center">g</td><td rowspan="1" colspan="1" style="text-align:center">c</td><td rowspan="1" colspan="1" style="text-align:center">c</td><td rowspan="1" colspan="1" style="text-align:center">c</td><td rowspan="1" colspan="1" style="text-align:center">c</td><td rowspan="1" colspan="1" style="text-align:center">g</td><td rowspan="1" colspan="1" style="text-align:center; background-color:#a8d385">g</td><td rowspan="1" colspan="1" style="text-align:center">*</td><td rowspan="1" colspan="1" style="text-align:center">*</td><td rowspan="1" colspan="1" style="text-align:center">*</td><td rowspan="1" colspan="1" style="text-align:center">*</td><td rowspan="1" colspan="1" style="text-align:center">c</td></tr><tr><td rowspan="1" colspan="1" style="text-align:left"><tp:taxon-name><tp:taxon-name-part taxon-name-part-type="genus">Kunzea</tp:taxon-name-part> <tp:taxon-name-part taxon-name-part-type="infraspecific-rank">aff.</tp:taxon-name-part> <tp:taxon-name-part taxon-name-part-type="species">ericoides</tp:taxon-name-part></tp:taxon-name> " Lottin Point"</td><td rowspan="1" colspan="1" style="text-align:center">a</td><td rowspan="1" colspan="1" style="text-align:center">c</td><td rowspan="1" colspan="1" style="text-align:center">c</td><td rowspan="1" colspan="1" style="text-align:center">*</td><td rowspan="1" colspan="1" style="text-align:center">*</td><td rowspan="1" colspan="1" style="text-align:center">g</td><td rowspan="1" colspan="1" style="text-align:center">c</td><td rowspan="1" colspan="1" style="text-align:center">c</td><td rowspan="1" colspan="1" style="text-align:center">g</td><td rowspan="1" colspan="1" style="text-align:center">t</td><td rowspan="1" colspan="1" style="text-align:center">c</td><td rowspan="1" colspan="1" style="text-align:center">g</td><td rowspan="1" colspan="1" style="text-align:center">c</td><td rowspan="1" colspan="1" style="text-align:center">*</td><td rowspan="1" colspan="1" style="text-align:center">g</td><td rowspan="1" colspan="1" style="text-align:center">c</td><td rowspan="1" colspan="1" style="text-align:center">a</td><td rowspan="1" colspan="1" style="text-align:center; background-color:#ffe206">t</td><td rowspan="1" colspan="1" style="text-align:center; background-color:#e6a0bc">g</td><td rowspan="1" colspan="1" style="text-align:center">c</td><td rowspan="1" colspan="1" style="text-align:center">g</td><td rowspan="1" colspan="1" style="text-align:center">c</td><td rowspan="1" colspan="1" style="text-align:center">g</td><td rowspan="1" colspan="1" style="text-align:center">a</td><td rowspan="1" colspan="1" style="text-align:center">g</td><td rowspan="1" colspan="1" style="text-align:center">c</td><td rowspan="1" colspan="1" style="text-align:center">c</td><td rowspan="1" colspan="1" style="text-align:center">c</td><td rowspan="1" colspan="1" style="text-align:center">c</td><td rowspan="1" colspan="1" style="text-align:center">g</td><td rowspan="1" colspan="1" style="text-align:center; background-color:#b9529f">*</td><td rowspan="1" colspan="1" style="text-align:center">*</td><td rowspan="1" colspan="1" style="text-align:center">*</td><td rowspan="1" colspan="1" style="text-align:center">*</td><td rowspan="1" colspan="1" style="text-align:center; background-color:#f6ec13">g</td><td rowspan="1" colspan="1" style="text-align:center">c</td></tr><tr><td rowspan="1" colspan="37" style="text-align:center"/></tr><tr><td rowspan="2" colspan="1" style="text-align:left; vertical-align: middle">Key:</td><td rowspan="1" colspan="1" style="text-align:left; background-color:#ffe206"/><td rowspan="1" colspan="9" style="text-align:left">- unique character</td><td rowspan="1" colspan="1" style="text-align:left; background-color:#a8d385"/><td rowspan="1" colspan="9" style="text-align:left">- shared character</td><td rowspan="1" colspan="1" style="text-align:left; background-color:#e6a0bc"/><td rowspan="1" colspan="9" style="text-align:left">- shared Australian character</td><td rowspan="1" colspan="6" style="text-align:left"/></tr><tr><td rowspan="1" colspan="1" style="text-align:left; background-color:#ff6600"/><td rowspan="1" colspan="9" style="text-align:left">- shared character</td><td rowspan="1" colspan="1" style="text-align:left; background-color:#00ccff"/><td rowspan="1" colspan="9" style="text-align:left">- shared character</td><td rowspan="1" colspan="1" style="text-align:left"/><td rowspan="1" colspan="9" style="text-align:left"/><td rowspan="1" colspan="6" style="text-align:left"/></tr></tbody></table></table-wrap></tp:treatment-sec><ref-list><ref id="B42"><mixed-citation xmlns:xlink="http://www.w3.org/1999/xlink" xlink:type="simple"><person-group><name name-style="western"><surname>de Lange</surname><given-names>PJ</given-names></name><name name-style="western"><surname>Murray</surname><given-names>BG</given-names></name></person-group> (<year>2004</year>) <article-title>Chromosome numbers in <italic><tp:taxon-name><tp:taxon-name-part taxon-name-part-type="genus">Kunzea</tp:taxon-name-part></tp:taxon-name></italic> (<tp:taxon-name><tp:taxon-name-part taxon-name-part-type="family">Myrtaceae</tp:taxon-name-part></tp:taxon-name>).</article-title><source>Australian Journal of Botany</source><volume>52</volume>: <fpage>609</fpage>–<lpage>617</lpage>. doi: <ext-link ext-link-type="doi" xlink:href="10.1071/BT04060" xlink:type="simple">10.1071/BT04060</ext-link></mixed-citation></ref><ref id="B35"><mixed-citation xmlns:xlink="http://www.w3.org/1999/xlink" xlink:type="simple"><person-group><name name-style="western"><surname>de Lange</surname><given-names>PJ</given-names></name></person-group> (<year>2007</year>) <source>Biosystematics of the New Zealand <italic><tp:taxon-name><tp:taxon-name-part taxon-name-part-type="genus">Kunzea</tp:taxon-name-part> <tp:taxon-name-part taxon-name-part-type="species">ericoides</tp:taxon-name-part></tp:taxon-name></italic> (A.Rich.) Joy Thomps. complex</source>. <comment>PhD Thesis</comment>, <publisher-name>University of Auckland</publisher-name>, <publisher-loc>New Zealand</publisher-loc>.</mixed-citation></ref><ref id="B45"><mixed-citation xmlns:xlink="http://www.w3.org/1999/xlink" xlink:type="simple"><person-group><name name-style="western"><surname>de Lange</surname><given-names>PJ</given-names></name><name name-style="western"><surname>Smissen</surname><given-names>RD</given-names></name><name name-style="western"><surname>Wagstaff</surname><given-names>SJ</given-names></name><name name-style="western"><surname>Keeling</surname><given-names>DJ</given-names></name><name name-style="western"><surname>Murray</surname><given-names>BG</given-names></name><name name-style="western"><surname>Toelken</surname><given-names>HR</given-names></name></person-group> (<year>2010</year>) <article-title>A molecular phylogeny and infrageneric classification of <italic><tp:taxon-name><tp:taxon-name-part taxon-name-part-type="genus">Kunzea</tp:taxon-name-part></tp:taxon-name></italic> (<tp:taxon-name><tp:taxon-name-part taxon-name-part-type="family">Myrtaceae</tp:taxon-name-part></tp:taxon-name>) inferred from rDNA ITS and ETS sequences.</article-title><source>Australian Systematic Botany</source><volume>23</volume>: <fpage>309</fpage>–<lpage>319</lpage>. doi: <ext-link ext-link-type="doi" xlink:href="10.1071/SB10019" xlink:type="simple">10.1071/SB10019</ext-link></mixed-citation></ref><ref id="B118"><mixed-citation xmlns:xlink="http://www.w3.org/1999/xlink" xlink:type="simple"><person-group><name name-style="western"><surname>Smale</surname><given-names>MC</given-names></name><name name-style="western"><surname>Hall</surname><given-names>GMJ</given-names></name><name name-style="western"><surname>Gardner</surname><given-names>RO</given-names></name></person-group> (<year>1995</year>) <article-title>Dynamics of Kanuka (<italic><tp:taxon-name><tp:taxon-name-part taxon-name-part-type="genus">Kunzea</tp:taxon-name-part> <tp:taxon-name-part taxon-name-part-type="species">ericoides</tp:taxon-name-part></tp:taxon-name></italic>) forest on south Kaipara spit, New Zealand, and the impact of fallow deer (<italic><tp:taxon-name><tp:taxon-name-part taxon-name-part-type="genus">Dama</tp:taxon-name-part> <tp:taxon-name-part taxon-name-part-type="species">dama</tp:taxon-name-part></tp:taxon-name></italic>).</article-title><source>New Zealand Journal of Ecology</source><volume>19</volume>: <fpage>131</fpage>–<lpage>141</lpage>. <ext-link ext-link-type="uri" xlink:href="http://nzes-nzje.grdev.co.nz/abstract.php?volume_issue=j19_2&amp;pdf_filename=NZJEcol19_2_131.pdf&amp;uniqueID=1973" xlink:type="simple">http://nzes-nzje.grdev.co.nz/abstract.php?volume_issue=j19_2&amp;pdf_filename=NZJEcol19_2_131.pdf&amp;uniqueID=1973</ext-link></mixed-citation></ref><ref id="B114"><mixed-citation xmlns:xlink="http://www.w3.org/1999/xlink" xlink:type="simple"><person-group><name name-style="western"><surname>Sale</surname><given-names>EV</given-names></name></person-group> (<year>1978</year>) <source>Quest for the kauri: Forest Giants and where to find them</source>. <publisher-name>Reed</publisher-name>, <publisher-loc>Wellington</publisher-loc>.</mixed-citation></ref><ref id="B51"><mixed-citation xmlns:xlink="http://www.w3.org/1999/xlink" xlink:type="simple"><person-group><name name-style="western"><surname>Druce</surname><given-names>AP</given-names></name></person-group> (<year>1993</year>) <source>Indigenous vascular plants of New Zealand (9<sup>th</sup> rev.)</source>. <comment>Unpublished Checklist held at Landcare Research</comment>, <publisher-loc>Lincoln, New Zealand</publisher-loc>.</mixed-citation></ref><ref id="B47"><mixed-citation xmlns:xlink="http://www.w3.org/1999/xlink" xlink:type="simple"><person-group><name name-style="western"><surname>de Lange</surname><given-names>PJ</given-names></name><name name-style="western"><surname>Rolfe</surname><given-names>JR</given-names></name><name name-style="western"><surname>Champion</surname><given-names>PD</given-names></name><name name-style="western"><surname>Courtney</surname><given-names>SP</given-names></name><name name-style="western"><surname>Heenan</surname><given-names>PB</given-names></name><name name-style="western"><surname>Barkla</surname><given-names>JW</given-names></name><name name-style="western"><surname>Cameron</surname><given-names>EK</given-names></name><name name-style="western"><surname>Norton</surname><given-names>DA</given-names></name><name name-style="western"><surname>Hitchmough</surname><given-names>DA</given-names></name></person-group> (<year>2013b</year>) <source>Conservation status of New Zealand indigenous vascular, 2012</source>. <publisher-name>Department of Conservation</publisher-name>, <publisher-loc>Wellington</publisher-loc>. <ext-link ext-link-type="uri" xlink:href="http://www.doc.govt.nz/publications/conservation/nz-threat-classification-system/nz-threat-classfication-system-lists-2012-14/" xlink:type="simple">www.doc.govt.nz/publications/conservation/nz-threat-classification-system/nz-threat-classfication-system-lists-2012-14/</ext-link></mixed-citation></ref></ref-list></tp:taxon-treatment>
