# Supplementary material for: A revision of the New Zealand Kunzea ericoides (Myrtaceae) complex
Source: PhytoKeys. 2014 Aug 26;(40):1–185. doi: 10.3897/phytokeys.40.7973 (PMC4154306; doi:10.3897/phytokeys.40.7973)
Supplement: XML Treatment for Kunzea sinclairii [file phytokeys.40.7973-treatment10.xml]

<!DOCTYPE tp:taxon-treatment
  PUBLIC "-//TaxonX//DTD Taxonomic Treatment Publishing DTD v0 20100105//EN" "tax-treatment-NSO.dtd">
<tp:taxon-treatment xmlns:tp="http://www.plazi.org/taxpub"><tp:treatment-meta><kwd-group><label>Taxon classification</label><kwd><named-content content-type="kingdom">Plantae</named-content></kwd><kwd><named-content content-type="order">Myrtales</named-content></kwd><kwd><named-content content-type="family">Myrtaceae</named-content></kwd></kwd-group><mixed-citation publication-type="journal"><person-group><name><surname>de Lange</surname><given-names>Peter J.</given-names></name></person-group><article-title>A revision of the New Zealand <italic><tp:taxon-name><tp:taxon-name-part taxon-name-part-type="genus">Kunzea</tp:taxon-name-part> <tp:taxon-name-part taxon-name-part-type="species">ericoides</tp:taxon-name-part></tp:taxon-name></italic> (<tp:taxon-name><tp:taxon-name-part taxon-name-part-type="family">Myrtaceae</tp:taxon-name-part></tp:taxon-name>) complex</article-title><source>PhytoKeys</source><day>26</day><month>8</month><year>2014</year><volume>2014</volume><issue>40</issue><fpage>1</fpage><lpage>185</lpage><pub-id pub-id-type="doi">10.3897/phytokeys.40.7973</pub-id></mixed-citation></tp:treatment-meta><tp:nomenclature><label>9.</label><tp:taxon-name>
                        <tp:taxon-name-part taxon-name-part-type="genus">Kunzea</tp:taxon-name-part>
                        <tp:taxon-name-part taxon-name-part-type="species">sinclairii</tp:taxon-name-part>
                    </tp:taxon-name><tp:taxon-authority>(Kirk) W.Harris</tp:taxon-authority><tp:nomenclature-citation-list><tp:nomenclature-citation><tp:taxon-name><tp:taxon-name-part taxon-name-part-type="genus">Leptospermum</tp:taxon-name-part> <tp:taxon-name-part taxon-name-part-type="species">sinclairii</tp:taxon-name-part></tp:taxon-name><comment> Kirk in <italic>Stud. Fl. N.Z.</italic>, (1899), 158</comment></tp:nomenclature-citation></tp:nomenclature-citation-list></tp:nomenclature><tp:treatment-sec sec-type="Lectotype"><title>Lectotype</title><p><bold>(here designated)</bold> <bold>(Fig. <xref ref-type="fig" rid="F44">44</xref>).</bold> <italic><tp:taxon-name><tp:taxon-name-part taxon-name-part-type="genus">Leptospermum</tp:taxon-name-part> <tp:taxon-name-part taxon-name-part-type="species">sinclairii</tp:taxon-name-part></tp:taxon-name></italic> T.Kirk, <italic>Stud. Fl. N.Z.</italic> Mount Young, T. Kirk 959, 20/11/67, WELT SP029323! (piece labelled ‘A’)</p><p>Paralectotypes (here designated). WELT SP029323! (piece labelled ‘B’), WELT SP029323C! (piece labelled ‘C’), WELT SP29321!, WELT SP29322!</p><fig id="F44" position="float" orientation="portrait"><label>Figure 44.</label><caption><p>Lectotype of <italic><tp:taxon-name><tp:taxon-name-part taxon-name-part-type="genus">Leptospermum</tp:taxon-name-part> <tp:taxon-name-part taxon-name-part-type="species">sinclairii</tp:taxon-name-part></tp:taxon-name></italic> Kirk (<italic>T. Kirk 959</italic>, WELT SP029323 (piece labelled in pencil “A”).</p></caption><graphic xmlns:xlink="http://www.w3.org/1999/xlink" xlink:href="phytokeys-040-001-g044.jpg" position="float" orientation="portrait" xlink:type="simple" id="oo_12655.jpg"/></fig></tp:treatment-sec><tp:treatment-sec sec-type="Notes"><title>Notes.</title><p>Kirk visited Aotea (Great Barrier Island) between 15 November and 19 December 1867 (<xref ref-type="bibr" rid="B61">Hamlin 1965</xref>) during which time he visited a number of locations where <italic><tp:taxon-name><tp:taxon-name-part taxon-name-part-type="genus">Kunzea</tp:taxon-name-part> <tp:taxon-name-part taxon-name-part-type="species">sinclairii</tp:taxon-name-part></tp:taxon-name></italic> (≡ <italic><tp:taxon-name><tp:taxon-name-part taxon-name-part-type="genus">Leptospermum</tp:taxon-name-part> <tp:taxon-name-part taxon-name-part-type="species">sinclairii</tp:taxon-name-part></tp:taxon-name></italic>) is known to occur. In his protologue (<xref ref-type="bibr" rid="B83">1899</xref>; p. 158) he gave a brief description, attributing its original discovery to Dr Andrew Sinclair, and noted its distribution as ‘NORTH Island [<italic>sic</italic>]: Great Barrier Island, <italic>Hutton</italic> and <italic>Kirk</italic>. Sea Level to 1,800 ft’ but he did not specify locations or specimens. <xref ref-type="bibr" rid="B2">Allan (1961</xref>; p. 323) typified the name by his statement ‘Type: W[ELT], Herb. Kirk, <italic>Hutton</italic> and <italic>Kirk</italic>’. This action constitutes lectotypification under Article 9 of the International Code of Nomenclature (<xref ref-type="bibr" rid="B86">McNeill et al. 2012</xref>). However, there are no specimens in WELT collected jointly by Hutton and Kirk, but there are five specimens lodged there, and labelled by Kirk as <italic><tp:taxon-name><tp:taxon-name-part taxon-name-part-type="genus">Leptospermum</tp:taxon-name-part> <tp:taxon-name-part taxon-name-part-type="species">sinclairii</tp:taxon-name-part></tp:taxon-name></italic>. Four of these were collected by Kirk and one possibly by Hutton (Fig. <xref ref-type="fig" rid="F45">45</xref>). Therefore I suggest that Allan’s typification was based either on a literal interpretation that <xref ref-type="bibr" rid="B83">Kirk (1899</xref>; p. 158) was citing a jointly collected specimen or that he was repeating Kirk’s protologue and indicating where type material might be found (which accords with remarks on typification made in the introduction to <xref ref-type="bibr" rid="B2">Allan 1961</xref>). Either way, Kirk’s statement may also have meant that he and Hutton collected specimens, but not necessarily together. Because of this uncertainty and because Allan did not specify which of the five specimens in WELT is the Lectotype, I regard his lectotypification as incomplete.</p><fig id="F45" position="float" orientation="portrait"><label>Figure 45.</label><caption><p><italic><tp:taxon-name><tp:taxon-name-part taxon-name-part-type="genus">Kunzea</tp:taxon-name-part> <tp:taxon-name-part taxon-name-part-type="species">sinclairii</tp:taxon-name-part></tp:taxon-name></italic> specimen from the private T. Kirk Herbarium (WELT SP044298) bearing two conflicting labels, one by Hutton and the other by Kirk.</p></caption><graphic xmlns:xlink="http://www.w3.org/1999/xlink" xlink:href="phytokeys-040-001-g045.jpg" position="float" orientation="portrait" xlink:type="simple" id="oo_12656.jpg"/></fig><p>A major problem in typifying Kirk taxa named in the Students’ Flora is that this publication, was published some six years after Kirk’s death and is incomplete, comprising mostly those sections regarded as finished by an unknown individual or individuals tasked with assembling Kirk’s Students’ Flora for the then Education Department, Wellington, New Zealand in 1899 (see ‘Introductory Note’ in <xref ref-type="bibr" rid="B83">Kirk 1899</xref>). This has meant that typification of taxa published within the Students’ Flora requires thorough examination of the exact wording used by Kirk in each instance, in conjunction with the specimens he used (in this regard see also comments with respect to the typification of <!--PageBreak--><italic><tp:taxon-name><tp:taxon-name-part taxon-name-part-type="genus">Lepidium</tp:taxon-name-part> <tp:taxon-name-part taxon-name-part-type="species">oleraceum</tp:taxon-name-part></tp:taxon-name></italic> varieties established by <xref ref-type="bibr" rid="B83">Kirk (1899)</xref> in <xref ref-type="bibr" rid="B46">de Lange et al. (2013a)</xref>). Although Kirk had no type concept for his New Zealand Flora treatment, he was obviously aware of the need to indicate which specimens were representative of the taxa he was naming or treating for his flora. From critical study of his herbarium material, it seems that for his Student Flora of New Zealand, Kirk showed this by annotating those specimens he had finished working with ‘Stud. Fl. N.Z.’ (Fig. <xref ref-type="fig" rid="F44">44</xref>), and, as a further measure, somewhat unorthodoxly discarding the original label details, an action which often included effacing the actual collector’s name in whose place he usually wrote his own (see comments by <xref ref-type="bibr" rid="B40">de Lange and Gardner 2002</xref>; <xref ref-type="bibr" rid="B46">de Lange et al. 2013a</xref>). Therefore, I have used this pattern of labelling as an indication of his intent when naming new taxa.</p><p>Of the five specimens labelled by Kirk as “<italic><tp:taxon-name><tp:taxon-name-part taxon-name-part-type="genus">Leptospermum</tp:taxon-name-part> <tp:taxon-name-part taxon-name-part-type="species">sinclairii</tp:taxon-name-part></tp:taxon-name></italic>”, and gathered from Mt Young, only three, WELT SP029321 (T. Kirk 960), WELT SP029322 (T. Kirk 958) and WELT SP029323 (T. Kirk 959), are clearly annotated ‘<italic><tp:taxon-name><tp:taxon-name-part taxon-name-part-type="genus">Leptospermum</tp:taxon-name-part> <tp:taxon-name-part taxon-name-part-type="species">sinclairii</tp:taxon-name-part></tp:taxon-name></italic> T.Kirk Stud. Fl. N.Z.’. On each sheet there are several pieces, some of sufficient morphological difference to have come from different plants. In all cases one piece on each sheet has a small jeweller’s label attached to it bearing a collection number written by Kirk that matches the number on his specimen labels. WELT SP044298 from the ‘Private Herb. Kirk’ is the only specimen to bear a label in what seems to be Captain F. W. Hutton’s handwriting (Figs <xref ref-type="fig" rid="F45">45</xref>, <xref ref-type="fig" rid="F46">46A–B</xref>). Hutton’s assumed label is on blue paper and is mounted on the left hand side of the sheet. It is written in pencil and reads ‘<italic><tp:taxon-name><tp:taxon-name-part taxon-name-part-type="genus">Leptospermum</tp:taxon-name-part> <tp:taxon-name-part taxon-name-part-type="species">ericoides</tp:taxon-name-part></tp:taxon-name></italic> prostrate hoary form M<sup>t</sup> Young 19/11/67 Capt<sup>n</sup> Hutton’. Kirk has annotated the label in Indian ink, with ‘v. Sinclairii’, changed the date to ‘20/11/67’ and crossed out Hutton’s name (Fig. <xref ref-type="fig" rid="F46">46A</xref>). A second label (Fig. <xref ref-type="fig" rid="F46">46B</xref>) written by Kirk in Indian ink on the paper he usually used, is mounted to the right of Hutton’s label and reads ‘<italic><tp:taxon-name><tp:taxon-name-part taxon-name-part-type="genus">Leptospermum</tp:taxon-name-part> <tp:taxon-name-part taxon-name-part-type="species">Sinclairii</tp:taxon-name-part></tp:taxon-name></italic> Kiwiriki, Mount Young, Great Barrier Isd T. K. 20/11/67'The name ‘Kiwiriki’ though legible, is struck out, and ‘Mount Young’, the date and Kirk’s initials have been added at a later date as is evident by the lighter coloured ink. The final specimen, WELT SP044299, also from the ‘Private Herb. Kirk’ is labelled by Kirk ‘<italic><tp:taxon-name><tp:taxon-name-part taxon-name-part-type="genus">Leptospermum</tp:taxon-name-part> <tp:taxon-name-part taxon-name-part-type="species">Sinclairii</tp:taxon-name-part></tp:taxon-name></italic> Great Barrier Island 20/11/67’. Significantly all five sheets are mounted on paper different from that on which the original Kirk labels were written. This probably happened when what has come to be called the ‘Kirk Herbarium’, and which was originally held loosely in newspapers (N. M. Adams and F. Pitt pers. comm.) was eventually mounted, a process that was undertaken at various times from the 1930s onwards, and often by summer students employed for the task (J. E. Braggins pers. comm.). Thus it is possible that some specimen labels may not necessarily match the associated plant specimens. This is a major problem when undertaking typifications. It could also explain the different labels on the specimen I have attributed to Hutton, but is something I have been unable to resolve.</p><fig id="F46" position="float" orientation="portrait"><label>Figure 46.</label><caption><p>Details of labels on herbarium sheet WELT SP044298. <bold>A</bold> Pencil label on blue paper in handwriting of Captain F. W. Hutton bearing annotations in Indian ink by T. Kirk—annotations comprise the manuscript name ‘v. Sinclairii’, a change of collection date and the crossing out of Hutton’s name as collector <bold>B</bold> Second label on herbarium paper bearing the handwriting of T. Kirk in Indian ink. Neither label can be matched with certainty to the specimen mounted on WELT SP044298.</p></caption><graphic xmlns:xlink="http://www.w3.org/1999/xlink" xlink:href="phytokeys-040-001-g046.jpg" position="float" orientation="portrait" xlink:type="simple" id="oo_12657.jpg"/></fig><p>Under these circumstances, and in consideration of all the available evidence, I designate one element of WELT SP029323 (T. Kirk 959) the lectotype of <!--PageBreak--><!--PageBreak--><italic><tp:taxon-name><tp:taxon-name-part taxon-name-part-type="genus">Leptospermum</tp:taxon-name-part> <tp:taxon-name-part taxon-name-part-type="species">sinclairii</tp:taxon-name-part></tp:taxon-name></italic> Kirk (Fig. <xref ref-type="fig" rid="F44">44</xref>). WELT SP029323 matches Kirk protologue as to location, condition and collector, is one of three gatherings labelled by Kirk in his hand ‘<italic><tp:taxon-name><tp:taxon-name-part taxon-name-part-type="genus">Leptospermum</tp:taxon-name-part> <tp:taxon-name-part taxon-name-part-type="species">sinclairii</tp:taxon-name-part></tp:taxon-name></italic> T.Kirk’ and significantly it is also annotated by him ‘Stud. Fl. N.Z.’ showing in my opinion (see above) that Kirk considered it representative of his new species for his publication. Because the specimen comprises three pieces (which I have labelled in pencil A, B, and C) and due to the history of the curation of the ‘Kirk Herbarium’, which was received, largely uncurated in several consignments dating from Thomas Kirk’s death in 1898 until the 1930s (N. M. Adams and F. Pitt pers. comm.) I cannot be sure if these three pieces came from the same plant or even the same gathering. I also harbour grave doubts over the validity of the claim that those Kirk specimens currently held in WELT constitute the ‘Kirk Herbarium’ as Kirk’s collections, including a great many specimens that may be considered as types occur throughout the world’s herbaria, and it was Kirk’s practice as a private collector (in modern terms a ‘botanical consultant’) to carry his herbarium with him from which he routinely parcelled up and gifted (or traded) examples of his new species (effectively type material) to colleagues and herbaria throughout the world. Therefore, one can never sure if Kirk collections held at WELT are truly the syntypes on which he founded his names, or even parts thereof. Ideally, typification of Kirk names requires the reassembling of his specimens which are usually scattered worldwide—a difficult prospect indeed. Thus, for all these reasons, I conservatively designate the piece labelled ‘A’, and bearing a small jeweller’s label numbered ‘959’ in Kirk’s hand, as the lectotype because that number is cross-referenced to Kirk’s specimen label mounted on the same sheet. The other two pieces I designate paralectotypes because they are part of the type collection but because of the way in which the Kirk herbarium was curated, their relationship to the lectotype is unclear. Similarly WELT SP029322 (T. Kirk 958), WELT SP029321 (T. Kirk 960) are designated paralectotypes because they are part of the type collection matching the protologue as to collector and/or they show the naming author’s intent with regard to publication of the name. WELT SP044299, although labelled by Kirk has no reference to his place of publication (Stud. Fl. N.Z.). Therefore I exclude it from this typification. Further, because of the uncertainty over the labels, I also exclude WELT SP044298 (Fig. <xref ref-type="fig" rid="F45">45</xref>) from this typification because I cannot be sure that Hutton’s adulterated label or even, for that matter, Kirk’s label are related to the same gathering, and, as Hutton’s label carries Kirk’s manuscript name ‘v. Sinclairii’ (Fig. <xref ref-type="fig" rid="F46">46A</xref>) and Kirk’s label is not annotated ‘Stud. Fl. N.Z.’, I believe Kirk did not intend this specimen to be ‘representative’ of his new species. WELT SP029316 in ‘Herb. D. Petrie’ also deserves mention. This collection comprises a small flowering piece of <italic><tp:taxon-name><tp:taxon-name-part taxon-name-part-type="genus">Kunzea</tp:taxon-name-part> <tp:taxon-name-part taxon-name-part-type="species">sinclairii</tp:taxon-name-part></tp:taxon-name></italic> and bears an ‘Herb. T. F. Cheeseman’ label which is written on by both Cheeseman and Petrie. Cheeseman’s Indian ink label reads ‘<italic><tp:taxon-name><tp:taxon-name-part taxon-name-part-type="genus">Leptospermum</tp:taxon-name-part> <tp:taxon-name-part taxon-name-part-type="species">Sinclairii</tp:taxon-name-part></tp:taxon-name></italic> T. Kirk, Great Barrier Island, T. Kirk’. To this Petrie has annotated the top of the label in blue ink ‘the Dominion (the word ‘Dominion’ is struck out but legible) Petrie Herbarium’ and at the bottom he has written ‘Dominion Museum, Wellington’. Attached to the stem of the specimen is a small paper slip also labelled by Petrie in blue ink ‘Type T. Kirk’. As there is nothing to associate this specimen with the original Kirk type collections I regard WELT SP029316 as having no nomenclatural status.</p></tp:treatment-sec><tp:treatment-sec sec-type="Etymology"><title>Etymology.</title><p>The specific epithet <italic>sinclairii</italic> honours Dr Andrew Sinclair (1794–1861) who, according to <xref ref-type="bibr" rid="B81">Kirk (1869</xref>, <xref ref-type="bibr" rid="B83">1899</xref>), first discovered the species during a brief visit to the island. I have been unable to determine how Kirk came by that information, or when Sinclair’s visit to Aotea (Great Barrier Island) happened, or why such an assiduous plant collector as Sinclair, so prominent in the early annals of early New Zealand botany (<xref ref-type="bibr" rid="B77">Hooker 1867</xref>; <xref ref-type="bibr" rid="B25">Cheeseman 1906</xref>, <xref ref-type="bibr" rid="B27">1925</xref>), failed to procure specimens.</p><p>= <tp:taxon-name><tp:taxon-name-part taxon-name-part-type="genus">Leptospermum</tp:taxon-name-part> <tp:taxon-name-part taxon-name-part-type="species">ericoides</tp:taxon-name-part> <tp:taxon-name-part taxon-name-part-type="infraspecific-rank">var.</tp:taxon-name-part> <tp:taxon-name-part taxon-name-part-type="variety">pubescens</tp:taxon-name-part></tp:taxon-name> Kirk in <italic>T.P.N.Z.I.</italic> 1 (1869), 146–147.</p><!--PageBreak--><!--PageBreak--></tp:treatment-sec><tp:treatment-sec sec-type="Lectotype"><title>Lectotype</title><p><bold>(here designated)</bold> <bold>(Fig. <xref ref-type="fig" rid="F47">47</xref>).</bold> ‘<tp:taxon-name><tp:taxon-name-part taxon-name-part-type="genus">Leptospermum</tp:taxon-name-part> <tp:taxon-name-part taxon-name-part-type="species">ericoides</tp:taxon-name-part> <tp:taxon-name-part taxon-name-part-type="basionym-authority">A.Rich.</tp:taxon-name-part> <tp:taxon-name-part taxon-name-part-type="infraspecific-rank">v.</tp:taxon-name-part> <tp:taxon-name-part taxon-name-part-type="variety">pubescens</tp:taxon-name-part></tp:taxon-name> - Great Barrier Island. T.K[irk]. Sometimes 3ft high - but usually prostrate, sometimes closely appressed to the rocks. Flowers fragrant in immense profusion’. AK 5515! Paralectotypes (here designated). AK 11437!, K (T. Kirk 176)!, WELT SP029465!</p><fig id="F47" position="float" orientation="portrait"><label>Figure 47.</label><caption><p>Lectotype of <tp:taxon-name><tp:taxon-name-part taxon-name-part-type="genus">Leptospermum</tp:taxon-name-part> <tp:taxon-name-part taxon-name-part-type="species">ericoides</tp:taxon-name-part> <tp:taxon-name-part taxon-name-part-type="infraspecific-rank">var.</tp:taxon-name-part> <tp:taxon-name-part taxon-name-part-type="variety">pubescens</tp:taxon-name-part></tp:taxon-name> Kirk (<italic>T. Kirk s.n.</italic>, AK 5515).</p></caption><graphic xmlns:xlink="http://www.w3.org/1999/xlink" xlink:href="phytokeys-040-001-g047.jpg" position="float" orientation="portrait" xlink:type="simple" id="oo_12658.jpg"/></fig></tp:treatment-sec><tp:treatment-sec sec-type="Notes"><title>Notes.</title><p>In his paper on the botany of Aotea (Great Barrier Island), <xref ref-type="bibr" rid="B81">Kirk (1869</xref>, pp. 146–147) published a brief description of <!--PageBreak--><tp:taxon-name><tp:taxon-name-part taxon-name-part-type="genus">Leptospermum</tp:taxon-name-part> <tp:taxon-name-part taxon-name-part-type="species">ericoides</tp:taxon-name-part> <tp:taxon-name-part taxon-name-part-type="infraspecific-rank">var.</tp:taxon-name-part> <tp:taxon-name-part taxon-name-part-type="variety">pubescens</tp:taxon-name-part></tp:taxon-name> which is given here in full. ‘<tp:taxon-name><tp:taxon-name-part taxon-name-part-type="genus">Leptospermum</tp:taxon-name-part> <tp:taxon-name-part taxon-name-part-type="species">ericoides</tp:taxon-name-part> <tp:taxon-name-part taxon-name-part-type="basionym-authority">A. Rich.</tp:taxon-name-part> <tp:taxon-name-part taxon-name-part-type="infraspecific-rank">var.</tp:taxon-name-part> <tp:taxon-name-part taxon-name-part-type="variety">pubescens</tp:taxon-name-part></tp:taxon-name> – A prostrate or sub-erect shrub, sometimes 3 feet high, at others appressed to the rock, like an alpine plant; leaves more or less pubescent and ciliate; flowers fragrant, produced in immense profusion, sometimes concealing the leaves; pedicels and calyx downy. This would make a valuable bedding plant for the culturist. It was originally observed on the island by the late Dr Sinclair, but I am not aware of its occurrence elsewhere’. Later in the same publication Kirk provides a list of the vascular plants he saw on the island, in which he records it as ‘<italic><tp:taxon-name><tp:taxon-name-part taxon-name-part-type="genus">Leptospermum</tp:taxon-name-part> <tp:taxon-name-part taxon-name-part-type="species">ericoides</tp:taxon-name-part></tp:taxon-name></italic> var.’ (<xref ref-type="bibr" rid="B81">Kirk 1869</xref>; p. 150). Although no specimens were cited or a location given, Kirk’s description is both valid and effective under the terms and conditions of the International Code of Nomenclature (<xref ref-type="bibr" rid="B86">McNeill et al. 2012</xref>). There are at least three herbarium specimens that are annotated by Kirk ‘<tp:taxon-name><tp:taxon-name-part taxon-name-part-type="genus">Leptospermum</tp:taxon-name-part> <tp:taxon-name-part taxon-name-part-type="species">ericoides</tp:taxon-name-part> <tp:taxon-name-part taxon-name-part-type="infraspecific-rank">var.</tp:taxon-name-part> <tp:taxon-name-part taxon-name-part-type="variety">pubescens</tp:taxon-name-part></tp:taxon-name>’, WELT SP029465!, AK 5515!, and AK 11437! These I regard as part of his type collections. A further gathering held at K! (T. Kirk 176) is also labelled ‘<tp:taxon-name><tp:taxon-name-part taxon-name-part-type="genus">Leptospermum</tp:taxon-name-part> <tp:taxon-name-part taxon-name-part-type="species">ericoides</tp:taxon-name-part> <tp:taxon-name-part taxon-name-part-type="infraspecific-rank">var.</tp:taxon-name-part> <tp:taxon-name-part taxon-name-part-type="variety">pubescens</tp:taxon-name-part></tp:taxon-name>’, though not in Kirk’s hand although it is clear it was sent by Kirk to Kew as a gift because it carries the same Kirk collection number (176) as AK 11437. I therefore regard it also as part of his original type collection. Indeed it is also the only clear duplicate among these specimens. One of the AK specimens, T. Kirk s.n. AK 5515 (Fig. <xref ref-type="fig" rid="F47">47</xref>), was used as the basis for the illustration of <italic><tp:taxon-name><tp:taxon-name-part taxon-name-part-type="genus">Leptospermum</tp:taxon-name-part> <tp:taxon-name-part taxon-name-part-type="species">sinclairii</tp:taxon-name-part></tp:taxon-name></italic> by Kew botanical illustrator Matilda Smith in <xref ref-type="bibr" rid="B26">Cheeseman (1914</xref>, pl. 47). This sheet carries three labels; the first is by Kirk which reads ‘<tp:taxon-name><tp:taxon-name-part taxon-name-part-type="genus">Leptospermum</tp:taxon-name-part> <tp:taxon-name-part taxon-name-part-type="species">ericoides</tp:taxon-name-part> <tp:taxon-name-part taxon-name-part-type="basionym-authority">A.Rich.</tp:taxon-name-part> <tp:taxon-name-part taxon-name-part-type="infraspecific-rank">v.</tp:taxon-name-part> <tp:taxon-name-part taxon-name-part-type="variety">pubescens</tp:taxon-name-part></tp:taxon-name> - Great Barrier Island. T.K. Sometimes 3ft high - but usually prostrate, sometimes closely appressed to the rocks. Flowers fragrant in immense profusion’ (Fig. <xref ref-type="fig" rid="F48">48A</xref>). The second (Fig. <xref ref-type="fig" rid="F48">48B</xref>), written by Cheeseman, states ‘<italic><tp:taxon-name><tp:taxon-name-part taxon-name-part-type="genus">Leptospermum</tp:taxon-name-part> <tp:taxon-name-part taxon-name-part-type="species">sinclairii</tp:taxon-name-part></tp:taxon-name></italic> Hk.f. Great Barrier Island’, and the third, also in Cheeseman’s hand (Fig. <xref ref-type="fig" rid="F48">48C</xref>), records its use for his illustrated flora (<xref ref-type="bibr" rid="B26">Cheeseman 1914</xref>) thus: ‘Illustrations of the N.Z. Flora, Plate 44 <italic><tp:taxon-name><tp:taxon-name-part taxon-name-part-type="genus">Leptospermum</tp:taxon-name-part> <tp:taxon-name-part taxon-name-part-type="species">sinclairii</tp:taxon-name-part></tp:taxon-name></italic> T. Kirk. Great Barrier Island, T. Kirk’ (the image ultimately became Plate 47). I designate this sheet Lectotype of <tp:taxon-name><tp:taxon-name-part taxon-name-part-type="genus">Leptospermum</tp:taxon-name-part> <tp:taxon-name-part taxon-name-part-type="species">ericoides</tp:taxon-name-part> <tp:taxon-name-part taxon-name-part-type="infraspecific-rank">var.</tp:taxon-name-part> <tp:taxon-name-part taxon-name-part-type="variety">pubescens</tp:taxon-name-part></tp:taxon-name> Kirk because Kirk’s label details match his protologue (<xref ref-type="bibr" rid="B81">Kirk 1869</xref>; P. 146–147) more closely than the other specimens available, with respect to plant height (‘3 feet’), its growth habit (‘appressed to rocks’), flower scent (‘fragrant’) and abundance (‘in immense profusion’). Although some may feel it is desirable to select a specimen from the naming author’s herbarium, Kirk at the time of his death (8 March 1898) had no official herbarium (<xref ref-type="bibr" rid="B16">Brown 1968</xref>). Further, as I have noted above, the subsequent placement of the majority of his collections in WELT as the ‘Kirk Herbarium’ does not by default indicate that this is, therefore, <italic>the</italic> Kirk herbarium. The ‘Kirk Herbarium’ at WELT came about partly because of the circumstances surrounding Kirk’s death during the preparation of the Student Flora of New Zealand (see Introductory Note, <xref ref-type="bibr" rid="B83">Kirk (1899)</xref>) and the later desire of his descendants to gift what they had retained of their father’s herbarium (distinguished at WELT as the ‘Private Herb. T. Kirk’) to the place where he was mostly working at the time of his death, WELT (<xref ref-type="bibr" rid="B91">Moore 1973</xref>; F. Pitt and J. Fox pers. comm.).</p><fig id="F48" position="float" orientation="portrait"><label>Figure 48.</label><caption><p>Label details of the lectotype of <tp:taxon-name><tp:taxon-name-part taxon-name-part-type="genus">Leptospermum</tp:taxon-name-part> <tp:taxon-name-part taxon-name-part-type="species">ericoides</tp:taxon-name-part> <tp:taxon-name-part taxon-name-part-type="infraspecific-rank">var.</tp:taxon-name-part> <tp:taxon-name-part taxon-name-part-type="variety">pubescens</tp:taxon-name-part></tp:taxon-name> Kirk (AK 5515). <bold>A</bold> Bottom-most label written by T. Kirk and including critical details from the protologue of <tp:taxon-name><tp:taxon-name-part taxon-name-part-type="infraspecific-rank">var.</tp:taxon-name-part> <tp:taxon-name-part taxon-name-part-type="variety">pubescens</tp:taxon-name-part></tp:taxon-name> <bold>B</bold> Second label from bottom in handwriting of T. Cheeseman <bold>C</bold> Top most label recording use of specimen AK 5515 for Cheeseman’s Illustrations of the New Zealand Flora (<xref ref-type="bibr" rid="B26">Cheeseman 1914</xref>). Arrows indicate position of the preceding labels.</p></caption><graphic xmlns:xlink="http://www.w3.org/1999/xlink" xlink:href="phytokeys-040-001-g048.jpg" position="float" orientation="portrait" xlink:type="simple" id="oo_12659.jpg"/></fig><p>The remaining specimens (AK 11437, K (T. Kirk 176), WELT SP29465) I designate Paralectotypes. This is because, although part of the type collection, I cannot determine what date they were collected, or even whether they came from the same plant.</p></tp:treatment-sec><tp:treatment-sec sec-type="Etymology"><title>Etymology.</title><p>The varietal epithet <italic>pubescens</italic>, though not elaborated on by <xref ref-type="bibr" rid="B81">Kirk (1869)</xref>, probably refers to leaves, which he described in his paper as ‘more or less pubescent’.</p></tp:treatment-sec><tp:treatment-sec sec-type="Description"><title>Description</title><p><bold>(Figs <xref ref-type="fig" rid="F49">49</xref>, <xref ref-type="fig" rid="F50">50</xref>, <xref ref-type="fig" rid="F51">51</xref>).</bold> <!--PageBreak--><!--PageBreak--><!--PageBreak--><!--PageBreak--><!--PageBreak--><italic>Growth habit</italic> mostly decumbent, trailing, silvery grey to grey, reddish-grey or grey-green, shrubs up to 3 × 1 m, very rarely forming a small tree up to 6 m tall; irrespective of stature, branches widely spreading and densely leafy, sometimes rooting on contact with soil or rock. <italic>Trunk</italic> 1(–4 or more), usually shortly erect between 0.2–1.0 m tall before branching but sometimes indistinguishable due to branches arising at ground level, 0.05–0.12(–0.16) m d.b.h.; basal portion of trunks covered with layers of somewhat firm to loose, stringy, pale grey to light brown chartaceous bark. <italic>Bark</italic> early bark dark brown to brown; firmly stringy, chartaceous to subcoriaceous, ± elongate, lying in numerous overlapping strips; usually bearing a few transverse and many longitudinal cracks (especially on branch flanges and decurrent leaf bases), otherwise firmly attached; margins elongate, sinuous, ± entire with scarcely any flaking; old bark initially dark brown to grey-brown, soon becoming covered in crustose lichens and sparse liverwort growth; coarsely stringy to tessellated and distinctly corky-coriaceous, usually remaining firmly attached, if detaching, then usually doing so along transverse cracks; flakes usually centrally attached, margins somewhat tabular with entire margins and coarsely frayed apices; upper surface of bark flakes coarsely tessellated, sometimes flaking secondarily as small tabular shards; upper trunk bark breaking into smaller pieces in hand but not crumbling. <italic>Branches</italic> numerous, usually present from close to or at trunk base, prostrate and widely spreading, new growth subscandent (in rare tree forms this habit is retained resulting in arching, pendulous branches); branchlets numerous, widely spreading to subscandent, often coarsely interwoven, initially red, ± quadrangular to subterete, leaves usually densely crowded along stems and brachyblasts, though in vigorous new growth sometimes widely spaced; branchlets sericeous, indumentum copious, silky, hairs antrorse-appressed, weakly flexuose up to 0.06 mm long, hyaline to translucent (appearing silvery-white when young, maturing silver-grey). <italic>Vegetative buds</italic> inconspicuous, usually obscured from view by surrounding leaves; at resting stage 0.3–0.8 mm diam. narrowly ovoid to ellipsoid; scales deciduous; (0.3–)1.2 mm long, pale yellow-brown to reddish brown, broadly to narrowly ovate-lanceolate grading through lanceolate to narrowly lanceolate; midrib ± keeled, sometimes prolonged to apiculate tip, otherwise apex obtuse to subacute or acute; oil glands inconspicuous, sparse, scattered in irregular lines either side of midrib; lamina initially completely invested by long silky silvery-white hairs, becoming glabrate, with hairs progressively confined to scale margins, midrib, and keel prolongation (if present). <italic>Leaves</italic> heterophyllous, weakly to strongly spicy-scented when crushed, mostly sessile, sometimes shortly petiolate (up to 1.6 mm long). Seedling and juvenile leaves dark green to glaucous, glabrous up to 25.0 × 3.5 mm, oblanceolate to lanceolate, apex acute, often shortly mucronate, base attenuate, lateral veins evident, especially on seedling leaves, both surfaces distinctly gland-dotted, oil glands up to 480 on either surface. Mature leaves soon developing (depending on degree of exposure), densely crowded along branchlets and brachyblasts, particularly toward apices, initially obliquely ascending, soon suberect to widely spreading usually weakly recurved in distal 30%; lamina (5.6–)14.5(–20.6) × (2.0–)3.2(–4.5) mm, initially appearing silvery-white (due to dense hair covering), maturing silvery-grey to reddish grey (as some hairs are shed), usually paler beneath; lamina broadly lanceolate, elliptic to obovate, rarely oblong-obovate, apex sharply acute, often cuspidate, base attenuate; adaxial lamina surface flat to weakly concave, glandular punctate, with oil glands scarcely evident when fresh due to dense hair covering, becoming more obvious in old leaves and in dried specimens, up to c.380, midrib slightly raised for c. 70% of leaf length; abaxial surface flat to weakly convex, usually densely covered in hairs, sometimes glabrate in old leaves, glandular punctate, oil glands up to 300; midrib raised for entire length; lamina margins distinctly less hairy than lamina surface; hairs of midribs and margins converging at leaf apex. <italic>Perules</italic> deciduous (shedding very early in inflorescence maturation), (0.8–)1.2(–1.4) × (0.8–)1.0(–1.2) mm, orange brown to amber with a broad pale brown margin (this reducing in thickness toward apex); broadly ovate grading through to ovate-lanceolate, apex cuspidate; lamina 6–8-nerved with poorly defined midrib and bearing up to 10–20 oil glands between nerves; lamina surface initially sparsely covered in deciduous long silky silvery-white hairs, soon becoming glabrate, except for a distinct stout weft on the cuspidate apex. <italic>Inflorescence</italic> mostly a compact, corymbiform (4–)9(–20)-flowered botryum 7.0–20.0 mm long and usually terminated by a tuft of leaves and a semi-dormant vegetative bud; inflorescences initially present on brachyblasts in the distal one-third of the active branchlets, increasing in abundance and soon dominating all the distal terminal and lateral growth; on occasion inflorescences may extend to elongated botrya on late season’s vegetative growth. Inflorescence axis densely invested with antrorse-appressed, weakly flexuose, silky hairs. <italic>Pherophylls</italic> deciduous (shed early during bud maturation), rarely present at flowering, foliose or squamiform, basal portion tightly clasping pedicel base; (1.0–)1.2 × (0.2–)0.4 mm; foliose pherophylls pale green to red-green, oblong to oblong-lanceolate, very rarely broadly spathulate, cuspidate, deeply concave in cross section, with the abaxial surface copiously invested in sericeous, antrorse-appressed hairs; oil glands scarcely evident, up to 10 (usually less); midrib not evident; squamiform pherophylls tightly clasping pedicels, 0.3–1.0 × 0.4–0.8 mm, red-brown to brown, broadly to narrowly ovate or lanceolate, apex acute, subacute to obtuse, weakly keeled, margins and distal portion of keel finely ciliate. <italic>Pedicels</italic> (2.8–)5.7(–7.3) mm long at anthesis, scarcely elongating after anthesis, terete, initially invested with silky, antrorse-appressed, weakly flexuose, hairs becoming glabrate. <italic>Flower buds</italic> (2.3–)3.8(–4.9) × (2.1–) 3.1(–4.2) mm, ovoid to pyriform, apex flat to weakly domed prior to bud burst with calyx lobes held flat across surface, rarely meeting. Fresh flowers when fully expanded (5.7–)8.1(–10.2) mm diam. <italic>Hypanthium</italic> (1.9–)2.6(–3.6) × (2.1–)3.1(–4.2) mm, with free portion 0.4–0.7 mm long, silvery-white to silvery grey or reddish-grey due to copious covering of hairs; narrowly obconic to obconic or cupular, terminating in a scarcely defined chartaceous rim bearing five persistent calyx lobes; hypanthium surface smooth when fresh becoming irregularly wrinkled when dry, somewhat finely glandular punctate, oil glands scarcely evident due to dense covering of long, silky, antrorse-appressed silvery hairs, ribs not evident. Calyx lobes 5, initially erect to suberect, sometimes spreading, submembranous, (1.1–)1.3(–1.6) × (0.9–)1.2(–1.8) mm, broadly obtuse, red-green to pale green with a white or pink membranous margin, not obviously keeled, sparsely and finely gland-dotted, oil glands ± colourless; lobe margins finely ciliate, hairs eglandular, central portion of lobes densely covered in short silky, antrorse-appressed hairs. Receptacle greenish pink or pink at anthesis, darkening to crimson after fertilisation. <italic>Petals</italic> 5(–6), (2.0–)2.9(–3.6) × (2.1–)2.7(–3.3) mm, white, very rarely basally flushed pink, broadly ovate, suborbicular to orbicular, rarely ± cuneate-truncate, spreading, upper third often weakly recurved, apex rounded, margins ± finely and irregularly crumpled or frayed, oil glands not evident in fresh or dried material. <italic>Stamens</italic> 18–38(–46) in 1–2 weakly defined whorls, arising from receptacular rim, filaments white. Antipetalous stamens (2–)3(–4), antisepalous (2–)4(–6). Outermost antipetalous stamens outcurved, widely spreading, more rarely slightly incurved, on filaments 2.0–3.6 mm long, inner stamen if present, 0.4–0.9 mm, outcurved or incurved. Antisepalous stamens usually shorter than outermost antipetalous stamens, 0.6–3.6 mm, weakly incurved or outcurved, usually in mixtures of both. Anthers dorsifixed, 0.06–0.1 × 0.06–0.09 mm, broadly ellipsoid to scutiform, latrorse. Pollen white (11.9–)15.4(–19.9) μm. Anther connective gland pale pink when fresh, drying pale orange, spheroidal, coarsely papillate. <italic>Ovary</italic> (3–)4(–5) locular, each with 18–22(–34) ovules in two rows on each placental lobe. Style 1.8–2.5(–3.0) mm long at anthesis, elongating slightly after anthesis, white basally flushed pink or pale pink; stigma narrowly capitate, as wide as or scarcely wider than style, ± flat, greenish-pink or pink, flushing red after anthesis, surface finely granular-papillate. <italic>Fruits</italic> long persistent, copiously covered in short, silky, antrorse-appressed hairs; (2.2–)3.0(–3.6) × (2.7–)3.2(–3.9) mm, initially graphite grey, maturing to charcoal at dehiscence, and in old dehisced capsules fading to greyish-white; narrowly obconic to obconic, rarely cupular, calyx valves persistent, incurved, somewhat chartaceous, splits concealed by dried, erect, free portion of hypanthium. <italic>Seeds</italic> 0.52–1.04(–1.09) × 0.38–0.58(–0.72) mm, obovoid, oblong, or oblong-ellipsoid, usually curving toward apex, laterally compressed, 2–3-angled with convex to flattened faces, apex rounded to subacute; base oblique, ± flattened; testa semi-glossy, orange-brown to dark brown, surface coarsely reticulate. FL: (Sep–)Nov–Jan(–Mar). FT: Feb–May(–Jul). Chromosome Number n = 11<sub>II</sub>, 2<italic>n</italic> = 22 (see <xref ref-type="bibr" rid="B42">de Lange and Murray 2004</xref>).</p><fig id="F49" position="float" orientation="portrait"><label>Figure 49.</label><caption><p>Distinguishing features of <italic><tp:taxon-name><tp:taxon-name-part taxon-name-part-type="genus">Kunzea</tp:taxon-name-part> <tp:taxon-name-part taxon-name-part-type="species">sinclairii</tp:taxon-name-part></tp:taxon-name></italic>. <bold>A</bold> Flowering branchlets (ex cult. AK 246813) <bold>B</bold> Vegetative bud, leaf and branchlet indumentum (ex cult. AK 246813) <bold>C</bold> Three year old seedling (no voucher, ex cult. Aotea (Great Barrier Island), Mt Young) <bold>D</bold> Adaxial leaf surface (ex cult. AK 246813) <bold>E</bold> Abaxial leaf surface (ex cult. AK 246813) <bold>F</bold> Leaf margin indumentum (ex cult. AK 246813) <bold>G</bold> Leaf variation from seedling to adult (taken from (<bold>C</bold>) above): (<bold>G1</bold>) glabrous leaves of seedling (first year of growth), (<bold>G2</bold>) second year transitional leaves, first three w, next three hairy; (<bold>G3</bold>) third year adult leaves (no voucher, ex cult. Aotea (Great Barrier Island), Mt Young) <bold>H</bold> Flower (top view) (ex cult. AK 246813) <bold>I</bold> Flower and hypanthium (side view) (ex cult. AK 246813) <bold>J</bold> Flower cross section showing anther, style and ovules (ex cult. AK 246813) <bold>K</bold> Style and stigma (ex cult. AK 246813) <bold>L</bold> Stamens (ex cult. AK 246813) <bold>M</bold> Dehisced fruit (ex cult. AK 246813). Scales bars: (<bold>A, C, G</bold>) 10 mm; (<bold>D, D, E, H–M</bold>) 1 mm; (F) 0.5 mm.</p></caption><graphic xmlns:xlink="http://www.w3.org/1999/xlink" xlink:href="phytokeys-040-001-g049.jpg" position="float" orientation="portrait" xlink:type="simple" id="oo_12660.jpg"/></fig><fig id="F50" position="float" orientation="portrait"><label>Figure 50.</label><caption><p>Scanning Electron Micrographs of <italic><tp:taxon-name><tp:taxon-name-part taxon-name-part-type="genus">Kunzea</tp:taxon-name-part> <tp:taxon-name-part taxon-name-part-type="species">sinclairii</tp:taxon-name-part></tp:taxon-name></italic>. (<bold>A–G</bold> all AK 140485) Branchlet indumentum <bold>H–K</bold> Seeds (AK 278809). Scale bars: (<bold>A, D, H</bold>) 1 mm; (<bold>B</bold>) 500 μm; (<bold>E–G, I–K</bold>) 100 μm.</p></caption><graphic xmlns:xlink="http://www.w3.org/1999/xlink" xlink:href="phytokeys-040-001-g050.jpg" position="float" orientation="portrait" xlink:type="simple" id="oo_12661.jpg"/></fig><fig id="F51" position="float" orientation="portrait"><label>Figure 51.</label><caption><p><italic><tp:taxon-name><tp:taxon-name-part taxon-name-part-type="genus">Kunzea</tp:taxon-name-part> <tp:taxon-name-part taxon-name-part-type="species">sinclairii</tp:taxon-name-part></tp:taxon-name></italic>. <bold>A</bold> Rhyolite rock canyons on Aotea (Great Barrier Island), providing one of the key habitats for <italic><tp:taxon-name><tp:taxon-name-part taxon-name-part-type="genus">Kunzea</tp:taxon-name-part> <tp:taxon-name-part taxon-name-part-type="species">sinclairii</tp:taxon-name-part></tp:taxon-name></italic> (which is the dominant shrub in the image), Aotea (Great Barrier Island), Windy Canyon (photo: <italic>P. J. de Lange</italic>) <bold>B</bold> Decumbent <italic><tp:taxon-name><tp:taxon-name-part taxon-name-part-type="genus">Kunzea</tp:taxon-name-part> <tp:taxon-name-part taxon-name-part-type="species">sinclairii</tp:taxon-name-part></tp:taxon-name></italic> shrubs on rhyolitic saprolite at the type locality for the species, Aotea (Great Barrier Island), Mt Young (photo: <italic>P. J. de Lange</italic>) <bold>C</bold> Typical long trailing form of <italic><tp:taxon-name><tp:taxon-name-part taxon-name-part-type="genus">Kunzea</tp:taxon-name-part> <tp:taxon-name-part taxon-name-part-type="species">sinclairii</tp:taxon-name-part></tp:taxon-name></italic> cascading down Rhyolite cliffs; Aotea (Great Barrier Island), near Mt Young <bold>D</bold> <italic><tp:taxon-name><tp:taxon-name-part taxon-name-part-type="genus">Kunzea</tp:taxon-name-part> <tp:taxon-name-part taxon-name-part-type="species">sinclairii</tp:taxon-name-part></tp:taxon-name></italic> in full flower, ex cult. Aotea (Great Barrier Island), Mt Young (photo: <italic>J. E. Braggins</italic>) <bold>E</bold> <italic><tp:taxon-name><tp:taxon-name-part taxon-name-part-type="genus">Kunzea</tp:taxon-name-part> <tp:taxon-name-part taxon-name-part-type="species">sinclairii</tp:taxon-name-part></tp:taxon-name></italic> freshly opened flowers, flower buds, and bud just prior to bud burst, Aotea (Great Barrier Island), Mt Heale (photo: <italic>G. M. Crowcroft</italic>).</p></caption><graphic xmlns:xlink="http://www.w3.org/1999/xlink" xlink:href="phytokeys-040-001-g051.jpg" position="float" orientation="portrait" xlink:type="simple" id="oo_12662.jpg"/></fig></tp:treatment-sec><tp:treatment-sec sec-type="Representative specimens"><title>Representative specimens</title><p><bold>(111 sheets seen).</bold> <bold>Aotea (Great Barrier Island).</bold> Kaiarara Plateau, R. C. Lloyd s.n., Nov 1950, (CHR 92451); Perry's Hill, R. C. Lloyd s.n., Oct 1973, (AK 133455, 133456); South slope of Mt Hobson, C. C. Ogle 470, 13 Apr 1980, (CHR 367190); Mt Hobson - Windy Canyon Track, P. J. de Lange 4537 &amp; B. G. Murray, 7 Mar 1999, (AK 287195, Duplicates: CANB, HO, NSW, Z); Overton (Harataonga) Access Road, P. J. de Lange 4562 &amp; G. M. Crowcroft, 7 Oct 2000, (AK 255943, Duplicate: AD); Mt Heale, Eastern Side, P. J. de Lange 4867, 18 Dec 2000, (AK 286128, Duplicates: AD, MEL, P); Peach Tree Track, P. J. de Lange 6266 &amp; D. A. Norton, 18 Apr 2002, (AK 288493, Duplicate: CHR); Motukaikoura Island, North side of main ridge, south-west of Bradshaw Cove, E. K. Cameron 14105, 17 Dec 2006 (AK 298033).</p></tp:treatment-sec><tp:treatment-sec sec-type="Distribution"><title>Distribution</title><p><bold>(Fig. <xref ref-type="fig" rid="F7">7</xref>).</bold> Endemic, New Zealand, Aotea (Great Barrier Island) (20–510 m a.s.l.). On Aotea (Great Barrier Island) found mostly on the rhyolite outcrops of the central high points and western slopes (<xref ref-type="bibr" rid="B41">de Lange and Norton 2004</xref>).</p></tp:treatment-sec><tp:treatment-sec sec-type="Recognition"><title>Recognition.</title><p>As discussed under <italic><tp:taxon-name><tp:taxon-name-part taxon-name-part-type="genus">Kunzea</tp:taxon-name-part> <tp:taxon-name-part taxon-name-part-type="species">triregensis</tp:taxon-name-part></tp:taxon-name></italic>, there has been much confusion over the exact circumscription and identification <italic><tp:taxon-name><tp:taxon-name-part taxon-name-part-type="genus">Kunzea</tp:taxon-name-part> <tp:taxon-name-part taxon-name-part-type="species">sinclairii</tp:taxon-name-part></tp:taxon-name></italic>. Nevertheless, as defined here <italic><tp:taxon-name><tp:taxon-name-part taxon-name-part-type="genus">Kunzea</tp:taxon-name-part> <tp:taxon-name-part taxon-name-part-type="species">sinclairii</tp:taxon-name-part></tp:taxon-name></italic> is endemic to Aotea (Great Barrier Island). It differs from all other New Zealand <italic><tp:taxon-name><tp:taxon-name-part taxon-name-part-type="genus">Kunzea</tp:taxon-name-part></tp:taxon-name></italic> by its usually prostrate trailing habit (Figs <xref ref-type="fig" rid="F49">49A</xref>, <xref ref-type="fig" rid="F51">51C</xref>), and its consistently silvery-grey, uniformly hairy leaves (see Table <xref ref-type="table" rid="T1">1</xref>). It is also the only <italic><tp:taxon-name><tp:taxon-name-part taxon-name-part-type="genus">Kunzea</tp:taxon-name-part></tp:taxon-name></italic> endemic to rhyolitic rock (<xref ref-type="bibr" rid="B41">de Lange and Norton 2004</xref>). In the field, <italic><tp:taxon-name><tp:taxon-name-part taxon-name-part-type="genus">Kunzea</tp:taxon-name-part> <tp:taxon-name-part taxon-name-part-type="species">sinclairii</tp:taxon-name-part></tp:taxon-name></italic> is sympatric (and often syntopic) with <italic><tp:taxon-name><tp:taxon-name-part taxon-name-part-type="genus">Kunzea</tp:taxon-name-part> <tp:taxon-name-part taxon-name-part-type="species">robusta</tp:taxon-name-part></tp:taxon-name></italic> and, occasionally, <italic><tp:taxon-name><tp:taxon-name-part taxon-name-part-type="genus">Kunzea</tp:taxon-name-part> <tp:taxon-name-part taxon-name-part-type="species">linearis</tp:taxon-name-part></tp:taxon-name></italic>, particularly along track sides, forestry roads, and formerly forested, now open clay pans and associated rock exposures. In these places it forms extensive hybrid swarms, mostly with <italic><tp:taxon-name><tp:taxon-name-part taxon-name-part-type="genus">Kunzea</tp:taxon-name-part> <tp:taxon-name-part taxon-name-part-type="species">robusta</tp:taxon-name-part></tp:taxon-name></italic> but also, rarely, with <italic><tp:taxon-name><tp:taxon-name-part taxon-name-part-type="genus">Kunzea</tp:taxon-name-part> <tp:taxon-name-part taxon-name-part-type="species">linearis</tp:taxon-name-part></tp:taxon-name></italic> and, apparently uniquely amongst New Zealand <italic><tp:taxon-name><tp:taxon-name-part taxon-name-part-type="genus">Kunzea</tp:taxon-name-part></tp:taxon-name></italic>, with <italic><tp:taxon-name><tp:taxon-name-part taxon-name-part-type="genus">Leptospermum</tp:taxon-name-part> <tp:taxon-name-part taxon-name-part-type="species">scoparium</tp:taxon-name-part></tp:taxon-name></italic> (<xref ref-type="bibr" rid="B44">de Lange et al. 2005</xref>).</p><p><xref ref-type="bibr" rid="B81">Kirk (1869)</xref> quickly recognised the novelty of <!--PageBreak--><!--PageBreak--><italic><tp:taxon-name><tp:taxon-name-part taxon-name-part-type="genus">Kunzea</tp:taxon-name-part> <tp:taxon-name-part taxon-name-part-type="species">sinclairii</tp:taxon-name-part></tp:taxon-name></italic>. Many of his herbarium specimens are annotated with detailed enthusiastic descriptions of the species. For example, T. Kirk 75 (K!) carries the following observations ‘suckering or prostrate – producing its flowers in such immense abundance as often to hide the leaves. Often closely pressed to the rocks like an alpine plant and resembling in foliage <italic><tp:taxon-name><tp:taxon-name-part taxon-name-part-type="genus">Phlox</tp:taxon-name-part> <tp:taxon-name-part taxon-name-part-type="species">verna</tp:taxon-name-part></tp:taxon-name></italic>! &amp; [<italic>sic</italic>] might easily be taken for an herbaceous plant – small patches from 3 inches broad in the faces of the rocks were simply patches of flowers. Flowers fragrant’. While on the label of a specimen in MEL(!) (T. Kirk 399) Kirk waxes lyrical about the flowers, their profusion and concludes that the species is ‘a capital bedding plant! However, as is evident from his herbarium specimens at WELT and those he lodged overseas, he remained uncertain as to what rank seemed most appropriate for the plant until his final 1899 posthumous publication of it at species rank (<xref ref-type="bibr" rid="B83">Kirk 1899</xref>).</p><p>This uncertainity is reflected in Kirk’s vague distinctions. For example in his original diagnosis (<xref ref-type="bibr" rid="B81">Kirk 1869</xref>) where he treated the species as <tp:taxon-name><tp:taxon-name-part taxon-name-part-type="genus">Leptospermum</tp:taxon-name-part> <tp:taxon-name-part taxon-name-part-type="species">ericoides</tp:taxon-name-part> <tp:taxon-name-part taxon-name-part-type="infraspecific-rank">var.</tp:taxon-name-part> <tp:taxon-name-part taxon-name-part-type="variety">pubescens</tp:taxon-name-part></tp:taxon-name>, he provided few distinguishing characters. His subsequent diagnosis of <italic><tp:taxon-name><tp:taxon-name-part taxon-name-part-type="genus">Leptospermum</tp:taxon-name-part> <tp:taxon-name-part taxon-name-part-type="species">sinclairii</tp:taxon-name-part></tp:taxon-name></italic> (<xref ref-type="bibr" rid="B83">Kirk 1899</xref>; p. 158), although more detailed, still offered few discriminating characters (‘...distinguished at sight by the white silky leaves, larger flowers, longer pedicels. The ovary is sunk fully one-third below the narrow calyx-tube, while the sepals and petals are narrower, and the style extremely slender. The flowers are deliciously fragrant.’). This admittedly vague diagnosis may have prompted Cheeseman’s standard cynical remark, which he used ‘politely’ when dealing with taxa he thought dubious (see <xref ref-type="bibr" rid="B48">de Lange et al. 2014</xref>) that it was ‘a somewhat critical’ species (<xref ref-type="bibr" rid="B26">Cheeseman 1914</xref>). Whatever his misgivings, Cheeseman nevertheless still accepted the species, as did all subsequent authors until the perfunctory treatment of <xref ref-type="bibr" rid="B122">Thompson (1983)</xref> who merged it (along with several other distinct Australia species and New Zealand varieties) in the oldest available name <italic><tp:taxon-name><tp:taxon-name-part taxon-name-part-type="genus">Leptospermum</tp:taxon-name-part> <tp:taxon-name-part taxon-name-part-type="species">ericoides</tp:taxon-name-part></tp:taxon-name></italic> A.Rich. as <italic><tp:taxon-name><tp:taxon-name-part taxon-name-part-type="genus">Kunzea</tp:taxon-name-part> <tp:taxon-name-part taxon-name-part-type="species">ericoides</tp:taxon-name-part></tp:taxon-name></italic> (A.Rich.) Joy. Thomps.</p><p>Harris (1987) did not agree with the circumscription of <!--PageBreak--><!--PageBreak--><italic><tp:taxon-name><tp:taxon-name-part taxon-name-part-type="genus">Kunzea</tp:taxon-name-part> <tp:taxon-name-part taxon-name-part-type="species">ericoides</tp:taxon-name-part></tp:taxon-name></italic> offered by <xref ref-type="bibr" rid="B122">Thompson (1983)</xref> and he made the necessary combination at species rank in <italic><tp:taxon-name><tp:taxon-name-part taxon-name-part-type="genus">Kunzea</tp:taxon-name-part></tp:taxon-name></italic> for <italic><tp:taxon-name><tp:taxon-name-part taxon-name-part-type="genus">Leptospermum</tp:taxon-name-part> <tp:taxon-name-part taxon-name-part-type="species">sinclairii</tp:taxon-name-part></tp:taxon-name></italic>. However, in that account he again offered little basis for that decision. Subsequently, <xref ref-type="bibr" rid="B67">Harris et al. (1992)</xref> discussed the species in more detail, though, oddly, as neither he nor his co-authors had seen the species in the wild, their perceptions of its ecology, and statements about its growth habit were based entirely on the behaviour of cultivated specimens supplemented by field observations gleaned from herbarium labels and comments made by other people who had actually seen it in the wild (B. P. J. Molloy pers. comm.). Although their conclusions as to rank are accepted here, I provide a more detailed description of the species based on direct field observations and wild collected specimens. Unique defining characters of <italic><tp:taxon-name><tp:taxon-name-part taxon-name-part-type="genus">Kunzea</tp:taxon-name-part> <tp:taxon-name-part taxon-name-part-type="species">sinclairii</tp:taxon-name-part></tp:taxon-name></italic> include its usually prostrate widely spreading habit (Figs <xref ref-type="fig" rid="F49">49A</xref>, <xref ref-type="fig" rid="F51">51C–E</xref>), tendency for the branches to layer on contact with the soil, broadly lanceolate, elliptic to obovate, uniformly sericeous hairy leaves (Fig. <xref ref-type="fig" rid="F49">49E–G</xref>), and the unusual inflorescence type, which is an aggregated corymbiform conflorescence (see <xref ref-type="bibr" rid="B12">Briggs and Johnson 1979</xref>). The leaves and young branchlets of <italic><tp:taxon-name><tp:taxon-name-part taxon-name-part-type="genus">Kunzea</tp:taxon-name-part> <tp:taxon-name-part taxon-name-part-type="species">sinclairii</tp:taxon-name-part></tp:taxon-name></italic> differ from all other New Zealand <italic><tp:taxon-name><tp:taxon-name-part taxon-name-part-type="genus">Kunzea</tp:taxon-name-part></tp:taxon-name></italic> in that they are often strongly red-pigmented, particularly along the lamina margins, and it is this dark colour which, when overlaid by the copious light reflecting antrorse-appressed hairs (Fig. <xref ref-type="fig" rid="F49">49A–D</xref>), helps to impart the characteristic silvery colour of the plant. As <xref ref-type="bibr" rid="B81">Kirk (1869</xref>, <xref ref-type="bibr" rid="B83">1899</xref>) observed, the new growth appears white, due to the dense covering of hairs, which are partially shed as the leaf matures, thereby causing the white ‘colour’ to fade first to silver, and ultimately to the more usual silver-grey typical of mature foliage. Although the flowers of <italic><tp:taxon-name><tp:taxon-name-part taxon-name-part-type="genus">Kunzea</tp:taxon-name-part> <tp:taxon-name-part taxon-name-part-type="species">sinclairii</tp:taxon-name-part></tp:taxon-name></italic> were referred to by Kirk as larger than <italic><tp:taxon-name><tp:taxon-name-part taxon-name-part-type="genus">Kunzea</tp:taxon-name-part> <tp:taxon-name-part taxon-name-part-type="species">ericoides</tp:taxon-name-part></tp:taxon-name></italic>, borne on longer pedicels and ‘deliciously fragrant’ is not confirmed. In fact the flower size of <italic><tp:taxon-name><tp:taxon-name-part taxon-name-part-type="genus">Kunzea</tp:taxon-name-part> <tp:taxon-name-part taxon-name-part-type="species">sinclairii</tp:taxon-name-part></tp:taxon-name></italic> falls within the range commonly seen in <italic><tp:taxon-name><tp:taxon-name-part taxon-name-part-type="genus">Kunzea</tp:taxon-name-part> <tp:taxon-name-part taxon-name-part-type="species">robusta</tp:taxon-name-part></tp:taxon-name></italic>, <italic><tp:taxon-name><tp:taxon-name-part taxon-name-part-type="genus">Kunzea</tp:taxon-name-part> <tp:taxon-name-part taxon-name-part-type="species">triregensis</tp:taxon-name-part></tp:taxon-name></italic> and <italic><tp:taxon-name><tp:taxon-name-part taxon-name-part-type="genus">Kunzea</tp:taxon-name-part> <tp:taxon-name-part taxon-name-part-type="species">amathicola</tp:taxon-name-part></tp:taxon-name></italic> (see Table <xref ref-type="table" rid="T1">1</xref>), species which, in Kirk’s time were included in <italic><tp:taxon-name><tp:taxon-name-part taxon-name-part-type="genus">Kunzea</tp:taxon-name-part> <tp:taxon-name-part taxon-name-part-type="species">ericoides</tp:taxon-name-part></tp:taxon-name></italic>. Nevertheless, they are larger than the range usually seen in <italic><tp:taxon-name><tp:taxon-name-part taxon-name-part-type="genus">Kunzea</tp:taxon-name-part> <tp:taxon-name-part taxon-name-part-type="species">ericoides</tp:taxon-name-part></tp:taxon-name></italic> <italic>s.s.</italic> (see Table <xref ref-type="table" rid="T1">1</xref>). Similarly, pedicel length is not diagnostic, the length varying with the growing conditions of the plant. Finally, the majority of the fresh flowering specimens of <italic><tp:taxon-name><tp:taxon-name-part taxon-name-part-type="genus">Kunzea</tp:taxon-name-part> <tp:taxon-name-part taxon-name-part-type="species">sinclairii</tp:taxon-name-part></tp:taxon-name></italic>, in common with the rest of <italic><tp:taxon-name><tp:taxon-name-part taxon-name-part-type="genus">Kunzea</tp:taxon-name-part> <tp:taxon-name-part taxon-name-part-type="species">ericoides</tp:taxon-name-part></tp:taxon-name></italic> group treated here, had little or no discernible scent. However, in one respect the flowers of <italic><tp:taxon-name><tp:taxon-name-part taxon-name-part-type="genus">Kunzea</tp:taxon-name-part> <tp:taxon-name-part taxon-name-part-type="species">sinclairii</tp:taxon-name-part></tp:taxon-name></italic> are distinctive: the external hypanthium surface, calyx-lobes and receptacular disc are usually strongly pigmented red or pink, a background colour which helps highlight the copious covering of silky hairs on the external face of the hypanthium.</p><p>The ITS and ETS sequence data obtained for <italic><tp:taxon-name><tp:taxon-name-part taxon-name-part-type="genus">Kunzea</tp:taxon-name-part> <tp:taxon-name-part taxon-name-part-type="species">sinclairii</tp:taxon-name-part></tp:taxon-name></italic> is unremarkable (<xref ref-type="bibr" rid="B35">de Lange 2007</xref>; <xref ref-type="bibr" rid="B45">de Lange et al. 2010</xref>). A relationship to <italic><tp:taxon-name><tp:taxon-name-part taxon-name-part-type="genus">Kunzea</tp:taxon-name-part> <tp:taxon-name-part taxon-name-part-type="species">amathicola</tp:taxon-name-part></tp:taxon-name></italic> and <italic><tp:taxon-name><tp:taxon-name-part taxon-name-part-type="genus">Kunzea</tp:taxon-name-part> <tp:taxon-name-part taxon-name-part-type="species">robusta</tp:taxon-name-part></tp:taxon-name></italic> is inferred in the ETS sequence at alignment position 269 (Table <xref ref-type="table" rid="T2">2</xref>) where all three taxa share a guanine (<xref ref-type="bibr" rid="B35">de Lange 2007</xref>). <italic><tp:taxon-name><tp:taxon-name-part taxon-name-part-type="genus">Kunzea</tp:taxon-name-part> <tp:taxon-name-part taxon-name-part-type="species">sinclairii</tp:taxon-name-part></tp:taxon-name></italic> also has the same chromosome karyotype as that seen in <italic><tp:taxon-name><tp:taxon-name-part taxon-name-part-type="genus">Kunzea</tp:taxon-name-part> <tp:taxon-name-part taxon-name-part-type="species">amathicola</tp:taxon-name-part></tp:taxon-name></italic> and <italic><tp:taxon-name><tp:taxon-name-part taxon-name-part-type="genus">Kunzea</tp:taxon-name-part> <tp:taxon-name-part taxon-name-part-type="species">triregensis</tp:taxon-name-part></tp:taxon-name></italic> (<xref ref-type="bibr" rid="B42">de Lange and Murray 2004</xref>). Irrespective, <italic><tp:taxon-name><tp:taxon-name-part taxon-name-part-type="genus">Kunzea</tp:taxon-name-part> <tp:taxon-name-part taxon-name-part-type="species">sinclairii</tp:taxon-name-part></tp:taxon-name></italic> is easily distinguished from all three species (Table <xref ref-type="table" rid="T1">1</xref>). The confusion of this species with <italic><tp:taxon-name><tp:taxon-name-part taxon-name-part-type="genus">Kunzea</tp:taxon-name-part> <tp:taxon-name-part taxon-name-part-type="species">triregensis</tp:taxon-name-part></tp:taxon-name></italic> has already been discussed (see above). More puzzling by far is that <italic><tp:taxon-name><tp:taxon-name-part taxon-name-part-type="genus">Kunzea</tp:taxon-name-part> <tp:taxon-name-part taxon-name-part-type="species">sinclairii</tp:taxon-name-part></tp:taxon-name></italic> is frequently confused with the very different with <italic><tp:taxon-name><tp:taxon-name-part taxon-name-part-type="genus">Kunzea</tp:taxon-name-part> <tp:taxon-name-part taxon-name-part-type="species">linearis</tp:taxon-name-part></tp:taxon-name></italic>. Notably, <xref ref-type="bibr" rid="B133">Webb and Simpson (2001</xref>; p. 239, pl. 96), despite accurately recording the distribution of <italic><tp:taxon-name><tp:taxon-name-part taxon-name-part-type="genus">Kunzea</tp:taxon-name-part> <tp:taxon-name-part taxon-name-part-type="species">sinclairii</tp:taxon-name-part></tp:taxon-name></italic>, based their seed description, illustration and voucher on a Bay of Islands specimen of <italic><tp:taxon-name><tp:taxon-name-part taxon-name-part-type="genus">Kunzea</tp:taxon-name-part> <tp:taxon-name-part taxon-name-part-type="species">linearis</tp:taxon-name-part></tp:taxon-name></italic> (WELT SP029320!) that had been incorrectly identified by its collector, D. Petrie as <italic><tp:taxon-name><tp:taxon-name-part taxon-name-part-type="genus">Kunzea</tp:taxon-name-part> <tp:taxon-name-part taxon-name-part-type="species">sinclairii</tp:taxon-name-part></tp:taxon-name></italic>. <italic><tp:taxon-name><tp:taxon-name-part taxon-name-part-type="genus">Kunzea</tp:taxon-name-part> <tp:taxon-name-part taxon-name-part-type="species">sinclairii</tp:taxon-name-part></tp:taxon-name></italic> is easily distinguished from <italic><tp:taxon-name><tp:taxon-name-part taxon-name-part-type="genus">Kunzea</tp:taxon-name-part> <tp:taxon-name-part taxon-name-part-type="species">linearis</tp:taxon-name-part></tp:taxon-name></italic> by its usually prostrate, trailing rather than erect tree habit, and uniformly hairy, silvery-grey, broadly lanceolate, oblanceolate to elliptic leaves (Fig. <xref ref-type="fig" rid="F48">48A–B, D–G</xref>, <xref ref-type="fig" rid="F51">51B–E</xref>). The flowers of <italic><tp:taxon-name><tp:taxon-name-part taxon-name-part-type="genus">Kunzea</tp:taxon-name-part> <tp:taxon-name-part taxon-name-part-type="species">sinclairii</tp:taxon-name-part></tp:taxon-name></italic> are produced in mostly corymbiform rather than spiciform inflorescences (Fig. <xref ref-type="fig" rid="F48">48A</xref>, <xref ref-type="fig" rid="F51">51D–E</xref>), and are distinctly pedicellate rather than sessile to subsessile. The pherophylls are deciduous, usually short, broadly rhomboid, elliptic to lanceolate rather than long, linear to linear falcate, and persistent (as in <italic><tp:taxon-name><tp:taxon-name-part taxon-name-part-type="genus">Kunzea</tp:taxon-name-part> <tp:taxon-name-part taxon-name-part-type="species">linearis</tp:taxon-name-part></tp:taxon-name></italic>). Further details are provided in Table <xref ref-type="table" rid="T1">1</xref>.</p><p>In its natural habitat the only <italic><tp:taxon-name><tp:taxon-name-part taxon-name-part-type="genus">Kunzea</tp:taxon-name-part></tp:taxon-name></italic> commonly found in association with <italic><tp:taxon-name><tp:taxon-name-part taxon-name-part-type="genus">Kunzea</tp:taxon-name-part> <tp:taxon-name-part taxon-name-part-type="species">sinclairii</tp:taxon-name-part></tp:taxon-name></italic> is <italic><tp:taxon-name><tp:taxon-name-part taxon-name-part-type="genus">Kunzea</tp:taxon-name-part> <tp:taxon-name-part taxon-name-part-type="species">robusta</tp:taxon-name-part></tp:taxon-name></italic>. Because <italic><tp:taxon-name><tp:taxon-name-part taxon-name-part-type="genus">Kunzea</tp:taxon-name-part> <tp:taxon-name-part taxon-name-part-type="species">sinclairii</tp:taxon-name-part></tp:taxon-name></italic> is usually a prostrate shrub, and has uniformly, silvery-grey hairy leaves, confusion with the usually arborescent (up to 30 m tall) dark to light green, glabrescent leaved <italic><tp:taxon-name><tp:taxon-name-part taxon-name-part-type="genus">Kunzea</tp:taxon-name-part> <tp:taxon-name-part taxon-name-part-type="species">robusta</tp:taxon-name-part></tp:taxon-name></italic> is unlikely. Additional distinctions are provided in Table <xref ref-type="table" rid="T1">1</xref>.</p></tp:treatment-sec><tp:treatment-sec sec-type="Ecology"><title>Ecology.</title><p>The ecology of <italic><tp:taxon-name><tp:taxon-name-part taxon-name-part-type="genus">Kunzea</tp:taxon-name-part> <tp:taxon-name-part taxon-name-part-type="species">sinclairii</tp:taxon-name-part></tp:taxon-name></italic> is described by <xref ref-type="bibr" rid="B41">de Lange and Norton (2004)</xref>. They found that the species is naturally confined to rhyolitic rock of the central Hirakimata massif of Aotea (Great Barrier Island). Here it is primarily a rock tor, cliff and gorge endemic (Fig. <xref ref-type="fig" rid="F51">51A–C</xref>) occupying an estimated 90.5 ha (or 0.3% of the extent of Aotea (Great Barrier Island).</p><!--PageBreak--><!--PageBreak--><p><italic><tp:taxon-name><tp:taxon-name-part taxon-name-part-type="genus">Kunzea</tp:taxon-name-part> <tp:taxon-name-part taxon-name-part-type="species">sinclairii</tp:taxon-name-part></tp:taxon-name></italic> is usually the dominant woody plant within its preferred rock habitat. It rarely grows on well-developed soils, preferring fissures within rock outcrops, and their associated saprolite and/or skeletal soils (Fig. <xref ref-type="fig" rid="F51">51A–C</xref>). These habitats are characterised by being extremely infertile and with low species diversity (<xref ref-type="bibr" rid="B67">Harris et al. 1992</xref>; <xref ref-type="bibr" rid="B41">de Lange and Norton 2004</xref>). In their study <xref ref-type="bibr" rid="B41">de Lange and Norton (2004)</xref> found that in the main rock habitats <italic><tp:taxon-name><tp:taxon-name-part taxon-name-part-type="genus">Kunzea</tp:taxon-name-part> <tp:taxon-name-part taxon-name-part-type="species">sinclairii</tp:taxon-name-part></tp:taxon-name></italic> generally grew in association with stunted kahikatoa (<italic><tp:taxon-name><tp:taxon-name-part taxon-name-part-type="genus">Leptospermum</tp:taxon-name-part> <tp:taxon-name-part taxon-name-part-type="species">scoparium</tp:taxon-name-part></tp:taxon-name></italic> agg.), <tp:taxon-name><tp:taxon-name-part taxon-name-part-type="genus">Phormium</tp:taxon-name-part> <tp:taxon-name-part taxon-name-part-type="species">cookianum</tp:taxon-name-part> <tp:taxon-name-part taxon-name-part-type="infraspecific-rank">subsp.</tp:taxon-name-part> <tp:taxon-name-part taxon-name-part-type="subspecies">hookeri</tp:taxon-name-part></tp:taxon-name> (Hook.f.) Wardle, and another Aotea (Great Barrier Island) rhyolite endemic, <italic><tp:taxon-name><tp:taxon-name-part taxon-name-part-type="genus">Olearia</tp:taxon-name-part> <tp:taxon-name-part taxon-name-part-type="species">allomii</tp:taxon-name-part></tp:taxon-name></italic> Kirk, the lichen <italic><tp:taxon-name><tp:taxon-name-part taxon-name-part-type="genus">Cladia</tp:taxon-name-part> <tp:taxon-name-part taxon-name-part-type="species">retipora</tp:taxon-name-part></tp:taxon-name></italic> (Labill.) Nyl. and the moss <italic><tp:taxon-name><tp:taxon-name-part taxon-name-part-type="genus">Ptychomnion</tp:taxon-name-part> <tp:taxon-name-part taxon-name-part-type="species">aciculare</tp:taxon-name-part></tp:taxon-name></italic> (Brid.) Mitt.</p><p>The bark and twigs of well-established plants of <italic><tp:taxon-name><tp:taxon-name-part taxon-name-part-type="genus">Kunzea</tp:taxon-name-part> <tp:taxon-name-part taxon-name-part-type="species">sinclairii</tp:taxon-name-part></tp:taxon-name></italic> are often festooned with corticolous and epiphyllous liverworts, particularly from the genus <italic><tp:taxon-name><tp:taxon-name-part taxon-name-part-type="genus">Frullania</tp:taxon-name-part></tp:taxon-name></italic>, and the trunk bases and exposed roots are often encrusted by the liverworts <italic><tp:taxon-name><tp:taxon-name-part taxon-name-part-type="genus">Cuspidatula</tp:taxon-name-part> <tp:taxon-name-part taxon-name-part-type="species">monodon</tp:taxon-name-part></tp:taxon-name></italic> (Lehm.) Steph., <italic><tp:taxon-name><tp:taxon-name-part taxon-name-part-type="genus">Jamesoniella</tp:taxon-name-part> <tp:taxon-name-part taxon-name-part-type="species">colorata</tp:taxon-name-part></tp:taxon-name></italic> (Lehm.) Schiffn., and <italic><tp:taxon-name><tp:taxon-name-part taxon-name-part-type="genus">Harpalejeunea</tp:taxon-name-part> <tp:taxon-name-part taxon-name-part-type="species">filicuspis</tp:taxon-name-part></tp:taxon-name></italic> (Steph.) Mizut. Occasionally the branches and branchlets of <italic><tp:taxon-name><tp:taxon-name-part taxon-name-part-type="genus">Kunzea</tp:taxon-name-part> <tp:taxon-name-part taxon-name-part-type="species">sinclairii</tp:taxon-name-part></tp:taxon-name></italic> are heavily parasitised by the dwarf mistletoe <italic><tp:taxon-name><tp:taxon-name-part taxon-name-part-type="genus">Korthalsella</tp:taxon-name-part> <tp:taxon-name-part taxon-name-part-type="species">salicornioides</tp:taxon-name-part></tp:taxon-name></italic>.</p></tp:treatment-sec><tp:treatment-sec sec-type="Hybridism"><title>Hybridism.</title><p>It was the widely reported, putative, ‘rife’ hybridism with other <italic><tp:taxon-name><tp:taxon-name-part taxon-name-part-type="genus">Kunzea</tp:taxon-name-part></tp:taxon-name></italic> that was the basis for initial conservation concerns that <italic><tp:taxon-name><tp:taxon-name-part taxon-name-part-type="genus">Kunzea</tp:taxon-name-part> <tp:taxon-name-part taxon-name-part-type="species">sinclairii</tp:taxon-name-part></tp:taxon-name></italic> might be at risk of extinction (<xref ref-type="bibr" rid="B50">Dopson et al. 1999</xref>; <xref ref-type="bibr" rid="B41">de Lange and Norton 2004</xref>). In the wild, <italic><tp:taxon-name><tp:taxon-name-part taxon-name-part-type="genus">Kunzea</tp:taxon-name-part> <tp:taxon-name-part taxon-name-part-type="species">sinclairii</tp:taxon-name-part></tp:taxon-name></italic> is currently commonly sympatric (and syntopic) with <italic><tp:taxon-name><tp:taxon-name-part taxon-name-part-type="genus">Kunzea</tp:taxon-name-part> <tp:taxon-name-part taxon-name-part-type="species">robusta</tp:taxon-name-part></tp:taxon-name></italic> and, much less frequently, <italic><tp:taxon-name><tp:taxon-name-part taxon-name-part-type="genus">Kunzea</tp:taxon-name-part> <tp:taxon-name-part taxon-name-part-type="species">linearis</tp:taxon-name-part></tp:taxon-name></italic>. It is likely that the high level of sympatry between these species is not natural, and is the direct consequence of widespread habitat destruction that resulted from kauri logging of the island (<xref ref-type="bibr" rid="B96">Ogden 2001</xref>; <xref ref-type="bibr" rid="B41">de Lange and Norton 2004</xref>). Logging and the associated deliberate and accidental burning of the forest left large areas of bare land ideally suited to the establishment of primary colonisers, including <italic><tp:taxon-name><tp:taxon-name-part taxon-name-part-type="genus">Leptospermum</tp:taxon-name-part> <tp:taxon-name-part taxon-name-part-type="species">scoparium</tp:taxon-name-part></tp:taxon-name></italic>, <italic><tp:taxon-name><tp:taxon-name-part taxon-name-part-type="genus">Kunzea</tp:taxon-name-part> <tp:taxon-name-part taxon-name-part-type="species">linearis</tp:taxon-name-part></tp:taxon-name></italic>, <italic><tp:taxon-name><tp:taxon-name-part taxon-name-part-type="genus">Kunzea</tp:taxon-name-part> <tp:taxon-name-part taxon-name-part-type="species">robusta</tp:taxon-name-part></tp:taxon-name></italic> and <italic><tp:taxon-name><tp:taxon-name-part taxon-name-part-type="genus">Kunzea</tp:taxon-name-part> <tp:taxon-name-part taxon-name-part-type="species">sinclairii</tp:taxon-name-part></tp:taxon-name></italic>. Today, <italic><tp:taxon-name><tp:taxon-name-part taxon-name-part-type="genus">Kunzea</tp:taxon-name-part> <tp:taxon-name-part taxon-name-part-type="species">robusta</tp:taxon-name-part></tp:taxon-name></italic> and <italic><tp:taxon-name><tp:taxon-name-part taxon-name-part-type="genus">Leptospermum</tp:taxon-name-part> <tp:taxon-name-part taxon-name-part-type="species">scoparium</tp:taxon-name-part></tp:taxon-name></italic> form the dominant woody vegetation over most of the southern two thirds of Aotea (Great Barrier Island) (<xref ref-type="bibr" rid="B96">Ogden 2001</xref>). Widespread and frequent disturbance favours the proliferation of hybrids in <italic><tp:taxon-name><tp:taxon-name-part taxon-name-part-type="genus">Kunzea</tp:taxon-name-part></tp:taxon-name></italic> (<xref ref-type="bibr" rid="B44">de Lange et al. 2005</xref>), and this is especially so on Aotea (Great Barrier Island) where the putative hybrids <italic><tp:taxon-name><tp:taxon-name-part taxon-name-part-type="genus">Kunzea</tp:taxon-name-part> <tp:taxon-name-part taxon-name-part-type="species">linearis</tp:taxon-name-part></tp:taxon-name></italic> × <italic><tp:taxon-name><tp:taxon-name-part taxon-name-part-type="genus">Kunzea</tp:taxon-name-part> <tp:taxon-name-part taxon-name-part-type="species">sinclairii</tp:taxon-name-part></tp:taxon-name></italic>, <italic><tp:taxon-name><tp:taxon-name-part taxon-name-part-type="genus">Kunzea</tp:taxon-name-part> <tp:taxon-name-part taxon-name-part-type="species">robusta</tp:taxon-name-part></tp:taxon-name></italic> × <italic><tp:taxon-name><tp:taxon-name-part taxon-name-part-type="genus">Kunzea</tp:taxon-name-part> <tp:taxon-name-part taxon-name-part-type="species">sinclairii</tp:taxon-name-part></tp:taxon-name></italic> and the intergeneric ×<italic><tp:taxon-name><tp:taxon-name-part taxon-name-part-type="genus">Kunzspermum</tp:taxon-name-part> <tp:taxon-name-part taxon-name-part-type="species">hirakimata</tp:taxon-name-part></tp:taxon-name></italic> W.Harris (<italic><tp:taxon-name><tp:taxon-name-part taxon-name-part-type="genus">Kunzea</tp:taxon-name-part> <tp:taxon-name-part taxon-name-part-type="species">sinclairii</tp:taxon-name-part></tp:taxon-name></italic> × <italic><tp:taxon-name><tp:taxon-name-part taxon-name-part-type="genus">Leptospermum</tp:taxon-name-part> <tp:taxon-name-part taxon-name-part-type="species">scoparium</tp:taxon-name-part></tp:taxon-name></italic>) have all been collected. All these hybrids were successfully generated by <xref ref-type="bibr" rid="B44">de Lange et al. (2005)</xref> who found that <italic><tp:taxon-name><tp:taxon-name-part taxon-name-part-type="genus">Kunzea</tp:taxon-name-part> <tp:taxon-name-part taxon-name-part-type="species">sinclairii</tp:taxon-name-part></tp:taxon-name></italic>, whether as pistillate and staminate parent, readily crossed with seven New Zealand <italic><tp:taxon-name><tp:taxon-name-part taxon-name-part-type="genus">Kunzea</tp:taxon-name-part></tp:taxon-name></italic> species, and, only as the pistillate parent, with <italic><tp:taxon-name><tp:taxon-name-part taxon-name-part-type="genus">Leptospermum</tp:taxon-name-part> <tp:taxon-name-part taxon-name-part-type="species">scoparium</tp:taxon-name-part></tp:taxon-name></italic>. No reduction in seed viability was recorded with those crosses involving <italic><tp:taxon-name><tp:taxon-name-part taxon-name-part-type="genus">Kunzea</tp:taxon-name-part></tp:taxon-name></italic> species but the intergeneric hybrids proved to be aneuploid and sterile. They also found that the progeny raised through two generations (F<sub>2</sub>, F<sub>3</sub>) from their F<sub>1</sub> hybrid, <italic><tp:taxon-name><tp:taxon-name-part taxon-name-part-type="genus">Kunzea</tp:taxon-name-part> <tp:taxon-name-part taxon-name-part-type="species">sinclairii</tp:taxon-name-part></tp:taxon-name></italic> × <italic><tp:taxon-name><tp:taxon-name-part taxon-name-part-type="genus">Kunzea</tp:taxon-name-part> <tp:taxon-name-part taxon-name-part-type="species">robusta</tp:taxon-name-part></tp:taxon-name></italic> (as <italic><tp:taxon-name><tp:taxon-name-part taxon-name-part-type="genus">Kunzea</tp:taxon-name-part> <tp:taxon-name-part taxon-name-part-type="species">sinclairii</tp:taxon-name-part></tp:taxon-name></italic> × <tp:taxon-name><tp:taxon-name-part taxon-name-part-type="genus">Kunzea</tp:taxon-name-part> <tp:taxon-name-part taxon-name-part-type="infraspecific-rank">aff.</tp:taxon-name-part> <tp:taxon-name-part taxon-name-part-type="species">ericoides</tp:taxon-name-part></tp:taxon-name> (b) in their paper), showed clear segregation toward both parents, such that F<sub>3</sub> individuals were scarcely distinguishable from the original parents used for the initial cross (<xref ref-type="bibr" rid="B44">de Lange et al. 2005</xref>). This suggests that not only can hybridism happen readily but that introgressed swarms can segregate quickly (within 5–8 years) to their constituent parents. In their ecological study <xref ref-type="bibr" rid="B41">de Lange and Norton (2004)</xref> concluded that hybridisation was not a threat to <italic><tp:taxon-name><tp:taxon-name-part taxon-name-part-type="genus">Kunzea</tp:taxon-name-part> <tp:taxon-name-part taxon-name-part-type="species">sinclairii</tp:taxon-name-part></tp:taxon-name></italic>, which they considered to form ‘pure’ populations within its preferred rhyolitic rock outcrop habitats. They argued that hybrid swarms outside these rupestral habitats were the product of past human-induced disturbance and that over time they would be lost through succession to forest. While this appears to be happening over large parts of the island, field botanists are still faced with an often baffling array of hybrids, whose distinction from <italic><tp:taxon-name><tp:taxon-name-part taxon-name-part-type="genus">Kunzea</tp:taxon-name-part> <tp:taxon-name-part taxon-name-part-type="species">sinclairii</tp:taxon-name-part></tp:taxon-name></italic> can be difficult.</p><p>Of the three naturally occurring hybrids involving <!--PageBreak--><italic><tp:taxon-name><tp:taxon-name-part taxon-name-part-type="genus">Kunzea</tp:taxon-name-part> <tp:taxon-name-part taxon-name-part-type="species">sinclairii</tp:taxon-name-part></tp:taxon-name></italic> recorded from Aotea (Great Barrier Island), the greatest difficulty is experienced recognising <italic><tp:taxon-name><tp:taxon-name-part taxon-name-part-type="genus">Kunzea</tp:taxon-name-part> <tp:taxon-name-part taxon-name-part-type="species">robusta</tp:taxon-name-part></tp:taxon-name></italic> × <italic><tp:taxon-name><tp:taxon-name-part taxon-name-part-type="genus">Kunzea</tp:taxon-name-part> <tp:taxon-name-part taxon-name-part-type="species">sinclairii</tp:taxon-name-part></tp:taxon-name></italic>. This is because the hybrid is present throughout large parts of the island and the adjoining islands as a complex array of introgressants. Further, <italic><tp:taxon-name><tp:taxon-name-part taxon-name-part-type="genus">Kunzea</tp:taxon-name-part> <tp:taxon-name-part taxon-name-part-type="species">sinclairii</tp:taxon-name-part></tp:taxon-name></italic> has been inadequately circumscribed in the past, resulting in many herbarium specimens collected as this species proving on inspection to be mixed gatherings of <italic><tp:taxon-name><tp:taxon-name-part taxon-name-part-type="genus">Kunzea</tp:taxon-name-part> <tp:taxon-name-part taxon-name-part-type="species">sinclairii</tp:taxon-name-part></tp:taxon-name></italic> and <italic><tp:taxon-name><tp:taxon-name-part taxon-name-part-type="genus">Kunzea</tp:taxon-name-part> <tp:taxon-name-part taxon-name-part-type="species">robusta</tp:taxon-name-part></tp:taxon-name></italic> × <italic><tp:taxon-name><tp:taxon-name-part taxon-name-part-type="genus">Kunzea</tp:taxon-name-part> <tp:taxon-name-part taxon-name-part-type="species">sinclairii</tp:taxon-name-part></tp:taxon-name></italic>, or just the hybrid <italic><tp:taxon-name><tp:taxon-name-part taxon-name-part-type="genus">Kunzea</tp:taxon-name-part> <tp:taxon-name-part taxon-name-part-type="species">robusta</tp:taxon-name-part></tp:taxon-name></italic> × <italic><tp:taxon-name><tp:taxon-name-part taxon-name-part-type="genus">Kunzea</tp:taxon-name-part> <tp:taxon-name-part taxon-name-part-type="species">sinclairii</tp:taxon-name-part></tp:taxon-name></italic>.</p><p><italic><tp:taxon-name><tp:taxon-name-part taxon-name-part-type="genus">Kunzea</tp:taxon-name-part> <tp:taxon-name-part taxon-name-part-type="species">robusta</tp:taxon-name-part></tp:taxon-name></italic> × <italic><tp:taxon-name><tp:taxon-name-part taxon-name-part-type="genus">Kunzea</tp:taxon-name-part> <tp:taxon-name-part taxon-name-part-type="species">sinclairii</tp:taxon-name-part></tp:taxon-name></italic> is also far more wide ranging than <italic><tp:taxon-name><tp:taxon-name-part taxon-name-part-type="genus">Kunzea</tp:taxon-name-part> <tp:taxon-name-part taxon-name-part-type="species">sinclairii</tp:taxon-name-part></tp:taxon-name></italic>. For example, it has been collected from Aiguilles Island at the northern end of Aotea (Great Barrier Island), some 50 km north of the northern-most known <italic><tp:taxon-name><tp:taxon-name-part taxon-name-part-type="genus">Kunzea</tp:taxon-name-part> <tp:taxon-name-part taxon-name-part-type="species">sinclairii</tp:taxon-name-part></tp:taxon-name></italic> occurrence on Aotea (Great Barrier Island). In most cases the hybrid presents an intermediate growth habit, typically as an erect shrub to small tree, characteristically with glaucous green, pinkish-green or yellowish-green, oblanceolate to lanceolate leaves. The red or pink tones typical of the branchlets and foliage of <italic><tp:taxon-name><tp:taxon-name-part taxon-name-part-type="genus">Kunzea</tp:taxon-name-part> <tp:taxon-name-part taxon-name-part-type="species">sinclairii</tp:taxon-name-part></tp:taxon-name></italic> are expressed in the hybrids as pale pink or even yellowish-pink. This is particularly evident in herbarium specimens where the hybrids tend to dry yellow-green or dark green, never the diagnostic greyish-white to silvery-white of <italic><tp:taxon-name><tp:taxon-name-part taxon-name-part-type="genus">Kunzea</tp:taxon-name-part> <tp:taxon-name-part taxon-name-part-type="species">sinclairii</tp:taxon-name-part></tp:taxon-name></italic>. This colour change is accentuated by differences in the density of leaf indumentum which in the hybrid tends to be much less than is typical of <italic><tp:taxon-name><tp:taxon-name-part taxon-name-part-type="genus">Kunzea</tp:taxon-name-part> <tp:taxon-name-part taxon-name-part-type="species">sinclairii</tp:taxon-name-part></tp:taxon-name></italic> though more copious than is usual for <italic><tp:taxon-name><tp:taxon-name-part taxon-name-part-type="genus">Kunzea</tp:taxon-name-part> <tp:taxon-name-part taxon-name-part-type="species">robusta</tp:taxon-name-part></tp:taxon-name></italic>. Another difference is that, like those of <italic><tp:taxon-name><tp:taxon-name-part taxon-name-part-type="genus">Kunzea</tp:taxon-name-part> <tp:taxon-name-part taxon-name-part-type="species">robusta</tp:taxon-name-part></tp:taxon-name></italic>, the hairs tend to be shed more freely as the leaf matures until they are mainly found on the abaxial surface; though in some examples they can form a sparse covering on the adaxial surface, particularly in the lower half to one-third of the leaf. Because the flowers of <italic><tp:taxon-name><tp:taxon-name-part taxon-name-part-type="genus">Kunzea</tp:taxon-name-part> <tp:taxon-name-part taxon-name-part-type="species">robusta</tp:taxon-name-part></tp:taxon-name></italic> and <italic><tp:taxon-name><tp:taxon-name-part taxon-name-part-type="genus">Kunzea</tp:taxon-name-part> <tp:taxon-name-part taxon-name-part-type="species">sinclairii</tp:taxon-name-part></tp:taxon-name></italic> are so similar, they offer little of diagnostic value. Similarly there is little consistent difference in fruit shape or size, indumentum cover or seed size.</p><p>The other two hybrids <italic><tp:taxon-name><tp:taxon-name-part taxon-name-part-type="genus">Kunzea</tp:taxon-name-part> <tp:taxon-name-part taxon-name-part-type="species">linearis</tp:taxon-name-part></tp:taxon-name></italic> × <italic><tp:taxon-name><tp:taxon-name-part taxon-name-part-type="genus">Kunzea</tp:taxon-name-part> <tp:taxon-name-part taxon-name-part-type="species">sinclairii</tp:taxon-name-part></tp:taxon-name></italic> and the intergeneric ×<italic><tp:taxon-name><tp:taxon-name-part taxon-name-part-type="genus">Kunzspermum</tp:taxon-name-part> <tp:taxon-name-part taxon-name-part-type="species">hirakimata</tp:taxon-name-part></tp:taxon-name></italic> are very uncommon. <italic><tp:taxon-name><tp:taxon-name-part taxon-name-part-type="genus">Kunzea</tp:taxon-name-part> <tp:taxon-name-part taxon-name-part-type="species">linearis</tp:taxon-name-part></tp:taxon-name></italic> × <italic><tp:taxon-name><tp:taxon-name-part taxon-name-part-type="genus">Kunzea</tp:taxon-name-part> <tp:taxon-name-part taxon-name-part-type="species">sinclairii</tp:taxon-name-part></tp:taxon-name></italic> is discussed under <italic><tp:taxon-name><tp:taxon-name-part taxon-name-part-type="genus">Kunzea</tp:taxon-name-part> <tp:taxon-name-part taxon-name-part-type="species">linearis</tp:taxon-name-part></tp:taxon-name></italic> while ×<italic><tp:taxon-name><tp:taxon-name-part taxon-name-part-type="genus">Kunzspermum</tp:taxon-name-part> <tp:taxon-name-part taxon-name-part-type="species">hirakimata</tp:taxon-name-part></tp:taxon-name></italic> was described in detail by <xref ref-type="bibr" rid="B67">Harris et al. (1992)</xref> and <xref ref-type="bibr" rid="B64">Harris (1993)</xref>.</p></tp:treatment-sec><tp:treatment-sec sec-type="Vernacular name"><title>Vernacular name.</title><p>No specific Maori name for this species has been recorded.</p></tp:treatment-sec><tp:treatment-sec sec-type="Conservation Status"><title>Conservation Status.</title><p><italic><tp:taxon-name><tp:taxon-name-part taxon-name-part-type="genus">Kunzea</tp:taxon-name-part> <tp:taxon-name-part taxon-name-part-type="species">sinclairii</tp:taxon-name-part></tp:taxon-name></italic> is appropriately assessed as ‘At Risk/Naturally Uncommon’ qualified ‘IE’ (Island Endemic) and ‘RR’ (Range Restricted) by <xref ref-type="bibr" rid="B47">de Lange et al. (2013b)</xref>.</p></tp:treatment-sec><tp:treatment-sec><!--Section generated to contain objects referenced in tp:taxon-treatment.--><fig id="F7" position="float" orientation="portrait"><label>Figure 7.</label><caption><p>Distribution of <italic><tp:taxon-name><tp:taxon-name-part taxon-name-part-type="genus">Kunzea</tp:taxon-name-part> <tp:taxon-name-part taxon-name-part-type="species">ericoides</tp:taxon-name-part></tp:taxon-name></italic>, <italic><tp:taxon-name><tp:taxon-name-part taxon-name-part-type="genus">Kunzea</tp:taxon-name-part> <tp:taxon-name-part taxon-name-part-type="species">salterae</tp:taxon-name-part></tp:taxon-name></italic>, <italic><tp:taxon-name><tp:taxon-name-part taxon-name-part-type="genus">Kunzea</tp:taxon-name-part> <tp:taxon-name-part taxon-name-part-type="species">sinclairii</tp:taxon-name-part></tp:taxon-name></italic>, <italic><tp:taxon-name><tp:taxon-name-part taxon-name-part-type="genus">Kunzea</tp:taxon-name-part> <tp:taxon-name-part taxon-name-part-type="species">tenuicaulis</tp:taxon-name-part></tp:taxon-name></italic>, <italic><tp:taxon-name><tp:taxon-name-part taxon-name-part-type="genus">Kunzea</tp:taxon-name-part> <tp:taxon-name-part taxon-name-part-type="species">toelkenii</tp:taxon-name-part></tp:taxon-name></italic>, <italic><tp:taxon-name><tp:taxon-name-part taxon-name-part-type="genus">Kunzea</tp:taxon-name-part> <tp:taxon-name-part taxon-name-part-type="species">triregensis</tp:taxon-name-part></tp:taxon-name></italic> and <italic><tp:taxon-name><tp:taxon-name-part taxon-name-part-type="genus">Kunzea</tp:taxon-name-part></tp:taxon-name></italic> “Lottin Point”.</p></caption><graphic xmlns:xlink="http://www.w3.org/1999/xlink" xlink:href="phytokeys-040-001-g007.jpg" position="float" orientation="portrait" xlink:type="simple" id="oo_12618.jpg"/></fig><table-wrap id="T1" position="float" orientation="portrait"><label>Table 1.</label><caption><p>Distinguishing features of New Zealand <italic><tp:taxon-name><tp:taxon-name-part taxon-name-part-type="genus">Kunzea</tp:taxon-name-part></tp:taxon-name></italic>.</p></caption><table rules="all"><tbody><tr><th rowspan="1" colspan="1"/><th rowspan="1" colspan="1"><italic><tp:taxon-name><tp:taxon-name-part taxon-name-part-type="genus">Kunzea</tp:taxon-name-part> <tp:taxon-name-part taxon-name-part-type="species">amathicola</tp:taxon-name-part></tp:taxon-name></italic></th><th rowspan="1" colspan="1"><italic><tp:taxon-name><tp:taxon-name-part taxon-name-part-type="genus">Kunzea</tp:taxon-name-part> <tp:taxon-name-part taxon-name-part-type="species">ericoides</tp:taxon-name-part></tp:taxon-name></italic></th><th rowspan="1" colspan="1"><italic><tp:taxon-name><tp:taxon-name-part taxon-name-part-type="genus">Kunzea</tp:taxon-name-part> <tp:taxon-name-part taxon-name-part-type="species">linearis</tp:taxon-name-part></tp:taxon-name></italic></th><th rowspan="1" colspan="1"><italic><tp:taxon-name><tp:taxon-name-part taxon-name-part-type="genus">Kunzea</tp:taxon-name-part> <tp:taxon-name-part taxon-name-part-type="species">triregensis</tp:taxon-name-part></tp:taxon-name></italic></th></tr><tr><td rowspan="1" colspan="1"><bold>Habitat</bold></td><td rowspan="1" colspan="1">Coastal to lowland (sea level – 320 m a.s.l.). Primarily a species of mobile or stabilised sand country and associated coastal headlands. Also found around estuaries and extending up river valleys. Occasionally on offshore islands (Hauraki Gulf)</td><td rowspan="1" colspan="1">Coastal to low alpine (sea level – 1600 m a.s.l.). A primary coloniser of formerly forested habitats on a range of substrates including sand, clay, loams, alluvium, sedimentary, igneous, plutonic and ultramafic rock</td><td rowspan="1" colspan="1">Coastal to lowland (sea level – 310 m a.s.l.). Favouring stable sand, sand and clay podzols and the margins of peat bogs. Rarely extending into tall forest. Occasionally found in hill country as a component of successional vegetation. Also on offshore islands</td><td rowspan="1" colspan="1">Coastal (sea level – 296 m a.s.l.). In open ground, shrublands and as the dominant of tall forest</td></tr><tr><td rowspan="1" colspan="1"><bold>Growth form</bold></td><td rowspan="1" colspan="1">Heterophyllous. Either rounded shrubs (up to 2 × 3 m) or erect to spreading trees (up to 18 × 8 m)</td><td rowspan="1" colspan="1">Homophyllous. Erect to pendulous trees up to 18 × 6 m</td><td rowspan="1" colspan="1">Homophyllous. Erect small trees up to 12 × 3 m</td><td rowspan="1" colspan="1">Homophyllous. Erect tall trees up to 18 × 3 m</td></tr><tr><td rowspan="1" colspan="1"><bold>Trunk</bold></td><td rowspan="1" colspan="1">1(–2) usually branching from or near to base. Up to 0.85 m d.b.h. Erect, soon arching outwards. Juveniles much branched from base. Adults usually devoid of branches in lower half of trunk</td><td rowspan="1" colspan="1">1(–4). Usually devoid of branches in lower half of trunk. Up to 0.85 m d.b.h. Erect</td><td rowspan="1" colspan="1">1(–4 or more). Usually devoid of branches in lower half of trunk. Up to 0.85 m d.b.h. Mostly erect</td><td rowspan="1" colspan="1">1(–6). Devoid of branches in lower half of trunk. Up to 0.85 m d.b.h. Mostly erect</td></tr><tr><td rowspan="1" colspan="1"><bold>Old bark</bold></td><td rowspan="1" colspan="1">Corky-coriaceous, tessellated, peeling upwards along trunk as broad, tabular strips with ± entire margins or weakly irregular. Secondary peeling not evident. Bark sparsely vegetated by liverwort and lichen growth</td><td rowspan="1" colspan="1">Corky-coriaceous, coarsely tessellated or broken in long elongate sections, peeling inwards along transverse and longitudinal cracks, remaining centrally attached. Flakes mostly tabular, peeling in chartaceous layers, with ± entire to sinuous margins. Secondary peeling common. Bark often bare but may be densely covered by moss, liverwort and lichen growth</td><td rowspan="1" colspan="1">Corky-coriaceous, coarsely tessellated, peeling inwards along transverse and longitudinal cracks, remaining centrally attached. Flakes mostly detaching in layers as chartaceous, lunate (in profile) flakes, margins often irregular with frayed apices. Secondary peeling not evident. Bark sparingly vegetated by liverwort and lichen growth</td><td rowspan="1" colspan="1">Corky-coriaceous, ± tessellated, peeling upwards along trunk as broad tabular strips, margins ± entire, surface often deeply corrugated and cracked. Secondary peeling not evident. Bark usually sparingly vegetated by moss, liverwort and lichen growth</td></tr><tr><td rowspan="1" colspan="1"><bold>Epicormic growth</bold></td><td rowspan="1" colspan="1">Occasional</td><td rowspan="1" colspan="1">Not present</td><td rowspan="1" colspan="1">Not present</td><td rowspan="1" colspan="1">Not present</td></tr><tr><td rowspan="1" colspan="1"><bold>Reversion shoots</bold></td><td rowspan="1" colspan="1">Common on damaged trunk and branch bases</td><td rowspan="1" colspan="1">Not present</td><td rowspan="1" colspan="1">Not present</td><td rowspan="1" colspan="1">Not present</td></tr><tr><td rowspan="1" colspan="1"><bold>Suckers</bold></td><td rowspan="1" colspan="1">Absent</td><td rowspan="1" colspan="1">Absent</td><td rowspan="1" colspan="1">Absent</td><td rowspan="1" colspan="1">Absent</td></tr><tr><td rowspan="1" colspan="1"><bold>Branches</bold></td><td rowspan="1" colspan="1">Juvenile branches erect to suberect not spreading. Adult branches initially suberect, soon arching and spreading, weakly flexuose. Reversion shoots common</td><td rowspan="1" colspan="1">Slender, initially ascending, soon spreading, apices usually pendulous. Reversion shoots absent</td><td rowspan="1" colspan="1">Ascending to upright, very rarely spreading, distinctly plumose. Reversion shoots absent</td><td rowspan="1" colspan="1">Upright to ± spreading. Reversion shoots absent</td></tr><tr><td rowspan="1" colspan="1"><bold>Branchlet hairs</bold></td><td rowspan="1" colspan="1">Copious, persistent, antrorse-appressed, 225–500 μm long</td><td rowspan="1" colspan="1">Initially copious, soon glabrescent, divergent, 20–50 μm long</td><td rowspan="1" colspan="1">Usually copious (rarely glabrous), persistent, antrorse-appressed, 400–700 μm long</td><td rowspan="1" colspan="1">Copious, persistent, antrorse-appressed, 220–520 μm long</td></tr><tr><td rowspan="1" colspan="1"><bold>Leaves</bold></td><td rowspan="1" colspan="1">Adult and juvenile leaves adaxially dark glossy green, abaxially paler. Juvenile leaves (2.4–)3.4(–5.3) × (1.2–)1.9(–2.3) mm, ovate, broadly ovate, rhomboid to obovate. Adult leaves (6.0–)8.2(–12.5) × (1.8–)2.6(–3.8) mm, oblong, oblong-obovate, broadly oblanceolate to broadly lanceolate</td><td rowspan="1" colspan="1">Bright green, yellow green, rarely dark green, (4.0–)13.5(–25.0) × (0.5–)1.1(–1.8) mm, linear, linear-lanceolate to narrowly lanceolate</td><td rowspan="1" colspan="1">Initially silvery-grey, maturing dark green to glaucous green, (9.3–)12.7(–19.5) × (0.3–)0.7(–1.2) mm, linear</td><td rowspan="1" colspan="1">Adaxially dark glossy green, abaxially paler, (6.0–)10.0(–13.5) × (1.1–)1.8(–2.3) mm, lanceolate to narrowly lanceolate</td></tr><tr><td rowspan="1" colspan="1"><bold>Leaf margins and midrib</bold></td><td rowspan="1" colspan="1">Leaf margins and abaxial midrib densely covered in a thick (up to 0.6 mm wide), plumose band of white sericeous, antrorse-appressed hairs, converging at leaf apex in a distinct tuft of hairs. Surfaces glabrous to sparsely hairy</td><td rowspan="1" colspan="1">Leaf margins sparsely covered with antrorse-appressed hairs, tending to glabrate; abaxial midrib glabrate to glabrous. Hairs failing, short of leaf apex. Surfaces glabrous</td><td rowspan="1" colspan="1">Leaf margins and abaxial midrib densely covered in a thick (up to 0.4 mm wide), plumose band of antrorse-appressed hairs, usually converging just short of leaf apex. Surfaces sparsely hairy to glabrate, rarely glabrous</td><td rowspan="1" colspan="1">Leaf margins and abaxial midrib densely covered in a thick (up to 0.6 mm wide), plumose band of white sericeous, antrorse-appressed hairs, converging at leaf apex in a distinct tuft of hairs. Surfaces glabrous to sparsely hairy</td></tr><tr><td rowspan="1" colspan="1"><bold>Flowering</bold></td><td rowspan="1" colspan="1">(Jul–)Nov–Jan(–Jun)</td><td rowspan="1" colspan="1">(Nov–)Dec–Jan(–Mar)</td><td rowspan="1" colspan="1">(Jul–)Nov–Jan(–May)</td><td rowspan="1" colspan="1">(Oct–)Dec(–May)</td></tr><tr><td rowspan="1" colspan="1"><bold>Inflorescence</bold></td><td rowspan="1" colspan="1">Elongate, (5–)12(–20)-flowered botryum up to 200 mm long. Male flowers absent</td><td rowspan="1" colspan="1">Mostly a compact, corymbiform to shortly elongate, (3–)8(–15)-flowered botryum up to 60 mm long. Male flowers absent</td><td rowspan="1" colspan="1">Mostly a compact, spiciform (3–)8(–12)-flowered botryum up to 80 mm long. Male flowers absent</td><td rowspan="1" colspan="1">Elongate, (3–)10(–2)-flowered botryum up to 200 mm long, often interrupted by lengths of vegetative growth, sometimes bearing additional lateral elongate botrya. Male flowers absent</td></tr><tr><td rowspan="1" colspan="1"><bold>Pherophylls</bold></td><td rowspan="1" colspan="1">Persistent, foliose, spreading, strongly recurved; pherophylls of juvenile plants (2.0–)3.4(–5.3) × (1.2–)1.9(–2.3) mm; adult pherophylls (4.1–)5.4(–6.0) × (1.6–)2.3(–3.1) mm, oblong, oblong-obovate, broadly obovate to elliptic</td><td rowspan="1" colspan="1">± Persistent, foliose, spreading, (3.0–)6.7(–7.8) × (0.9–)1.1(–1.4) mm, narrowly elliptic, lanceolate to narrowly lanceolate</td><td rowspan="1" colspan="1">Persistent, foliose, ascending to suberect, rarely spreading, (6.0–)9.8(–12.8) × (0.9–)1.8(–2.2) mm, linear to linear-falcate</td><td rowspan="1" colspan="1">Persistent, foliose, spreading, strongly recurved, (6.0–)9.8(–12.8) × (0.9–)1.8(–2.2) mm, broadly lanceolate to lanceolate</td></tr><tr><td rowspan="1" colspan="1"><bold>Hypanthium</bold></td><td rowspan="1" colspan="1">Broadly obconic, turbinate to hemispherical, (1.9–)2.8(–4.0) × (3.0–)4.0(–5.6) mm. Free portion 0.7–1.3 mm long</td><td rowspan="1" colspan="1">Sharply obconic, (1.4–)2.1(–3.2) × (1.9–)2.9(–4.1) mm. Free portion 0.4–1.0 mm long</td><td rowspan="1" colspan="1">Barrel-shaped, cupular or narrowly campanulate, (2.0–)2.8(–4.0) × (2.5–)3.4(–4.1) mm. Free portion 0.6–0.9 mm long</td><td rowspan="1" colspan="1">Hemispherical to broadly obconic, sometimes campanulate or cupular. Free portion 0.6–0.8 mm long</td></tr><tr><td rowspan="1" colspan="1"><bold>Flower diameter</bold></td><td rowspan="1" colspan="1">(6.8–)11.6(–12.5) mm</td><td rowspan="1" colspan="1">(4.1–)6.3(–8.3) mm</td><td rowspan="1" colspan="1">(1.9–)3.9(5.7) mm</td><td rowspan="1" colspan="1">(6.3–)10.2(–12.3) mm</td></tr><tr><td rowspan="1" colspan="1"><bold>Petals</bold></td><td rowspan="1" colspan="1">5(–8). White (often drying yellow). Orbicular to broadly ovate, spreading, (1.8–)2.6(3.7) × (0.6–)1.0(–1.8) mm. Oil glands colourless</td><td rowspan="1" colspan="1">5. White (often drying yellow). Orbicular, suborbicular to narrowly ovate, spreading, (1.4–)2.2(–2.6) × (1.5–)2.2(–2.9) mm. Oil glands ± colourless</td><td rowspan="1" colspan="1">5(–6). Cream, pale pink or cream basally flushed pink (drying white). Narrowly ovate to suborbicular, suberect, distal 30% often weakly recurved, (0.9–)1.4(–2.0) × (0.7–)1.4(–1.9) mm. Oil glands colourless</td><td rowspan="1" colspan="1">5(–6). White (drying white). Orbicular to broadly ovate, spreading, (1.3–)2.8(–4.3) × (1.9–)2.8(–4.8) mm. Oil glands colourless</td></tr><tr><td rowspan="1" colspan="1"><bold>Anthers</bold></td><td rowspan="1" colspan="1">Ellipsoid, ovoid-ellipsoid to ovoid-scutiform, 0.40–0.60 × 0.20–0.35 mm. Anther connective gland present or absent. Deep golden-yellow to orange when fresh, drying orange to pink</td><td rowspan="1" colspan="1">Broadly ellipsoid, 0.35–0.48 × 0.16–0.24 mm. Anther connective gland prominent, pink or pinkish-orange when fresh, drying red-orange</td><td rowspan="1" colspan="1">Testiculate, 0.04–0.06 × 0.02–0.04 mm. Anther connective gland prominent, pale pink or golden yellow when fresh, drying yellow to pale orange</td><td rowspan="1" colspan="1">Testicular-ellipsoid, 0.05–0.10 × 0.06–0.08 mm. Anther connective gland pink or golden yellow when fresh, drying yellow to pale orange</td></tr><tr><td rowspan="1" colspan="1"><bold>Pollen</bold></td><td rowspan="1" colspan="1">(9.9–)14.8(–18.9) μm</td><td rowspan="1" colspan="1">(14.1–)14.6(–17.3) μm</td><td rowspan="1" colspan="1">(13.2–)16.2(–21.0) μm</td><td rowspan="1" colspan="1">(12.0–)13.8(–16.0) μm</td></tr><tr><td rowspan="1" colspan="1"><bold>Ovary</bold></td><td rowspan="1" colspan="1">5(–6) locular</td><td rowspan="1" colspan="1">(4–)5 locular</td><td rowspan="1" colspan="1">(3–)4(–5) locular</td><td rowspan="1" colspan="1">4(–5) locular</td></tr><tr><td rowspan="1" colspan="1"><bold>Style and stigma</bold></td><td rowspan="1" colspan="1">Style 2.0–3.2 mm long at anthesis, white or pinkish-white. Stigma broadly capitate at least 50% wider than style or even wider, surface flat</td><td rowspan="1" colspan="1">Style 1.5–2.2 mm long at anthesis, white, flushing pink at anthesis. Stigma capitate, c.25% wider than style, surface flat</td><td rowspan="1" colspan="1">Style 0.8–2.0 mm long at anthesis, cream or pale pink. Stigma narrowly capitate as wide as or slightly wider than style, surface ± flat</td><td rowspan="1" colspan="1">Style 1.9–3.1 mm long at anthesis, white or pinkish white. Stigma broadly capitate much wider than style, surface ± flat</td></tr><tr><td rowspan="1" colspan="1"><bold>Fruit</bold></td><td rowspan="1" colspan="1">Broadly obconic, turbinate to hemispherical, (2.4–)3.9(–4.8) × (3.6–)4.8(–6.0) mm. Long persistent</td><td rowspan="1" colspan="1">Cupular, barrel-shaped, shortly cylindrical to hemispherical, (1.9–)2.7(–3.4) × (1.8–)2.8(–3.9) mm. Rarely persistent</td><td rowspan="1" colspan="1">Barrel-shaped to narrowly obconic, (1.6–)2.3(–2.9) × (2.3–)3.0(–4.1) mm. Long persistent</td><td rowspan="1" colspan="1">Hemispherical, broadly obconic, campanulate to cupular, (1.9–)3.2(–5.2) × (2.0–)3.1(–4.9) mm. Long persistent</td></tr><tr><td rowspan="1" colspan="1"><bold>Seed</bold></td><td rowspan="1" colspan="1">Orange-brown to dark brown, oblong, oblong-obovate, narrowly ellipsoid to cylindrical, 1.2–1.5(1.7) × 0.3–0.4(–0.6) mm. Surface coarsely reticulate</td><td rowspan="1" colspan="1">Orange-brown to dark brown, obovoid, oblong, oblong-ellipsoid, or cylindrical and ± curved, 0.8(-1.0) × 0.32(–0.50) mm. Surface coarsely reticulate</td><td rowspan="1" colspan="1">Orange-brown to dark brown, obovoid, oblong, oblong-ellipsoid, or cylindrical and ± curved, 0.5–1.0(–1.1) × 0.48–0.63(–0.70) mm. Surface coarsely reticulate</td><td rowspan="1" colspan="1">Orange-brown to dark brown, oblong, oblong-obovate, 0.50–1.00(–1.10) × 0.50–0.60(–0.80) mm. Surface coarsely reticulate</td></tr><tr><td rowspan="1" colspan="1"><bold>Chromosome karyotype</bold></td><td rowspan="1" colspan="1">10 chromosomes pairs, 2–2.5 μm long, one pair 1.5 μm long</td><td rowspan="1" colspan="1">10 chromosome pairs, 1.8–2 μm long, one pair 0.6 μm long</td><td rowspan="1" colspan="1">Eight chromosome pairs 1.2–1.5 μm long, three pairs 0.8–0.9 μm long</td><td rowspan="1" colspan="1">10 chromosomes pairs, 2–2.5 μm long, one pair 1.5 μm long</td></tr></tbody></table><table rules="all"><tbody><tr><th rowspan="1" colspan="1"/><th rowspan="1" colspan="1"><italic><tp:taxon-name><tp:taxon-name-part taxon-name-part-type="genus">Kunzea</tp:taxon-name-part> <tp:taxon-name-part taxon-name-part-type="species">robusta</tp:taxon-name-part></tp:taxon-name></italic></th><th rowspan="1" colspan="1"><italic><tp:taxon-name><tp:taxon-name-part taxon-name-part-type="genus">Kunzea</tp:taxon-name-part> <tp:taxon-name-part taxon-name-part-type="species">salterae</tp:taxon-name-part></tp:taxon-name></italic></th><th rowspan="1" colspan="1"><italic><tp:taxon-name><tp:taxon-name-part taxon-name-part-type="genus">Kunzea</tp:taxon-name-part> <tp:taxon-name-part taxon-name-part-type="species">serotina</tp:taxon-name-part></tp:taxon-name></italic></th><th rowspan="1" colspan="1"><italic><tp:taxon-name><tp:taxon-name-part taxon-name-part-type="genus">Kunzea</tp:taxon-name-part> <tp:taxon-name-part taxon-name-part-type="species">sinclairii</tp:taxon-name-part></tp:taxon-name></italic></th></tr><tr><td rowspan="1" colspan="1"><bold>Habitat</bold></td><td rowspan="1" colspan="1">Coastal to montane (rarely subalpine) (sea level – 1000 m a.s.l.). An important component of successional shrubland and forest. Also found in mature forest on slip scars, around tree falls and rarely as a canopy constituent. Colonising a wide variety of substrates but preferring well drained clays, loams and alluvium or hard rock. Usually avoiding mobile sand systems</td><td rowspan="1" colspan="1">Coastal (sea level – 220 m a.s.l.). On mobile sand dunes, active and quiescent geothermal fields, associated clay, and hard rock as well as stable sand soils. Dominant on sand dunes and dominant to co-dominant of successional forest</td><td rowspan="1" colspan="1">Inland in low-lying areas to alpine situations (30 – 2000 m a.s.l.). In lowland areas favouring seasonally frost-prone situations. Inland locally common in intermontane basins, on steep mountain slopes, in frost-flats, tussock grasslands and in subalpine shrublands. Common on a range of skeletal soils, in flood prone soils, on fresh alluvium, and hard rock</td><td rowspan="1" colspan="1">Lowland to montane (20 – 510 m a.s.l.). Mostly confined to sparsely vegetated rhyolite rock tors and associated talus. Extending down stream and river gorges on rhyolite, and into open ground and scrub. Sometimes along roadsides in tall forest</td></tr><tr><td rowspan="1" colspan="1"><bold>Growth Habit</bold></td><td rowspan="1" colspan="1">Heterophyllous. Erect, spreading trees up to 30 × 8 m</td><td rowspan="1" colspan="1">Homophyllous. Shrubs (0.1 × 2 m) or small trees (up to 10 × 6 m)</td><td rowspan="1" colspan="1">Heterophyllous. Shrubs (up to 2 × 2 m) or trees (up to 20 × 4 m)</td><td rowspan="1" colspan="1">Heterophyllous. Shrubs (up to 3 × 1 m). Rarely small trees (up to 6 × 4 m)</td></tr><tr><td rowspan="1" colspan="1"><bold>Trunk</bold></td><td rowspan="1" colspan="1">1(–6). Mostly solitary. Up to 1 m d.b.h. Erect. Adults usually devoid of branches for at least the lower 1–3 m</td><td rowspan="1" colspan="1">Usually multi-trunked from base. In exposed conditions branched from base, otherwise mostly devoid of branches in lower half. Up to 0.3 m d.b.h. Widely spreading to suberect, flexuose</td><td rowspan="1" colspan="1">1(–3) arising from ground, basally buttressed. Except in tall shrublands branched from base. Up to 0.86 m a.b.h. Erect</td><td rowspan="1" colspan="1">1(–4) or more. Shortly erect, mostly branching at 0.2–1 m from base, sometimes indistinguishable due to branches arising from ground level</td></tr><tr><td rowspan="1" colspan="1"><bold>Bark</bold></td><td rowspan="1" colspan="1">Corky-coriaceous, stringy to coarsely tessellated, peeling upwards in broad, tabular strips, margins ± entire to weakly irregular. Secondary peeling uncommon. Bark mostly bare, sometimes supporting sparse moss, liverwort and lichen growth</td><td rowspan="1" colspan="1">Corky-chartaceous, coarsely tessellated, peeling inwards along transverse and longitudinal cracks, remaining centrally attached. Flakes mostly narrowly and shortly tabular, often lunate (in profile). Secondary peeling uncommon. Bark devoid of moss, liverwort and lichen growth</td><td rowspan="1" colspan="1">Chartaceous to corky-chartaceous, somewhat stringy, readily peeling inwards along transverse and longitudinal creaks, often inrolled. Flakes hanging in loose inrolled masses, ± tabular, with deeply sinuous, to highly irregular margins, often deeply cracked, frayed, and crumpled. Secondary peeling common. Bark usually supporting dense moss, liverwort and lichen growth</td><td rowspan="1" colspan="1">Corky-coriaceous to somewhat chartaceous, coarsely stringy to tessellated, firmly attached, peeling inwards along transverse and longitudinal cracks, remaining centrally attached. Flakes ± tabular with entire margins and coarsely frayed apices. Secondary peeling common. Bark mostly bare, sometimes supporting sparse moss, liverwort and lichen growth</td></tr><tr><td rowspan="1" colspan="1"><bold>Epicormic growth</bold></td><td rowspan="1" colspan="1">Not present</td><td rowspan="1" colspan="1">Not present</td><td rowspan="1" colspan="1">Occasional</td><td rowspan="1" colspan="1">Not present</td></tr><tr><td rowspan="1" colspan="1"><bold>Reversion shoots</bold></td><td rowspan="1" colspan="1">Not present</td><td rowspan="1" colspan="1">Not present</td><td rowspan="1" colspan="1">Occasional</td><td rowspan="1" colspan="1">Not present</td></tr><tr><td rowspan="1" colspan="1"><bold>Suckers</bold></td><td rowspan="1" colspan="1">Absent</td><td rowspan="1" colspan="1">Absent</td><td rowspan="1" colspan="1">Absent</td><td rowspan="1" colspan="1">Absent</td></tr><tr><td rowspan="1" colspan="1"><bold>Branches</bold></td><td rowspan="1" colspan="1">Initially erect, soon arching outwards and spreading, distal ends mostly erect, rarely pendulous</td><td rowspan="1" colspan="1">Suberect to widely spreading, rarely ascending, mostly pendulous</td><td rowspan="1" colspan="1">Obliquely ascending, fastigiate</td><td rowspan="1" colspan="1">Prostrate and widely spreading, new growth subscandent</td></tr><tr><td rowspan="1" colspan="1"><bold>Branchlet hairs</bold></td><td rowspan="1" colspan="1">Copious, persistent, mostly long (150–380 μm) to short (50–150 μm) antrorse-appressed; from East Cape to near Mahia Peninsula in mixtures of sparse long (100–200 μm), antrorse-appressed and abundant short (25–80 μm), divergent hairs</td><td rowspan="1" colspan="1">Initially copious, rarely glabrate to glabrous; hairs initially mixed, at first dominated by long (up to 550 μm) antrorse-appressed hairs, these deciduous, leaving behind persistent, mostly divergent, short (40–100 μm) hairs with ± curled apices</td><td rowspan="1" colspan="1">Copious, persistent, divergent, 50–80 μm long, apices weakly curled</td><td rowspan="1" colspan="1">Copious, persistent, antrorse-appressed, 280–600 μm long</td></tr><tr><td rowspan="1" colspan="1"><bold>Leaves</bold></td><td rowspan="1" colspan="1">Adaxially light to dark green, abaxially paler. Juvenile leaves of mainly northern New Zealand and coastal locations, (14.6–)19.0(–28.4) × (1.6–)2.2(–2.5) mm; from the Rangitikei, central and northern Wairarapa and Mt Egmont, (3.2–)4.6(–6.3) × (0.7–)1.2(–1.5) mm. Adult leaves of northern New Zealand and coastal locations, (4.9–)14.2(–20.1) × (0.9–)1.7(–3.0) mm; from inland areas especially the Rangitikei, Wairarapa and Central Otago, (5.8–)9.3(–12.3) × (1.2–)1.8(–2.2) mm. Adult leaves oblanceolate, broadly oblanceolate, lanceolate to linear-lanceolate, rarely elliptic to obovate. Surfaces glabrous</td><td rowspan="1" colspan="1">Bright glossy green, yellow-green, bronze-green to dark green, (4–)10(–18) × (0.6–)1.2(–2.0) mm, linear-lanceolate to narrowly oblanceolate. Surfaces glabrous</td><td rowspan="1" colspan="1">Juvenile, sub-adult and reversion shoot leaves red-green, pale green suffused with red, or bright green, (0.8–)5.2(–7.8) × (0.6–)0.8(–1.2) mm, linear-lanceolate to lanceolate. Surfaces glabrous. Adult leaves dark glossy green or bronze-green, margins and base often flushed red, (2.0–)3.7(–6.3) × (0.8–)1.1(1.8) mm, linear-oblanceolate, oblanceolate to obovate. Surfaces glabrous</td><td rowspan="1" colspan="1">Juvenile leaves dark green or glaucous, up to 25.0 × 3.5 mm, oblanceolate to lanceolate, glabrous. Adult leaves silvery-white, silvery-grey to reddish-grey, (5.6–)14.5(–20.6) × (2.0–)3.2(–4.5) mm, broadly lanceolate, elliptic, obovate to oblong-obovate. Surfaces densely hairy</td></tr><tr><td rowspan="1" colspan="1"><bold>Leaf margins and midrib</bold></td><td rowspan="1" colspan="1">Leaf margins initially finely covered with a thin often interrupted band of flexuose, spreading to antrorse-appressed hairs not or rarely meeting at apex, glabrescent; adaxial and abaxial midribs glabrate, basally clad with, deciduous, fine, antrorse-appressed hairs</td><td rowspan="1" colspan="1">Leaf margins sparsely to densely covered with antrorse-appressed hairs; abaxial midrib usually glabrous, sometimes with a dense weft of antrorse-appressed hairs near base. Hairs failing short of leaf apex</td><td rowspan="1" colspan="1">Leaf margins sparsely hairy, hairs antrorse to subantrorse, aligned in 1 or 2 often interrupted rows failing well short of leaf apex. Adaxial and abaxial midribs glabrescent, sometimes hairy near bases</td><td rowspan="1" colspan="1">Leaf margins and midribs of adult leaves distinctly hairy (though much less so than rest of lamina), hairs converging at leaf apex</td></tr><tr><td rowspan="1" colspan="1"><bold>Flowering</bold></td><td rowspan="1" colspan="1">(Aug–)Nov–Jan–Feb(–Jun)</td><td rowspan="1" colspan="1">Aug–Apr</td><td rowspan="1" colspan="1">(Nov–)Jan–Feb(–May)</td><td rowspan="1" colspan="1">(Sep–)Nov–Jan(–Mar)</td></tr><tr><td rowspan="1" colspan="1"><bold>Inflorescence</bold></td><td rowspan="1" colspan="1">Initially corymbiform often becoming shortly elongate, (1–)12(–30)-flowered, up to 60 mm long, sometimes with late season elongate botrya up to 80 mm long. Male flowers absent</td><td rowspan="1" colspan="1">Corymbiform, (2–)4(–8)-flowered, up to 45 mm long. Male flowers absent</td><td rowspan="1" colspan="1">Compact, corymbiform, (1–3–)8(–12)-flowered up to 25 mm long. Inflorescences on ultimate branchlet terminus often elongate with active, terminal vegetative growth. Male flowers absent</td><td rowspan="1" colspan="1">Mostly compact, corymbiform (4–)9(–20)-flowered, up to 20 mm long, usually terminated by active vegetative growth; sometimes extending as late season elongate botrya. Male flowers absent</td></tr><tr><td rowspan="1" colspan="1"><bold>Pherophylls</bold></td><td rowspan="1" colspan="1">Deciduous or persistent, squamiform or foliose; squamiform clasping pedicels, foliose spreading. Squamiform pherophylls 0.4–1.2 × 0.3–0.6 mm, broadly to narrowly deltoid or lanceolate; foliose 6.0–)9.0(–17.9) × (1.1–)1.2(–1.8) mm, elliptic, oblanceolate, broadly lanceolate to lanceolate, flat or weakly recurved</td><td rowspan="1" colspan="1">Deciduous, mostly squamiform (rarely foliose), spreading, 0.6–1.8 mm long, broadly to narrowly linear lanceolate</td><td rowspan="1" colspan="1">Deciduous, mostly foliose (rarely squamiform), clasping pedicels, 0.9–2.5 mm long, spathulate, spathulate-orbicular, rarely pandurate or lanceolate</td><td rowspan="1" colspan="1">Deciduous, foliose or squamiform; foliose tightly clasping pedicel, (1.0–)1.2 × (0.2–)0.4 mm, oblong to oblong-lanceolate, very rarely broadly spathulate. Squamiform pherophylls tightly clasping pedicels, 0.3–1.0 × 0.4–0.8 mm, broadly to narrowly ovate or lanceolate</td></tr><tr><td rowspan="1" colspan="1"><bold>Hypanthium</bold></td><td rowspan="1" colspan="1">Broadly obconic to turbinate, rarely cupular, (2.1–)3.1(–4.1) × (3.0–)3.9(–5.2) mm. Free portion 0.4–0.9 mm long</td><td rowspan="1" colspan="1">Narrowly obconic to funnelform, (2.1–)2.2(–3.8) × (1.8–)2.2(–3.2) mm. Free portion 1.0–1.6 mm long</td><td rowspan="1" colspan="1">Urceolate to campanulate, (1.6–)2.0(–3.4) × (1.5–)1.9(–3.8) mm. Free portion 0.4–0.8 mm long</td><td rowspan="1" colspan="1">Narrowly obconic to obconic or cupular, (1.9–)2.6(–3.6) × (2.1–)3.1(–4.2) mm. Free portion 0.4–0.7 mm long</td></tr><tr><td rowspan="1" colspan="1"><bold>Flower diameter</bold></td><td rowspan="1" colspan="1">(4.3–)7.7(–12.0) mm</td><td rowspan="1" colspan="1">(9–)10(–12) mm</td><td rowspan="1" colspan="1">(2.8–)5.2(8.8) mm</td><td rowspan="1" colspan="1">(5.7–)8.1(–10.2) mm</td></tr><tr><td rowspan="1" colspan="1"><bold>Petals</bold></td><td rowspan="1" colspan="1">5(–6). White, rarely pink (sometimes drying yellow or cream), orbicular, suborbicular to ovate, spreading, (1.5–)2.6(–3.8) × (1.3–)2.6(–3.6) mm. Oil glands colourless, drying opaque or grey</td><td rowspan="1" colspan="1">5. White, rarely basally flushed pink, orbicular to suborbicular, spreading, 1.4–1.6 × 1.4–1.6 mm. Oil glands not evident when fresh, drying colourless or rose-pink</td><td rowspan="1" colspan="1">5(–6). White, sometimes basally flushed pink, narrowly orbicular to broadly ovate or cuneate, 1.4–1.6(–2.0) × 1.2–1.6(–2.0). Oil glands yellow, drying pale yellow to ± colourless</td><td rowspan="1" colspan="1">5(–6). White, rarely basally flushed pink, broadly ovate, suborbicular to orbicular, rarely ± cuneate-truncate, spreading upper 30% ften weakly recurved, (2.0–)2.9(–3.6) × (2.1–)2.7(–3.3) mm. Oil glands not evident in fresh or dried material</td></tr><tr><td rowspan="1" colspan="1"><bold>Anthers</bold></td><td rowspan="1" colspan="1">Ellipsoid to ovoid-ellipsoid or deltoid, 0.38–0.63 mm. Anther connective gland prominent, light pink, salmon pink, yellow to orange when fresh, drying dark orange, orange-brown or dark brown</td><td rowspan="1" colspan="1">Scutiform to ovoid, 0.11–0.16 × 0.10–0.14 mm, each anther deeply and longitudinally furrowed, with one anther lobe in each pair fused at right angles along inner margin with adjoining anther lobe to form a prominent “pinched” longitudinal ridge. Anther connective gland, pale orange to pink when fresh, drying orange-brown</td><td rowspan="1" colspan="1">Testiculate to ellipsoid, 0.04–0.06 × 0.02–0.04 mm. Anther connective gland, orange flushed with rose when fresh, drying dark orange-brown or purple</td><td rowspan="1" colspan="1">Broadly ellipsoid to scutiform, 0.06–0.1 × 0.06–0.09 mm. Anther connective gland, pale pink when fresh, drying pale orange</td></tr><tr><td rowspan="1" colspan="1"><bold>Pollen</bold></td><td rowspan="1" colspan="1">(9.1–)14.7(–15.1) μm</td><td rowspan="1" colspan="1">(10.2–)14.7(–16.6) μm</td><td rowspan="1" colspan="1">(11.1–)12.4(–13.7) μm</td><td rowspan="1" colspan="1">(11.9–)15.4(–19.9) μm</td></tr><tr><td rowspan="1" colspan="1"><bold>Ovary</bold></td><td rowspan="1" colspan="1">5(–6) locular</td><td rowspan="1" colspan="1">(3–)4 locular</td><td rowspan="1" colspan="1">3–4(–5) locular</td><td rowspan="1" colspan="1">(3–)4(–5) locular</td></tr><tr><td rowspan="1" colspan="1"><bold>Style and stigma</bold></td><td rowspan="1" colspan="1">Style 2.0–3.5 mm long at anthesis, white or pinkish white; stigma broadly capitate, at least 1.5× style diameter of even wider, flat</td><td rowspan="1" colspan="1">Style 2.1–3.2 mm long at anthesis, white basally flushed with pink; stigma capitate, at least 1× style diameter, flat, abruptly broadened</td><td rowspan="1" colspan="1">Style 0.6–1.2 mm long at anthesis, white; stigma capitate, scarcely wider than style, usually flat or weakly domed along margins and centrally depressed</td><td rowspan="1" colspan="1">Style 1.8–3.0 mm long at anthesis, white basally flushed pink or pale pink; stigma narrowly capitate, as wide or scarcely wider than style, ± flat</td></tr><tr><td rowspan="1" colspan="1"><bold>Fruit</bold></td><td rowspan="1" colspan="1">Obconic, broadly obconic to ± turbinate, rarely cupular, (2.2–)3.8(–4.6) × (3.2–)4.0(–5.3) mm. Rarely persistent</td><td rowspan="1" colspan="1">Cupular to suburceolate (2.0–)2.2(–2.7) × (2.0–)2.9(–4.0) mm. Rarely persistent</td><td rowspan="1" colspan="1">Urceolate to shortly campanulate, rarely cupular, (1.2–)2.1(–3.0) × (1.2–)2.1(–3.4) mm. Rarely persistent</td><td rowspan="1" colspan="1">Narrowly obconic to obconic, rarely cupular, (2.2–)3.0(–3.6) × (2.7–)3.2(–3.9) mm. Long persistent</td></tr><tr><td rowspan="1" colspan="1"><bold>Seed</bold></td><td rowspan="1" colspan="1">Orange-brown to dark brown, oblong, oblong-obovate, oblong-elliptic, 0.9–1.0(–1.1) × 0.35–0.40(–0.48) mm. Surface coarsely reticulate</td><td rowspan="1" colspan="1">Orange-brown, narrowly oblong, oblong, oblong-obovate to falcate-oblong or elliptic, 0.80–1.00 × 0.45–0.48 mm. Surface coarsely reticulate, ridges prominent, central portion of each cell bearing a short, deciduous, tubular-spiny, protuberance</td><td rowspan="1" colspan="1">Orange-brown to dark brown, narrowly oblong, oblong, oblong-obovate, 0.60–0.90(–1.00) × 0.48–0.50(–0.60) mm. Surface coarsely reticulate</td><td rowspan="1" colspan="1">Orange-brown to dark brown, obovoid, oblong, or oblong-ellipsoid, 0.52–1.04(–1.09) × 0.38–0.58(–0.72) mm. Surface coarsely reticulate</td></tr><tr><td rowspan="1" colspan="1"><bold>Chromosome karyotype</bold></td><td rowspan="1" colspan="1">Four chromosome pairs 2–2.5 μm long, six intermediate pairs 1.5–1.8 μm long, and one small pair 0.6 μm long</td><td rowspan="1" colspan="1">11 chromosome pairs, 0.9–1 μm long</td><td rowspan="1" colspan="1">11 chromosome pairs, 0.9–1 μm long</td><td rowspan="1" colspan="1">11 chromosome pairs, 0.9–1 μm long</td></tr></tbody></table><table rules="all"><tbody><tr><th rowspan="1" colspan="1"/><th rowspan="1" colspan="1"><italic><tp:taxon-name><tp:taxon-name-part taxon-name-part-type="genus">Kunzea</tp:taxon-name-part> <tp:taxon-name-part taxon-name-part-type="species">tenuicaulis</tp:taxon-name-part></tp:taxon-name></italic></th><th rowspan="1" colspan="1"><italic><tp:taxon-name><tp:taxon-name-part taxon-name-part-type="genus">Kunzea</tp:taxon-name-part> <tp:taxon-name-part taxon-name-part-type="species">toelkenii</tp:taxon-name-part></tp:taxon-name></italic></th></tr><tr><td rowspan="1" colspan="1"><bold>Habitat</bold></td><td rowspan="1" colspan="1">Lowland to montane (40 – 580 m a.s.l.). Confined to sites of geothermal activity where it is often the dominant woody species</td><td rowspan="1" colspan="1">Coastal (&lt; 20 m a.s.l.). Confined to mobile and semi-stable sand dunes</td></tr><tr><td rowspan="1" colspan="1"><bold>Growth Habit</bold></td><td rowspan="1" colspan="1">Heterophyllous. Shrubs (up to 3 × 1 m) or small trees (up to 6 × 4 m)</td><td rowspan="1" colspan="1">Homophyllous. Shrubs (up to 4 × 6 m)</td></tr><tr><td rowspan="1" colspan="1"><bold>Trunk</bold></td><td rowspan="1" colspan="1">(1–)4–6, in arborescent forms multi-trunked from base. Up to 0.6 m d.b.h. At first erect, soon widely spreading and curving to somewhat sinuous invariably soon branched; in decumbent plants trunk virtually indistinguishable, 0.01–0.10 m d.b.h., trailing to semi-erect, curved and somewhat sinuous, obscured by numerous branches</td><td rowspan="1" colspan="1">(1–)6(–10), up to 0.4 m d.b.h. Mostly arising from the top of a broad, serpentine rootstock, also appearing from exposed sections of root flange. Ascending to suberect, serpentine, highly contorted, twisted, bent, and spiralled. Lower half of trunk usually devoid of branches</td></tr><tr><td rowspan="1" colspan="1"><bold>Bark</bold></td><td rowspan="1" colspan="1">Chartaceous to ± corky, tessellated, peeling upwards in small, thin, narrow mostly elongated flakes, these easily detached, margins mostly tabular to slightly sinuous or irregular. Secondary peeling not evident. Bark mostly bare. Rarely supporting sparse moss, liverwort and lichen growth</td><td rowspan="1" colspan="1">Corky-coriaceous, stringy, deeply furrowed, initially peeling inwards along transverse and longitudinal cracks and then upwards in long, thick, highly irregular, deeply sinuate, cracked and frayed flakes, often remaining central attached, and then lunate in profile. Flakes easily detached. Secondary peeling common peels lunate in profile. Bark usually supporting dense lichen growth</td></tr><tr><td rowspan="1" colspan="1"><bold>Epicormic growth</bold></td><td rowspan="1" colspan="1">Occasional. Arising from basal portion of trunk only when damaged</td><td rowspan="1" colspan="1">Common. Arising from basal portion of damaged or undamaged trunk</td></tr><tr><td rowspan="1" colspan="1"><bold>Suckers</bold></td><td rowspan="1" colspan="1">Absent</td><td rowspan="1" colspan="1">Commonly present</td></tr><tr><td rowspan="1" colspan="1"><bold>Reversion shoots</bold></td><td rowspan="1" colspan="1">Occasional</td><td rowspan="1" colspan="1">Not present</td></tr><tr><td rowspan="1" colspan="1"><bold>Branches</bold></td><td rowspan="1" colspan="1">Slender, often weakly flexuose; in prostrate plants trailing, otherwise initially ascending, soon suberect to widely spreading, arching, often pendulous</td><td rowspan="1" colspan="1">Widely spreading, ± serpentine, flexuose, often pendulous, usually interwoven with adjoining branches</td></tr><tr><td rowspan="1" colspan="1"><bold>Branchlet hairs</bold></td><td rowspan="1" colspan="1">Copious, persistent, divergent, weakly flexuose, 25–78 μm long, apices ± straight</td><td rowspan="1" colspan="1">Copious, persistent, of two types; antrorse-appressed, up to 260 μm long, weakly flexuose, and divergent, 40–180 μm long, with apices twisted or spiralled</td></tr><tr><td rowspan="1" colspan="1"><bold>Leaves</bold></td><td rowspan="1" colspan="1">Mostly dark glossy green, red-green to bronze-green, sometimes bright green, spreading to recurved. Juvenile leaves 0.9–3.0(–4.5) × 0.2–0.4(–0.6) mm, linear-lanceolate, persistent in stressed habitats, or as reversion shoots. Adult leaves (1.1–)4.0(–10.0) × (0.8–)1.3(–2.8) mm, narrowly oblanceolate, oblanceolate, obovate to obovate-rostrate. Surfaces glabrous, rarely abaxial surface with fine hair covering toward leaf base</td><td rowspan="1" colspan="1">Dark glossy green or bright-green, spreading to weakly to strongly recurved, (2.6–)5.7(–8.5) × (0.6–)1.6(–2.5) mm, obovate, clavate, to broadly oblanceolate. Surfaces glabrous</td></tr><tr><td rowspan="1" colspan="1"><bold>Leaf margins and midrib</bold></td><td rowspan="1" colspan="1">Margins sparsely to densely covered with deciduous, antrorse-appressed to subantrorse, weakly spreading hairs failing just short of cuspidate leaf apex. Adaxial and abaxial midribs sparsely covered in deciduous, antrorse-appressed hairs, these increasing in density toward base, not reaching to leaf apex</td><td rowspan="1" colspan="1">Margins sparse to densely covered with ± persistent, antrorse, subantrorse to spreading hairs meeting just short of leaf apex. Lower half of adaxial midrib finely covered in deciduous, antrorse-appressed hairs, abaxial glabrous</td></tr><tr><td rowspan="1" colspan="1"><bold>Flowering</bold></td><td rowspan="1" colspan="1">(Aug)Sep–Oct(–Mar)</td><td rowspan="1" colspan="1">(Sep–)Oct–Nov</td></tr><tr><td rowspan="1" colspan="1"><bold>Inflorescence</bold></td><td rowspan="1" colspan="1">Mostly compact, corymbiform (1–)6(–10)-flowered botrya up to 25 mm long, rarely with inflorescence at the ultimate branchlet tips elongated; these elongate botrya always surmounted by active terminal vegetative growth. Male flowers not seen</td><td rowspan="1" colspan="1">Mostly compact, corymbiform (1–3–)7(–10)-flowered botrya, up to 40 mm long. Inflorescences at the ultimate branchlet terminus uncommon (except in trailing epicormic growth), if present then up to 80 mm long, bearing active terminal growth. Flowers of late season elongate botrya often functionally male</td></tr><tr><td rowspan="1" colspan="1"><bold>Pherophylls</bold></td><td rowspan="1" colspan="1">Deciduous, initial few foliose rest squamiform, tightly clasping pedicels to ± spreading, 0.5–1 mm long, foliose pherophylls pale green, oblong, oblong-obovate to oblanceolate; squamiform pherophylls brown or pink, deltoid to oblong-ovate</td><td rowspan="1" colspan="1">Deciduous, initial few foliose rest squamiform, tightly clasping pedicel or spreading, 0.4–1.6 mm long; foliose pherophylls green to bronze-green, shortly lanceolate to obovate; squamiform pherophylls amber-brown to brown, deltoid to ovate</td></tr><tr><td rowspan="1" colspan="1"><bold>Hypanthium</bold></td><td rowspan="1" colspan="1">Narrowly cupular to campanulate, (1.8–)2.5(–3.3) × (1.7–)2.4(–3.1) mm. Free portion 0.3–1.0 mm long</td><td rowspan="1" colspan="1">Obconic to funnelform, (1.7–)2.4(–3.2) × (2.8–)3.6(–4.3) mm, with free portion 0.6–0.9 mm long</td></tr><tr><td rowspan="1" colspan="1"><bold>Flower diameter</bold></td><td rowspan="1" colspan="1">(3.3–)5.5(–9.0) mm</td><td rowspan="1" colspan="1">(3.6–)6.8(–9.0) mm</td></tr><tr><td rowspan="1" colspan="1"><bold>Petals</bold></td><td rowspan="1" colspan="1">5(–6). White, pinkish white, usually basally flushed pink, sometimes completely pink, orbicular, sometimes cuneate, 1.4–1.6(–2.0) × 1.4–1.6(–2.0) mm. Oil glands not evident when fresh, drying colourless</td><td rowspan="1" colspan="1">5(–6). White, orbicular to very broadly ovate, 1.5–1.9(–2.8) × 1.5–1.9(–2.6) mm. Oil glands colourless in fresh and dried material</td></tr><tr><td rowspan="1" colspan="1"><bold>Anthers</bold></td><td rowspan="1" colspan="1">Testiculate, 0.04–0.08 × 0.02–0.04 mm. Anther connective gland orange when fresh, drying pale brown</td><td rowspan="1" colspan="1">Testicular-oval to testicular-ellipsoid, 0.06–0.09 × 0.05–0.08 mm. Anther connective gland pale lemon to pink when fresh, drying yellow to pale orange</td></tr><tr><td rowspan="1" colspan="1"><bold>Pollen</bold></td><td rowspan="1" colspan="1">(12.8–)14.7(–16.6) μm</td><td rowspan="1" colspan="1">(12.2–)13.6(–17.8) μm</td></tr><tr><td rowspan="1" colspan="1"><bold>Ovary</bold></td><td rowspan="1" colspan="1">(3–)4(–5) locular</td><td rowspan="1" colspan="1">3–4(–5) locular</td></tr><tr><td rowspan="1" colspan="1"><bold>Style and stigma</bold></td><td rowspan="1" colspan="1">Style 2.0–3.6 mm long at anthesis, white basally flushed with pink; stigma capitate, scarcely wider than style. Domed along margins with a basal central depression</td><td rowspan="1" colspan="1">Style 1.0–1.8 mm long at anthesis, white; stigma capitate, scarcely wider than style, flat</td></tr><tr><td rowspan="1" colspan="1"><bold>Fruit</bold></td><td rowspan="1" colspan="1">Usually barrel-shaped, rarely cupular, (1.0–)2.3(–3.3) × (1.6–)2.2(–3.2) mm. ± Persistent</td><td rowspan="1" colspan="1">Broadly obconic to cupular, (2.1–)2.6(–3.0) × (2.5–)3.0(–3.7) mm. Rarely persistent</td></tr><tr><td rowspan="1" colspan="1"><bold>Seed</bold></td><td rowspan="1" colspan="1">Orange-brown to dark brown, narrowly oblong, oblong, oblong-obovate to falcate-oblong, 0.80–1.00 × 0.45–0.50 mm. Surface coarsely reticulate</td><td rowspan="1" colspan="1">Amber, orange-brown to brown, oblong, oblong-obovate 0.50–1.02 × 0.52–0.68 mm. Surface coarsely reticulate</td></tr><tr><td rowspan="1" colspan="1"><bold>Chromosome karyotype</bold></td><td rowspan="1" colspan="1">11 chromosome pairs, 0.9–1 μm long</td><td rowspan="1" colspan="1">11 chromosome pairs, 0.9–1 μm long</td></tr></tbody></table></table-wrap><table-wrap id="T2" position="float" orientation="portrait"><label>Table 2.</label><caption><p>Sites of character variability within Australian and New Zealand taxa and informal entities of the <italic><tp:taxon-name><tp:taxon-name-part taxon-name-part-type="genus">Kunzea</tp:taxon-name-part> <tp:taxon-name-part taxon-name-part-type="species">ericoides</tp:taxon-name-part></tp:taxon-name></italic> complex (from <xref ref-type="bibr" rid="B35">de Lange 2007</xref>).</p></caption><table rules="all"><tbody><tr><th rowspan="1" colspan="1" style="text-align:left">Taxon/Informal Entity</th><th rowspan="1" colspan="11" style="text-align:center">ITS-1</th><th rowspan="1" colspan="4" style="text-align:center">ITS-2</th><th rowspan="1" colspan="21" style="text-align:center">ETS</th></tr><tr><th rowspan="1" colspan="1" style="text-align:left">Alignment Position</th><th rowspan="1" colspan="1" style="text-align:center">542</th><th rowspan="1" colspan="1" style="text-align:center">548</th><th rowspan="1" colspan="1" style="text-align:center">553</th><th rowspan="1" colspan="1" style="text-align:center">581</th><th rowspan="1" colspan="1" style="text-align:center">594</th><th rowspan="1" colspan="1" style="text-align:center">639</th><th rowspan="1" colspan="1" style="text-align:center">646</th><th rowspan="1" colspan="1" style="text-align:center">671</th><th rowspan="1" colspan="1" style="text-align:center">724</th><th rowspan="1" colspan="1" style="text-align:center">742</th><th rowspan="1" colspan="1" style="text-align:center">756</th><th rowspan="1" colspan="1" style="text-align:center">994</th><th rowspan="1" colspan="1" style="text-align:center">1020</th><th rowspan="1" colspan="1" style="text-align:center">1028</th><th rowspan="1" colspan="1" style="text-align:center">1077</th><th rowspan="1" colspan="1" style="text-align:center">18</th><th rowspan="1" colspan="1" style="text-align:center">41</th><th rowspan="1" colspan="1" style="text-align:center">62</th><th rowspan="1" colspan="1" style="text-align:center">68</th><th rowspan="1" colspan="1" style="text-align:center">75</th><th rowspan="1" colspan="1" style="text-align:center">123</th><th rowspan="1" colspan="1" style="text-align:center">153</th><th rowspan="1" colspan="1" style="text-align:center">201</th><th rowspan="1" colspan="1" style="text-align:center">202</th><th rowspan="1" colspan="1" style="text-align:center">210</th><th rowspan="1" colspan="1" style="text-align:center">213</th><th rowspan="1" colspan="1" style="text-align:center">221</th><th rowspan="1" colspan="1" style="text-align:center">232</th><th rowspan="1" colspan="1" style="text-align:center">252</th><th rowspan="1" colspan="1" style="text-align:center">259</th><th rowspan="1" colspan="1" style="text-align:center">269</th><th rowspan="1" colspan="1" style="text-align:center">274</th><th rowspan="1" colspan="1" style="text-align:center">275</th><th rowspan="1" colspan="1" style="text-align:center">276</th><th rowspan="1" colspan="1" style="text-align:center">286</th><th rowspan="1" colspan="1" style="text-align:center">404</th></tr><tr><td rowspan="1" colspan="37" style="text-align:left"><bold>Australian <italic><tp:taxon-name><tp:taxon-name-part taxon-name-part-type="genus">Kunzea</tp:taxon-name-part> <tp:taxon-name-part taxon-name-part-type="species">ericoides</tp:taxon-name-part></tp:taxon-name></italic> complex</bold></td></tr><tr><td rowspan="1" colspan="1" style="text-align:left"><italic><tp:taxon-name><tp:taxon-name-part taxon-name-part-type="genus">Kunzea</tp:taxon-name-part> <tp:taxon-name-part taxon-name-part-type="species">leptospermoides</tp:taxon-name-part></tp:taxon-name></italic> F.Muell ex Miq.</td><td rowspan="1" colspan="1" style="text-align:center">a</td><td rowspan="1" colspan="1" style="text-align:center; background-color:#a8d385">*</td><td rowspan="1" colspan="1" style="text-align:center">c</td><td rowspan="1" colspan="1" style="text-align:center; background-color:#ffe206">a</td><td rowspan="1" colspan="1" style="text-align:center; background-color:#ffe206">a</td><td rowspan="1" colspan="1" style="text-align:center">g</td><td rowspan="1" colspan="1" style="text-align:center">c</td><td rowspan="1" colspan="1" style="text-align:center">c</td><td rowspan="1" colspan="1" style="text-align:center">g</td><td rowspan="1" colspan="1" style="text-align:center">t</td><td rowspan="1" colspan="1" style="text-align:center; background-color:#e6a0bc">t</td><td rowspan="1" colspan="1" style="text-align:center">g</td><td rowspan="1" colspan="1" style="text-align:center">c</td><td rowspan="1" colspan="1" style="text-align:center">*</td><td rowspan="1" colspan="1" style="text-align:center">g</td><td rowspan="1" colspan="1" style="text-align:center">c</td><td rowspan="1" colspan="1" style="text-align:center">a</td><td rowspan="1" colspan="1" style="text-align:center">a</td><td rowspan="1" colspan="1" style="text-align:center; background-color:#e6a0bc">g</td><td rowspan="1" colspan="1" style="text-align:center">c</td><td rowspan="1" colspan="1" style="text-align:center; background-color:#e6a0bc">a</td><td rowspan="1" colspan="1" style="text-align:center">c</td><td rowspan="1" colspan="1" style="text-align:center">g</td><td rowspan="1" colspan="1" style="text-align:center">a</td><td rowspan="1" colspan="1" style="text-align:center; background-color:#b9529f">a</td><td rowspan="1" colspan="1" style="text-align:center">c</td><td rowspan="1" colspan="1" style="text-align:center">c</td><td rowspan="1" colspan="1" style="text-align:center">c</td><td rowspan="1" colspan="1" style="text-align:center; background-color:#f6ec13">c/a</td><td rowspan="1" colspan="1" style="text-align:center">g</td><td rowspan="1" colspan="1" style="text-align:center; background-color:#b9529f">*</td><td rowspan="1" colspan="1" style="text-align:center; background-color:#b9529f">a</td><td rowspan="1" colspan="1" style="text-align:center; background-color:#b9529f">a</td><td rowspan="1" colspan="1" style="text-align:center; background-color:#b9529f">t</td><td rowspan="1" colspan="1" style="text-align:center">*</td><td rowspan="1" colspan="1" style="text-align:center; background-color:#f6ec13">c/t</td></tr><tr><td rowspan="1" colspan="1" style="text-align:left"><italic><tp:taxon-name><tp:taxon-name-part taxon-name-part-type="genus">Kunzea</tp:taxon-name-part> <tp:taxon-name-part taxon-name-part-type="species">peduncularis</tp:taxon-name-part></tp:taxon-name></italic> F.Muell.</td><td rowspan="1" colspan="1" style="text-align:center">a</td><td rowspan="1" colspan="1" style="text-align:center; background-color:#a8d385">*</td><td rowspan="1" colspan="1" style="text-align:center">c</td><td rowspan="1" colspan="1" style="text-align:center">*</td><td rowspan="1" colspan="1" style="text-align:center">*</td><td rowspan="1" colspan="1" style="text-align:center">g</td><td rowspan="1" colspan="1" style="text-align:center">c</td><td rowspan="1" colspan="1" style="text-align:center">c</td><td rowspan="1" colspan="1" style="text-align:center">g</td><td rowspan="1" colspan="1" style="text-align:center">t</td><td rowspan="1" colspan="1" style="text-align:center; background-color:#e6a0bc">t</td><td rowspan="1" colspan="1" style="text-align:center">g</td><td rowspan="1" colspan="1" style="text-align:center">c</td><td rowspan="1" colspan="1" style="text-align:center; background-color:#a8d385">c</td><td rowspan="1" colspan="1" style="text-align:center">g</td><td rowspan="1" colspan="1" style="text-align:center">c</td><td rowspan="1" colspan="1" style="text-align:center">a</td><td rowspan="1" colspan="1" style="text-align:center">a</td><td rowspan="1" colspan="1" style="text-align:center; background-color:#e6a0bc">g</td><td rowspan="1" colspan="1" style="text-align:center">c</td><td rowspan="1" colspan="1" style="text-align:center; background-color:#e6a0bc">a</td><td rowspan="1" colspan="1" style="text-align:center">c</td><td rowspan="1" colspan="1" style="text-align:center">g</td><td rowspan="1" colspan="1" style="text-align:center">a</td><td rowspan="1" colspan="1" style="text-align:center; background-color:#b9529f">a</td><td rowspan="1" colspan="1" style="text-align:center">c</td><td rowspan="1" colspan="1" style="text-align:center">c</td><td rowspan="1" colspan="1" style="text-align:center">c</td><td rowspan="1" colspan="1" style="text-align:center">c</td><td rowspan="1" colspan="1" style="text-align:center">g</td><td rowspan="1" colspan="1" style="text-align:center; background-color:#b9529f">*</td><td rowspan="1" colspan="1" style="text-align:center; background-color:#b9529f">a</td><td rowspan="1" colspan="1" style="text-align:center; background-color:#b9529f">a</td><td rowspan="1" colspan="1" style="text-align:center; background-color:#b9529f">t</td><td rowspan="1" colspan="1" style="text-align:center">*</td><td rowspan="1" colspan="1" style="text-align:center">c</td></tr><tr><td rowspan="1" colspan="1" style="text-align:left"><italic><tp:taxon-name><tp:taxon-name-part taxon-name-part-type="genus">Kunzea</tp:taxon-name-part> <tp:taxon-name-part taxon-name-part-type="species">phylicioides</tp:taxon-name-part></tp:taxon-name></italic> (A.Cunn. ex Schauer) Druce</td><td rowspan="1" colspan="1" style="text-align:center; background-color:#ffe206">a/t</td><td rowspan="1" colspan="1" style="text-align:center; background-color:#e6a0bc">a</td><td rowspan="1" colspan="1" style="text-align:center">c</td><td rowspan="1" colspan="1" style="text-align:center">*</td><td rowspan="1" colspan="1" style="text-align:center">*</td><td rowspan="1" colspan="1" style="text-align:center">g</td><td rowspan="1" colspan="1" style="text-align:center">c</td><td rowspan="1" colspan="1" style="text-align:center">c</td><td rowspan="1" colspan="1" style="text-align:center">g</td><td rowspan="1" colspan="1" style="text-align:center">t</td><td rowspan="1" colspan="1" style="text-align:center; background-color:#e6a0bc">t</td><td rowspan="1" colspan="1" style="text-align:center">g</td><td rowspan="1" colspan="1" style="text-align:center">c</td><td rowspan="1" colspan="1" style="text-align:center">*</td><td rowspan="1" colspan="1" style="text-align:center">g</td><td rowspan="1" colspan="1" style="text-align:center">c</td><td rowspan="1" colspan="1" style="text-align:center">a</td><td rowspan="1" colspan="1" style="text-align:center">a</td><td rowspan="1" colspan="1" style="text-align:center; background-color:#e6a0bc">g</td><td rowspan="1" colspan="1" style="text-align:center">c</td><td rowspan="1" colspan="1" style="text-align:center; background-color:#e6a0bc">a</td><td rowspan="1" colspan="1" style="text-align:center">c</td><td rowspan="1" colspan="1" style="text-align:center; background-color:#69bd45">g/a</td><td rowspan="1" colspan="1" style="text-align:center">a</td><td rowspan="1" colspan="1" style="text-align:center; background-color:#b9529f">a</td><td rowspan="1" colspan="1" style="text-align:center">c</td><td rowspan="1" colspan="1" style="text-align:center">c</td><td rowspan="1" colspan="1" style="text-align:center">c</td><td rowspan="1" colspan="1" style="text-align:center">c</td><td rowspan="1" colspan="1" style="text-align:center">g</td><td rowspan="1" colspan="1" style="text-align:center; background-color:#b9529f">*</td><td rowspan="1" colspan="1" style="text-align:center; background-color:#b9529f">a</td><td rowspan="1" colspan="1" style="text-align:center; background-color:#b9529f">a</td><td rowspan="1" colspan="1" style="text-align:center; background-color:#b9529f">t</td><td rowspan="1" colspan="1" style="text-align:center">*</td><td rowspan="1" colspan="1" style="text-align:center">c</td></tr><tr><td rowspan="1" colspan="1" style="text-align:left"><tp:taxon-name><tp:taxon-name-part taxon-name-part-type="genus">Kunzea</tp:taxon-name-part> <tp:taxon-name-part taxon-name-part-type="infraspecific-rank">aff.</tp:taxon-name-part> <tp:taxon-name-part taxon-name-part-type="species">peduncularis</tp:taxon-name-part></tp:taxon-name></td><td rowspan="1" colspan="1" style="text-align:center; background-color:#ffe206">t</td><td rowspan="1" colspan="1" style="text-align:center; background-color:#e6a0bc">a</td><td rowspan="1" colspan="1" style="text-align:center; background-color:#ffe206">c/t</td><td rowspan="1" colspan="1" style="text-align:center">*</td><td rowspan="1" colspan="1" style="text-align:center">*</td><td rowspan="1" colspan="1" style="text-align:center">g</td><td rowspan="1" colspan="1" style="text-align:center; background-color:#ffe206">c/t</td><td rowspan="1" colspan="1" style="text-align:center">c</td><td rowspan="1" colspan="1" style="text-align:center">g</td><td rowspan="1" colspan="1" style="text-align:center">t</td><td rowspan="1" colspan="1" style="text-align:center; background-color:#e6a0bc">t</td><td rowspan="1" colspan="1" style="text-align:center">g</td><td rowspan="1" colspan="1" style="text-align:center">c</td><td rowspan="1" colspan="1" style="text-align:center">*</td><td rowspan="1" colspan="1" style="text-align:center">g</td><td rowspan="1" colspan="1" style="text-align:center">c</td><td rowspan="1" colspan="1" style="text-align:center">a</td><td rowspan="1" colspan="1" style="text-align:center">a</td><td rowspan="1" colspan="1" style="text-align:center; background-color:#e6a0bc">g</td><td rowspan="1" colspan="1" style="text-align:center">c</td><td rowspan="1" colspan="1" style="text-align:center; background-color:#e6a0bc">a</td><td rowspan="1" colspan="1" style="text-align:center">c</td><td rowspan="1" colspan="1" style="text-align:center">g</td><td rowspan="1" colspan="1" style="text-align:center">a</td><td rowspan="1" colspan="1" style="text-align:center; background-color:#b9529f">a</td><td rowspan="1" colspan="1" style="text-align:center; background-color:#f6ec13">c/t</td><td rowspan="1" colspan="1" style="text-align:center">c</td><td rowspan="1" colspan="1" style="text-align:center">c</td><td rowspan="1" colspan="1" style="text-align:center">c</td><td rowspan="1" colspan="1" style="text-align:center">g</td><td rowspan="1" colspan="1" style="text-align:center; background-color:#b9529f">*</td><td rowspan="1" colspan="1" style="text-align:center; background-color:#b9529f">a</td><td rowspan="1" colspan="1" style="text-align:center; background-color:#b9529f">a</td><td rowspan="1" colspan="1" style="text-align:center; background-color:#b9529f">t</td><td rowspan="1" colspan="1" style="text-align:center">*</td><td rowspan="1" colspan="1" style="text-align:center">c</td></tr><tr><td rowspan="1" colspan="1" style="text-align:left"><tp:taxon-name><tp:taxon-name-part taxon-name-part-type="genus">Kunzea</tp:taxon-name-part> <tp:taxon-name-part taxon-name-part-type="infraspecific-rank">aff.</tp:taxon-name-part> <tp:taxon-name-part taxon-name-part-type="species">ericoides</tp:taxon-name-part></tp:taxon-name> (g)</td><td rowspan="1" colspan="1" style="text-align:center">a</td><td rowspan="1" colspan="1" style="text-align:center; background-color:#a8d385">*</td><td rowspan="1" colspan="1" style="text-align:center">c</td><td rowspan="1" colspan="1" style="text-align:center">*</td><td rowspan="1" colspan="1" style="text-align:center">*</td><td rowspan="1" colspan="1" style="text-align:center">g</td><td rowspan="1" colspan="1" style="text-align:center">c</td><td rowspan="1" colspan="1" style="text-align:center">c</td><td rowspan="1" colspan="1" style="text-align:center">g</td><td rowspan="1" colspan="1" style="text-align:center">t</td><td rowspan="1" colspan="1" style="text-align:center; background-color:#e6a0bc">t</td><td rowspan="1" colspan="1" style="text-align:center">g</td><td rowspan="1" colspan="1" style="text-align:center">c</td><td rowspan="1" colspan="1" style="text-align:center">*</td><td rowspan="1" colspan="1" style="text-align:center">g</td><td rowspan="1" colspan="1" style="text-align:center">c</td><td rowspan="1" colspan="1" style="text-align:center">a</td><td rowspan="1" colspan="1" style="text-align:center">a</td><td rowspan="1" colspan="1" style="text-align:center; background-color:#e6a0bc">g</td><td rowspan="1" colspan="1" style="text-align:center; background-color:#ffe206">t</td><td rowspan="1" colspan="1" style="text-align:center; background-color:#e6a0bc">a</td><td rowspan="1" colspan="1" style="text-align:center">c</td><td rowspan="1" colspan="1" style="text-align:center; background-color:#69bd45">g/a</td><td rowspan="1" colspan="1" style="text-align:center">a</td><td rowspan="1" colspan="1" style="text-align:center; background-color:#b9529f">a</td><td rowspan="1" colspan="1" style="text-align:center">c</td><td rowspan="1" colspan="1" style="text-align:center">c</td><td rowspan="1" colspan="1" style="text-align:center">c</td><td rowspan="1" colspan="1" style="text-align:center">c</td><td rowspan="1" colspan="1" style="text-align:center">g</td><td rowspan="1" colspan="1" style="text-align:center; background-color:#b9529f">*</td><td rowspan="1" colspan="1" style="text-align:center; background-color:#b9529f">a</td><td rowspan="1" colspan="1" style="text-align:center; background-color:#b9529f">a</td><td rowspan="1" colspan="1" style="text-align:center; background-color:#b9529f">t</td><td rowspan="1" colspan="1" style="text-align:center">*</td><td rowspan="1" colspan="1" style="text-align:center">c</td></tr><tr><td rowspan="1" colspan="1" style="text-align:left"><tp:taxon-name><tp:taxon-name-part taxon-name-part-type="genus">Kunzea</tp:taxon-name-part> <tp:taxon-name-part taxon-name-part-type="infraspecific-rank">aff.</tp:taxon-name-part> <tp:taxon-name-part taxon-name-part-type="species">ericoides</tp:taxon-name-part></tp:taxon-name> (h)</td><td rowspan="1" colspan="1" style="text-align:center">a</td><td rowspan="1" colspan="1" style="text-align:center; background-color:#a8d385">*</td><td rowspan="1" colspan="1" style="text-align:center">c</td><td rowspan="1" colspan="1" style="text-align:center">*</td><td rowspan="1" colspan="1" style="text-align:center">*</td><td rowspan="1" colspan="1" style="text-align:center">g</td><td rowspan="1" colspan="1" style="text-align:center">c</td><td rowspan="1" colspan="1" style="text-align:center">c</td><td rowspan="1" colspan="1" style="text-align:center">g</td><td rowspan="1" colspan="1" style="text-align:center">t</td><td rowspan="1" colspan="1" style="text-align:center; background-color:#e6a0bc">t</td><td rowspan="1" colspan="1" style="text-align:center">g</td><td rowspan="1" colspan="1" style="text-align:center">c</td><td rowspan="1" colspan="1" style="text-align:center; background-color:#a8d385">c</td><td rowspan="1" colspan="1" style="text-align:center">g</td><td rowspan="1" colspan="1" style="text-align:center">c</td><td rowspan="1" colspan="1" style="text-align:center">a</td><td rowspan="1" colspan="1" style="text-align:center">a</td><td rowspan="1" colspan="1" style="text-align:center; background-color:#e6a0bc">g</td><td rowspan="1" colspan="1" style="text-align:center">c</td><td rowspan="1" colspan="1" style="text-align:center; background-color:#e6a0bc">a</td><td rowspan="1" colspan="1" style="text-align:center">c</td><td rowspan="1" colspan="1" style="text-align:center">g</td><td rowspan="1" colspan="1" style="text-align:center">a</td><td rowspan="1" colspan="1" style="text-align:center; background-color:#b9529f">a</td><td rowspan="1" colspan="1" style="text-align:center">c</td><td rowspan="1" colspan="1" style="text-align:center">c</td><td rowspan="1" colspan="1" style="text-align:center">c</td><td rowspan="1" colspan="1" style="text-align:center">c</td><td rowspan="1" colspan="1" style="text-align:center">g</td><td rowspan="1" colspan="1" style="text-align:center; background-color:#b9529f">*</td><td rowspan="1" colspan="1" style="text-align:center; background-color:#b9529f">a</td><td rowspan="1" colspan="1" style="text-align:center; background-color:#b9529f">a</td><td rowspan="1" colspan="1" style="text-align:center; background-color:#b9529f">t</td><td rowspan="1" colspan="1" style="text-align:center">*</td><td rowspan="1" colspan="1" style="text-align:center">c</td></tr><tr><td rowspan="1" colspan="1" style="text-align:left"><tp:taxon-name><tp:taxon-name-part taxon-name-part-type="genus">Kunzea</tp:taxon-name-part> <tp:taxon-name-part taxon-name-part-type="infraspecific-rank">aff.</tp:taxon-name-part> <tp:taxon-name-part taxon-name-part-type="species">ericoides</tp:taxon-name-part></tp:taxon-name> (i)</td><td rowspan="1" colspan="1" style="text-align:center">a</td><td rowspan="1" colspan="1" style="text-align:center; background-color:#e6a0bc">a</td><td rowspan="1" colspan="1" style="text-align:center">c</td><td rowspan="1" colspan="1" style="text-align:center">*</td><td rowspan="1" colspan="1" style="text-align:center">*</td><td rowspan="1" colspan="1" style="text-align:center">g</td><td rowspan="1" colspan="1" style="text-align:center">c</td><td rowspan="1" colspan="1" style="text-align:center">c</td><td rowspan="1" colspan="1" style="text-align:center">c</td><td rowspan="1" colspan="1" style="text-align:center">t</td><td rowspan="1" colspan="1" style="text-align:center; background-color:#e6a0bc">t</td><td rowspan="1" colspan="1" style="text-align:center">g</td><td rowspan="1" colspan="1" style="text-align:center">c</td><td rowspan="1" colspan="1" style="text-align:center">*</td><td rowspan="1" colspan="1" style="text-align:center; background-color:#ffe206">a</td><td rowspan="1" colspan="1" style="text-align:center">c</td><td rowspan="1" colspan="1" style="text-align:center">a</td><td rowspan="1" colspan="1" style="text-align:center">a</td><td rowspan="1" colspan="1" style="text-align:center; background-color:#e6a0bc">g</td><td rowspan="1" colspan="1" style="text-align:center">c</td><td rowspan="1" colspan="1" style="text-align:center">g</td><td rowspan="1" colspan="1" style="text-align:center">c</td><td rowspan="1" colspan="1" style="text-align:center; background-color:#f6ec13">a</td><td rowspan="1" colspan="1" style="text-align:center">a</td><td rowspan="1" colspan="1" style="text-align:center; background-color:#b9529f">a</td><td rowspan="1" colspan="1" style="text-align:center">c</td><td rowspan="1" colspan="1" style="text-align:center; background-color:#f6ec13">t</td><td rowspan="1" colspan="1" style="text-align:center">c</td><td rowspan="1" colspan="1" style="text-align:center">c</td><td rowspan="1" colspan="1" style="text-align:center">g</td><td rowspan="1" colspan="1" style="text-align:center; background-color:#b9529f">*</td><td rowspan="1" colspan="1" style="text-align:center; background-color:#b9529f">a</td><td rowspan="1" colspan="1" style="text-align:center; background-color:#b9529f">a</td><td rowspan="1" colspan="1" style="text-align:center; background-color:#b9529f">t</td><td rowspan="1" colspan="1" style="text-align:center">*</td><td rowspan="1" colspan="1" style="text-align:center">c</td></tr><tr><td rowspan="1" colspan="37" style="text-align:left"><bold>New Zealand <italic><tp:taxon-name><tp:taxon-name-part taxon-name-part-type="genus">Kunzea</tp:taxon-name-part> <tp:taxon-name-part taxon-name-part-type="species">ericoides</tp:taxon-name-part></tp:taxon-name></italic> complex</bold></td></tr><tr><td rowspan="1" colspan="1" style="text-align:left"><italic><tp:taxon-name><tp:taxon-name-part taxon-name-part-type="genus">Kunzea</tp:taxon-name-part> <tp:taxon-name-part taxon-name-part-type="species">amathicola</tp:taxon-name-part></tp:taxon-name></italic></td><td rowspan="1" colspan="1" style="text-align:center">a</td><td rowspan="1" colspan="1" style="text-align:center">c</td><td rowspan="1" colspan="1" style="text-align:center">c</td><td rowspan="1" colspan="1" style="text-align:center">*</td><td rowspan="1" colspan="1" style="text-align:center">*</td><td rowspan="1" colspan="1" style="text-align:center">g</td><td rowspan="1" colspan="1" style="text-align:center">c</td><td rowspan="1" colspan="1" style="text-align:center; background-color:#ffe206">t</td><td rowspan="1" colspan="1" style="text-align:center">g</td><td rowspan="1" colspan="1" style="text-align:center; background-color:#a8d385">g/t</td><td rowspan="1" colspan="1" style="text-align:center">c</td><td rowspan="1" colspan="1" style="text-align:center">g</td><td rowspan="1" colspan="1" style="text-align:center">c</td><td rowspan="1" colspan="1" style="text-align:center">*</td><td rowspan="1" colspan="1" style="text-align:center">g</td><td rowspan="1" colspan="1" style="text-align:center">c</td><td rowspan="1" colspan="1" style="text-align:center">a</td><td rowspan="1" colspan="1" style="text-align:center">a</td><td rowspan="1" colspan="1" style="text-align:center; background-color:#e6a0bc">g</td><td rowspan="1" colspan="1" style="text-align:center">c</td><td rowspan="1" colspan="1" style="text-align:center">g</td><td rowspan="1" colspan="1" style="text-align:center">c</td><td rowspan="1" colspan="1" style="text-align:center">g</td><td rowspan="1" colspan="1" style="text-align:center">a</td><td rowspan="1" colspan="1" style="text-align:center">g</td><td rowspan="1" colspan="1" style="text-align:center">c</td><td rowspan="1" colspan="1" style="text-align:center">c</td><td rowspan="1" colspan="1" style="text-align:center">c</td><td rowspan="1" colspan="1" style="text-align:center">c</td><td rowspan="1" colspan="1" style="text-align:center">g</td><td rowspan="1" colspan="1" style="text-align:center; background-color:#ed1f24">g</td><td rowspan="1" colspan="1" style="text-align:center">*</td><td rowspan="1" colspan="1" style="text-align:center">*</td><td rowspan="1" colspan="1" style="text-align:center">*</td><td rowspan="1" colspan="1" style="text-align:center">*</td><td rowspan="1" colspan="1" style="text-align:center">c</td></tr><tr><td rowspan="1" colspan="1" style="text-align:left"><italic><tp:taxon-name><tp:taxon-name-part taxon-name-part-type="genus">Kunzea</tp:taxon-name-part> <tp:taxon-name-part taxon-name-part-type="species">ericoides</tp:taxon-name-part></tp:taxon-name></italic></td><td rowspan="1" colspan="1" style="text-align:center">a</td><td rowspan="1" colspan="1" style="text-align:center">c</td><td rowspan="1" colspan="1" style="text-align:center">c</td><td rowspan="1" colspan="1" style="text-align:center">*</td><td rowspan="1" colspan="1" style="text-align:center">*</td><td rowspan="1" colspan="1" style="text-align:center">g</td><td rowspan="1" colspan="1" style="text-align:center">c</td><td rowspan="1" colspan="1" style="text-align:center">c</td><td rowspan="1" colspan="1" style="text-align:center">g</td><td rowspan="1" colspan="1" style="text-align:center">t</td><td rowspan="1" colspan="1" style="text-align:center">c</td><td rowspan="1" colspan="1" style="text-align:center">g</td><td rowspan="1" colspan="1" style="text-align:center">c</td><td rowspan="1" colspan="1" style="text-align:center">*</td><td rowspan="1" colspan="1" style="text-align:center">g</td><td rowspan="1" colspan="1" style="text-align:center">c</td><td rowspan="1" colspan="1" style="text-align:center">a</td><td rowspan="1" colspan="1" style="text-align:center">a</td><td rowspan="1" colspan="1" style="text-align:center">a</td><td rowspan="1" colspan="1" style="text-align:center">c</td><td rowspan="1" colspan="1" style="text-align:center">g</td><td rowspan="1" colspan="1" style="text-align:center; background-color:#f6ec13">c/t</td><td rowspan="1" colspan="1" style="text-align:center">g</td><td rowspan="1" colspan="1" style="text-align:center">a</td><td rowspan="1" colspan="1" style="text-align:center">g</td><td rowspan="1" colspan="1" style="text-align:center">c</td><td rowspan="1" colspan="1" style="text-align:center">c</td><td rowspan="1" colspan="1" style="text-align:center; background-color:#69bd45">g/c</td><td rowspan="1" colspan="1" style="text-align:center">c</td><td rowspan="1" colspan="1" style="text-align:center">g</td><td rowspan="1" colspan="1" style="text-align:center; background-color:#6fccdd">c</td><td rowspan="1" colspan="1" style="text-align:center">*</td><td rowspan="1" colspan="1" style="text-align:center">*</td><td rowspan="1" colspan="1" style="text-align:center">*</td><td rowspan="1" colspan="1" style="text-align:center">*</td><td rowspan="1" colspan="1" style="text-align:center">c</td></tr><tr><td rowspan="1" colspan="1" style="text-align:left"><italic><tp:taxon-name><tp:taxon-name-part taxon-name-part-type="genus">Kunzea</tp:taxon-name-part> <tp:taxon-name-part taxon-name-part-type="species">linearis</tp:taxon-name-part></tp:taxon-name></italic></td><td rowspan="1" colspan="1" style="text-align:center">a</td><td rowspan="1" colspan="1" style="text-align:center">c</td><td rowspan="1" colspan="1" style="text-align:center">c</td><td rowspan="1" colspan="1" style="text-align:center">*</td><td rowspan="1" colspan="1" style="text-align:center">*</td><td rowspan="1" colspan="1" style="text-align:center">g</td><td rowspan="1" colspan="1" style="text-align:center">c</td><td rowspan="1" colspan="1" style="text-align:center">c</td><td rowspan="1" colspan="1" style="text-align:center">g</td><td rowspan="1" colspan="1" style="text-align:center">t</td><td rowspan="1" colspan="1" style="text-align:center">c</td><td rowspan="1" colspan="1" style="text-align:center">g</td><td rowspan="1" colspan="1" style="text-align:center">c</td><td rowspan="1" colspan="1" style="text-align:center">*</td><td rowspan="1" colspan="1" style="text-align:center">g</td><td rowspan="1" colspan="1" style="text-align:center">c</td><td rowspan="1" colspan="1" style="text-align:center; background-color:#ffe206">g</td><td rowspan="1" colspan="1" style="text-align:center">a</td><td rowspan="1" colspan="1" style="text-align:center">a</td><td rowspan="1" colspan="1" style="text-align:center">c</td><td rowspan="1" colspan="1" style="text-align:center">g</td><td rowspan="1" colspan="1" style="text-align:center">c</td><td rowspan="1" colspan="1" style="text-align:center">g</td><td rowspan="1" colspan="1" style="text-align:center">a</td><td rowspan="1" colspan="1" style="text-align:center">g</td><td rowspan="1" colspan="1" style="text-align:center">c</td><td rowspan="1" colspan="1" style="text-align:center">c</td><td rowspan="1" colspan="1" style="text-align:center; background-color:#69bd45">g/c</td><td rowspan="1" colspan="1" style="text-align:center">c</td><td rowspan="1" colspan="1" style="text-align:center; background-color:#f6ec13">g/a</td><td rowspan="1" colspan="1" style="text-align:center; background-color:#6fccdd">c</td><td rowspan="1" colspan="1" style="text-align:center">*</td><td rowspan="1" colspan="1" style="text-align:center">*</td><td rowspan="1" colspan="1" style="text-align:center">*</td><td rowspan="1" colspan="1" style="text-align:center">*</td><td rowspan="1" colspan="1" style="text-align:center">c</td></tr><tr><td rowspan="1" colspan="1" style="text-align:left"><italic><tp:taxon-name><tp:taxon-name-part taxon-name-part-type="genus">Kunzea</tp:taxon-name-part> <tp:taxon-name-part taxon-name-part-type="species">robusta</tp:taxon-name-part></tp:taxon-name></italic></td><td rowspan="1" colspan="1" style="text-align:center">a</td><td rowspan="1" colspan="1" style="text-align:center">c</td><td rowspan="1" colspan="1" style="text-align:center">c</td><td rowspan="1" colspan="1" style="text-align:center">*</td><td rowspan="1" colspan="1" style="text-align:center">*</td><td rowspan="1" colspan="1" style="text-align:center">g</td><td rowspan="1" colspan="1" style="text-align:center">c</td><td rowspan="1" colspan="1" style="text-align:center">c</td><td rowspan="1" colspan="1" style="text-align:center">g</td><td rowspan="1" colspan="1" style="text-align:center">t</td><td rowspan="1" colspan="1" style="text-align:center">c</td><td rowspan="1" colspan="1" style="text-align:center">g</td><td rowspan="1" colspan="1" style="text-align:center">c</td><td rowspan="1" colspan="1" style="text-align:center">*</td><td rowspan="1" colspan="1" style="text-align:center">g</td><td rowspan="1" colspan="1" style="text-align:center">c</td><td rowspan="1" colspan="1" style="text-align:center">a</td><td rowspan="1" colspan="1" style="text-align:center">a</td><td rowspan="1" colspan="1" style="text-align:center">a</td><td rowspan="1" colspan="1" style="text-align:center">c</td><td rowspan="1" colspan="1" style="text-align:center">g</td><td rowspan="1" colspan="1" style="text-align:center">c</td><td rowspan="1" colspan="1" style="text-align:center">g</td><td rowspan="1" colspan="1" style="text-align:center">a</td><td rowspan="1" colspan="1" style="text-align:center">g</td><td rowspan="1" colspan="1" style="text-align:center">c</td><td rowspan="1" colspan="1" style="text-align:center">c</td><td rowspan="1" colspan="1" style="text-align:center">c</td><td rowspan="1" colspan="1" style="text-align:center">c</td><td rowspan="1" colspan="1" style="text-align:center">g</td><td rowspan="1" colspan="1" style="text-align:center; background-color:#ed1f24">g</td><td rowspan="1" colspan="1" style="text-align:center">*</td><td rowspan="1" colspan="1" style="text-align:center">*</td><td rowspan="1" colspan="1" style="text-align:center">*</td><td rowspan="1" colspan="1" style="text-align:center">*</td><td rowspan="1" colspan="1" style="text-align:center">c</td></tr><tr><td rowspan="1" colspan="1" style="text-align:left"><italic><tp:taxon-name><tp:taxon-name-part taxon-name-part-type="genus">Kunzea</tp:taxon-name-part> <tp:taxon-name-part taxon-name-part-type="species">robusta</tp:taxon-name-part></tp:taxon-name></italic> (Mt Egmont only)</td><td rowspan="1" colspan="1" style="text-align:center">a</td><td rowspan="1" colspan="1" style="text-align:center">c</td><td rowspan="1" colspan="1" style="text-align:center">c</td><td rowspan="1" colspan="1" style="text-align:center">*</td><td rowspan="1" colspan="1" style="text-align:center">*</td><td rowspan="1" colspan="1" style="text-align:center">g</td><td rowspan="1" colspan="1" style="text-align:center">c</td><td rowspan="1" colspan="1" style="text-align:center">c</td><td rowspan="1" colspan="1" style="text-align:center">g</td><td rowspan="1" colspan="1" style="text-align:center">t</td><td rowspan="1" colspan="1" style="text-align:center">c</td><td rowspan="1" colspan="1" style="text-align:center">g</td><td rowspan="1" colspan="1" style="text-align:center">c</td><td rowspan="1" colspan="1" style="text-align:center">*</td><td rowspan="1" colspan="1" style="text-align:center">g</td><td rowspan="1" colspan="1" style="text-align:center">c</td><td rowspan="1" colspan="1" style="text-align:center">a</td><td rowspan="1" colspan="1" style="text-align:center">a</td><td rowspan="1" colspan="1" style="text-align:center">a</td><td rowspan="1" colspan="1" style="text-align:center">c</td><td rowspan="1" colspan="1" style="text-align:center">g</td><td rowspan="1" colspan="1" style="text-align:center">c</td><td rowspan="1" colspan="1" style="text-align:center">g</td><td rowspan="1" colspan="1" style="text-align:center">a</td><td rowspan="1" colspan="1" style="text-align:center">g</td><td rowspan="1" colspan="1" style="text-align:center">c</td><td rowspan="1" colspan="1" style="text-align:center">c</td><td rowspan="1" colspan="1" style="text-align:center; background-color:#69bd45">g/c</td><td rowspan="1" colspan="1" style="text-align:center">c</td><td rowspan="1" colspan="1" style="text-align:center">g</td><td rowspan="1" colspan="1" style="text-align:center; background-color:#ed1f24">g</td><td rowspan="1" colspan="1" style="text-align:center">*</td><td rowspan="1" colspan="1" style="text-align:center">*</td><td rowspan="1" colspan="1" style="text-align:center">*</td><td rowspan="1" colspan="1" style="text-align:center">*</td><td rowspan="1" colspan="1" style="text-align:center">c</td></tr><tr><td rowspan="1" colspan="1" style="text-align:left"><italic><tp:taxon-name><tp:taxon-name-part taxon-name-part-type="genus">Kunzea</tp:taxon-name-part> <tp:taxon-name-part taxon-name-part-type="species">tenuicaulis</tp:taxon-name-part></tp:taxon-name></italic></td><td rowspan="1" colspan="1" style="text-align:center">a</td><td rowspan="1" colspan="1" style="text-align:center">c</td><td rowspan="1" colspan="1" style="text-align:center">c</td><td rowspan="1" colspan="1" style="text-align:center">*</td><td rowspan="1" colspan="1" style="text-align:center">*</td><td rowspan="1" colspan="1" style="text-align:center; background-color:#ffe206">a</td><td rowspan="1" colspan="1" style="text-align:center">c</td><td rowspan="1" colspan="1" style="text-align:center">c</td><td rowspan="1" colspan="1" style="text-align:center">g</td><td rowspan="1" colspan="1" style="text-align:center; background-color:#a8d385">g/t</td><td rowspan="1" colspan="1" style="text-align:center">c</td><td rowspan="1" colspan="1" style="text-align:center; background-color:#ffe206">a</td><td rowspan="1" colspan="1" style="text-align:center">c</td><td rowspan="1" colspan="1" style="text-align:center">*</td><td rowspan="1" colspan="1" style="text-align:center">g</td><td rowspan="1" colspan="1" style="text-align:center; background-color:#ffe206">t</td><td rowspan="1" colspan="1" style="text-align:center">a</td><td rowspan="1" colspan="1" style="text-align:center">a</td><td rowspan="1" colspan="1" style="text-align:center">a</td><td rowspan="1" colspan="1" style="text-align:center">c</td><td rowspan="1" colspan="1" style="text-align:center">g</td><td rowspan="1" colspan="1" style="text-align:center">c</td><td rowspan="1" colspan="1" style="text-align:center">g</td><td rowspan="1" colspan="1" style="text-align:center; background-color:#f6ec13">c</td><td rowspan="1" colspan="1" style="text-align:center">g</td><td rowspan="1" colspan="1" style="text-align:center">c</td><td rowspan="1" colspan="1" style="text-align:center">c</td><td rowspan="1" colspan="1" style="text-align:center">c</td><td rowspan="1" colspan="1" style="text-align:center">c</td><td rowspan="1" colspan="1" style="text-align:center">g</td><td rowspan="1" colspan="1" style="text-align:center; background-color:#69bd45">a</td><td rowspan="1" colspan="1" style="text-align:center">*</td><td rowspan="1" colspan="1" style="text-align:center">*</td><td rowspan="1" colspan="1" style="text-align:center">*</td><td rowspan="1" colspan="1" style="text-align:center">*</td><td rowspan="1" colspan="1" style="text-align:center">c</td></tr><tr><td rowspan="1" colspan="1" style="text-align:left"><italic><tp:taxon-name><tp:taxon-name-part taxon-name-part-type="genus">Kunzea</tp:taxon-name-part> <tp:taxon-name-part taxon-name-part-type="species">toelkenii</tp:taxon-name-part></tp:taxon-name></italic></td><td rowspan="1" colspan="1" style="text-align:center">a</td><td rowspan="1" colspan="1" style="text-align:center">c</td><td rowspan="1" colspan="1" style="text-align:center">c</td><td rowspan="1" colspan="1" style="text-align:center">*</td><td rowspan="1" colspan="1" style="text-align:center">*</td><td rowspan="1" colspan="1" style="text-align:center">g</td><td rowspan="1" colspan="1" style="text-align:center">c</td><td rowspan="1" colspan="1" style="text-align:center">c</td><td rowspan="1" colspan="1" style="text-align:center">g</td><td rowspan="1" colspan="1" style="text-align:center">t</td><td rowspan="1" colspan="1" style="text-align:center">c</td><td rowspan="1" colspan="1" style="text-align:center">g</td><td rowspan="1" colspan="1" style="text-align:center">c</td><td rowspan="1" colspan="1" style="text-align:center">*</td><td rowspan="1" colspan="1" style="text-align:center">g</td><td rowspan="1" colspan="1" style="text-align:center">c</td><td rowspan="1" colspan="1" style="text-align:center">a</td><td rowspan="1" colspan="1" style="text-align:center">a</td><td rowspan="1" colspan="1" style="text-align:center">a</td><td rowspan="1" colspan="1" style="text-align:center">c</td><td rowspan="1" colspan="1" style="text-align:center">g</td><td rowspan="1" colspan="1" style="text-align:center">c</td><td rowspan="1" colspan="1" style="text-align:center">g</td><td rowspan="1" colspan="1" style="text-align:center">a</td><td rowspan="1" colspan="1" style="text-align:center">g</td><td rowspan="1" colspan="1" style="text-align:center">c</td><td rowspan="1" colspan="1" style="text-align:center">c</td><td rowspan="1" colspan="1" style="text-align:center; background-color:#69bd45">g/c</td><td rowspan="1" colspan="1" style="text-align:center">c</td><td rowspan="1" colspan="1" style="text-align:center">g</td><td rowspan="1" colspan="1" style="text-align:center; background-color:#69bd45">a</td><td rowspan="1" colspan="1" style="text-align:center">*</td><td rowspan="1" colspan="1" style="text-align:center">*</td><td rowspan="1" colspan="1" style="text-align:center">*</td><td rowspan="1" colspan="1" style="text-align:center">*</td><td rowspan="1" colspan="1" style="text-align:center">c</td></tr><tr><td rowspan="1" colspan="1" style="text-align:left"><italic><tp:taxon-name><tp:taxon-name-part taxon-name-part-type="genus">Kunzea</tp:taxon-name-part> <tp:taxon-name-part taxon-name-part-type="species">triregensis</tp:taxon-name-part></tp:taxon-name></italic></td><td rowspan="1" colspan="1" style="text-align:center">a</td><td rowspan="1" colspan="1" style="text-align:center">c</td><td rowspan="1" colspan="1" style="text-align:center">c</td><td rowspan="1" colspan="1" style="text-align:center">*</td><td rowspan="1" colspan="1" style="text-align:center">*</td><td rowspan="1" colspan="1" style="text-align:center">g</td><td rowspan="1" colspan="1" style="text-align:center">c</td><td rowspan="1" colspan="1" style="text-align:center">c</td><td rowspan="1" colspan="1" style="text-align:center">g</td><td rowspan="1" colspan="1" style="text-align:center">t</td><td rowspan="1" colspan="1" style="text-align:center">c</td><td rowspan="1" colspan="1" style="text-align:center">g</td><td rowspan="1" colspan="1" style="text-align:center">c</td><td rowspan="1" colspan="1" style="text-align:center">*</td><td rowspan="1" colspan="1" style="text-align:center">g</td><td rowspan="1" colspan="1" style="text-align:center">c</td><td rowspan="1" colspan="1" style="text-align:center">a</td><td rowspan="1" colspan="1" style="text-align:center">a</td><td rowspan="1" colspan="1" style="text-align:center">a</td><td rowspan="1" colspan="1" style="text-align:center">c</td><td rowspan="1" colspan="1" style="text-align:center">g</td><td rowspan="1" colspan="1" style="text-align:center">c</td><td rowspan="1" colspan="1" style="text-align:center">g</td><td rowspan="1" colspan="1" style="text-align:center">a</td><td rowspan="1" colspan="1" style="text-align:center">g</td><td rowspan="1" colspan="1" style="text-align:center">c</td><td rowspan="1" colspan="1" style="text-align:center">c</td><td rowspan="1" colspan="1" style="text-align:center">c</td><td rowspan="1" colspan="1" style="text-align:center">c</td><td rowspan="1" colspan="1" style="text-align:center">g</td><td rowspan="1" colspan="1" style="text-align:center; background-color:#b9529f">*</td><td rowspan="1" colspan="1" style="text-align:center">*</td><td rowspan="1" colspan="1" style="text-align:center">*</td><td rowspan="1" colspan="1" style="text-align:center">*</td><td rowspan="1" colspan="1" style="text-align:center">*</td><td rowspan="1" colspan="1" style="text-align:center">c</td></tr><tr><td rowspan="1" colspan="1" style="text-align:left"><italic><tp:taxon-name><tp:taxon-name-part taxon-name-part-type="genus">Kunzea</tp:taxon-name-part> <tp:taxon-name-part taxon-name-part-type="species">salterae</tp:taxon-name-part></tp:taxon-name></italic></td><td rowspan="1" colspan="1" style="text-align:center">a</td><td rowspan="1" colspan="1" style="text-align:center">c</td><td rowspan="1" colspan="1" style="text-align:center">c</td><td rowspan="1" colspan="1" style="text-align:center">*</td><td rowspan="1" colspan="1" style="text-align:center">*</td><td rowspan="1" colspan="1" style="text-align:center">g</td><td rowspan="1" colspan="1" style="text-align:center">c</td><td rowspan="1" colspan="1" style="text-align:center">c</td><td rowspan="1" colspan="1" style="text-align:center">g</td><td rowspan="1" colspan="1" style="text-align:center; background-color:#a8d385">g/t</td><td rowspan="1" colspan="1" style="text-align:center">c</td><td rowspan="1" colspan="1" style="text-align:center">g</td><td rowspan="1" colspan="1" style="text-align:center; background-color:#ffe206">c/t</td><td rowspan="1" colspan="1" style="text-align:center">*</td><td rowspan="1" colspan="1" style="text-align:center">g</td><td rowspan="1" colspan="1" style="text-align:center">c</td><td rowspan="1" colspan="1" style="text-align:center">a</td><td rowspan="1" colspan="1" style="text-align:center">a</td><td rowspan="1" colspan="1" style="text-align:center">a</td><td rowspan="1" colspan="1" style="text-align:center">c</td><td rowspan="1" colspan="1" style="text-align:center">g</td><td rowspan="1" colspan="1" style="text-align:center">c</td><td rowspan="1" colspan="1" style="text-align:center">g</td><td rowspan="1" colspan="1" style="text-align:center">a</td><td rowspan="1" colspan="1" style="text-align:center">g</td><td rowspan="1" colspan="1" style="text-align:center">c</td><td rowspan="1" colspan="1" style="text-align:center">c</td><td rowspan="1" colspan="1" style="text-align:center; background-color:#69bd45">g/c</td><td rowspan="1" colspan="1" style="text-align:center">c</td><td rowspan="1" colspan="1" style="text-align:center">g</td><td rowspan="1" colspan="1" style="text-align:center; background-color:#69bd45">a</td><td rowspan="1" colspan="1" style="text-align:center">*</td><td rowspan="1" colspan="1" style="text-align:center">*</td><td rowspan="1" colspan="1" style="text-align:center">*</td><td rowspan="1" colspan="1" style="text-align:center">*</td><td rowspan="1" colspan="1" style="text-align:center">c</td></tr><tr><td rowspan="1" colspan="1" style="text-align:left"><italic><tp:taxon-name><tp:taxon-name-part taxon-name-part-type="genus">Kunzea</tp:taxon-name-part> <tp:taxon-name-part taxon-name-part-type="species">serotina</tp:taxon-name-part></tp:taxon-name></italic></td><td rowspan="1" colspan="1" style="text-align:center">a</td><td rowspan="1" colspan="1" style="text-align:center">c</td><td rowspan="1" colspan="1" style="text-align:center">c</td><td rowspan="1" colspan="1" style="text-align:center">*</td><td rowspan="1" colspan="1" style="text-align:center">*</td><td rowspan="1" colspan="1" style="text-align:center">g</td><td rowspan="1" colspan="1" style="text-align:center">c</td><td rowspan="1" colspan="1" style="text-align:center">c</td><td rowspan="1" colspan="1" style="text-align:center">g</td><td rowspan="1" colspan="1" style="text-align:center">t</td><td rowspan="1" colspan="1" style="text-align:center">c</td><td rowspan="1" colspan="1" style="text-align:center">g</td><td rowspan="1" colspan="1" style="text-align:center">c</td><td rowspan="1" colspan="1" style="text-align:center">*</td><td rowspan="1" colspan="1" style="text-align:center">g</td><td rowspan="1" colspan="1" style="text-align:center">c</td><td rowspan="1" colspan="1" style="text-align:center">a</td><td rowspan="1" colspan="1" style="text-align:center">a</td><td rowspan="1" colspan="1" style="text-align:center">a</td><td rowspan="1" colspan="1" style="text-align:center">c</td><td rowspan="1" colspan="1" style="text-align:center">g</td><td rowspan="1" colspan="1" style="text-align:center">c</td><td rowspan="1" colspan="1" style="text-align:center">g</td><td rowspan="1" colspan="1" style="text-align:center">a</td><td rowspan="1" colspan="1" style="text-align:center">g</td><td rowspan="1" colspan="1" style="text-align:center">c</td><td rowspan="1" colspan="1" style="text-align:center">c</td><td rowspan="1" colspan="1" style="text-align:center; background-color:#69bd45">g/c</td><td rowspan="1" colspan="1" style="text-align:center">c</td><td rowspan="1" colspan="1" style="text-align:center">g</td><td rowspan="1" colspan="1" style="text-align:center; background-color:#69bd45">a</td><td rowspan="1" colspan="1" style="text-align:center">*</td><td rowspan="1" colspan="1" style="text-align:center">*</td><td rowspan="1" colspan="1" style="text-align:center">*</td><td rowspan="1" colspan="1" style="text-align:center">*</td><td rowspan="1" colspan="1" style="text-align:center">c</td></tr><tr><td rowspan="1" colspan="1" style="text-align:left"><italic><tp:taxon-name><tp:taxon-name-part taxon-name-part-type="genus">Kunzea</tp:taxon-name-part> <tp:taxon-name-part taxon-name-part-type="species">sinclairii</tp:taxon-name-part></tp:taxon-name></italic></td><td rowspan="1" colspan="1" style="text-align:center">a</td><td rowspan="1" colspan="1" style="text-align:center">c</td><td rowspan="1" colspan="1" style="text-align:center">c</td><td rowspan="1" colspan="1" style="text-align:center">*</td><td rowspan="1" colspan="1" style="text-align:center">*</td><td rowspan="1" colspan="1" style="text-align:center">g</td><td rowspan="1" colspan="1" style="text-align:center">c</td><td rowspan="1" colspan="1" style="text-align:center">c</td><td rowspan="1" colspan="1" style="text-align:center">g</td><td rowspan="1" colspan="1" style="text-align:center">t</td><td rowspan="1" colspan="1" style="text-align:center">c</td><td rowspan="1" colspan="1" style="text-align:center">g</td><td rowspan="1" colspan="1" style="text-align:center">c</td><td rowspan="1" colspan="1" style="text-align:center">*</td><td rowspan="1" colspan="1" style="text-align:center">g</td><td rowspan="1" colspan="1" style="text-align:center">c</td><td rowspan="1" colspan="1" style="text-align:center">a</td><td rowspan="1" colspan="1" style="text-align:center">a</td><td rowspan="1" colspan="1" style="text-align:center">a</td><td rowspan="1" colspan="1" style="text-align:center">c</td><td rowspan="1" colspan="1" style="text-align:center">g</td><td rowspan="1" colspan="1" style="text-align:center">c</td><td rowspan="1" colspan="1" style="text-align:center">g</td><td rowspan="1" colspan="1" style="text-align:center">a</td><td rowspan="1" colspan="1" style="text-align:center">g</td><td rowspan="1" colspan="1" style="text-align:center">c</td><td rowspan="1" colspan="1" style="text-align:center">c</td><td rowspan="1" colspan="1" style="text-align:center">c</td><td rowspan="1" colspan="1" style="text-align:center">c</td><td rowspan="1" colspan="1" style="text-align:center">g</td><td rowspan="1" colspan="1" style="text-align:center; background-color:#a8d385">g</td><td rowspan="1" colspan="1" style="text-align:center">*</td><td rowspan="1" colspan="1" style="text-align:center">*</td><td rowspan="1" colspan="1" style="text-align:center">*</td><td rowspan="1" colspan="1" style="text-align:center">*</td><td rowspan="1" colspan="1" style="text-align:center">c</td></tr><tr><td rowspan="1" colspan="1" style="text-align:left"><tp:taxon-name><tp:taxon-name-part taxon-name-part-type="genus">Kunzea</tp:taxon-name-part> <tp:taxon-name-part taxon-name-part-type="infraspecific-rank">aff.</tp:taxon-name-part> <tp:taxon-name-part taxon-name-part-type="species">ericoides</tp:taxon-name-part></tp:taxon-name> " Lottin Point"</td><td rowspan="1" colspan="1" style="text-align:center">a</td><td rowspan="1" colspan="1" style="text-align:center">c</td><td rowspan="1" colspan="1" style="text-align:center">c</td><td rowspan="1" colspan="1" style="text-align:center">*</td><td rowspan="1" colspan="1" style="text-align:center">*</td><td rowspan="1" colspan="1" style="text-align:center">g</td><td rowspan="1" colspan="1" style="text-align:center">c</td><td rowspan="1" colspan="1" style="text-align:center">c</td><td rowspan="1" colspan="1" style="text-align:center">g</td><td rowspan="1" colspan="1" style="text-align:center">t</td><td rowspan="1" colspan="1" style="text-align:center">c</td><td rowspan="1" colspan="1" style="text-align:center">g</td><td rowspan="1" colspan="1" style="text-align:center">c</td><td rowspan="1" colspan="1" style="text-align:center">*</td><td rowspan="1" colspan="1" style="text-align:center">g</td><td rowspan="1" colspan="1" style="text-align:center">c</td><td rowspan="1" colspan="1" style="text-align:center">a</td><td rowspan="1" colspan="1" style="text-align:center; background-color:#ffe206">t</td><td rowspan="1" colspan="1" style="text-align:center; background-color:#e6a0bc">g</td><td rowspan="1" colspan="1" style="text-align:center">c</td><td rowspan="1" colspan="1" style="text-align:center">g</td><td rowspan="1" colspan="1" style="text-align:center">c</td><td rowspan="1" colspan="1" style="text-align:center">g</td><td rowspan="1" colspan="1" style="text-align:center">a</td><td rowspan="1" colspan="1" style="text-align:center">g</td><td rowspan="1" colspan="1" style="text-align:center">c</td><td rowspan="1" colspan="1" style="text-align:center">c</td><td rowspan="1" colspan="1" style="text-align:center">c</td><td rowspan="1" colspan="1" style="text-align:center">c</td><td rowspan="1" colspan="1" style="text-align:center">g</td><td rowspan="1" colspan="1" style="text-align:center; background-color:#b9529f">*</td><td rowspan="1" colspan="1" style="text-align:center">*</td><td rowspan="1" colspan="1" style="text-align:center">*</td><td rowspan="1" colspan="1" style="text-align:center">*</td><td rowspan="1" colspan="1" style="text-align:center; background-color:#f6ec13">g</td><td rowspan="1" colspan="1" style="text-align:center">c</td></tr><tr><td rowspan="1" colspan="37" style="text-align:center"/></tr><tr><td rowspan="2" colspan="1" style="text-align:left; vertical-align: middle">Key:</td><td rowspan="1" colspan="1" style="text-align:left; background-color:#ffe206"/><td rowspan="1" colspan="9" style="text-align:left">- unique character</td><td rowspan="1" colspan="1" style="text-align:left; background-color:#a8d385"/><td rowspan="1" colspan="9" style="text-align:left">- shared character</td><td rowspan="1" colspan="1" style="text-align:left; background-color:#e6a0bc"/><td rowspan="1" colspan="9" style="text-align:left">- shared Australian character</td><td rowspan="1" colspan="6" style="text-align:left"/></tr><tr><td rowspan="1" colspan="1" style="text-align:left; background-color:#ff6600"/><td rowspan="1" colspan="9" style="text-align:left">- shared character</td><td rowspan="1" colspan="1" style="text-align:left; background-color:#00ccff"/><td rowspan="1" colspan="9" style="text-align:left">- shared character</td><td rowspan="1" colspan="1" style="text-align:left"/><td rowspan="1" colspan="9" style="text-align:left"/><td rowspan="1" colspan="6" style="text-align:left"/></tr></tbody></table></table-wrap></tp:treatment-sec><ref-list><ref id="B61"><mixed-citation xmlns:xlink="http://www.w3.org/1999/xlink" xlink:type="simple"><person-group><name name-style="western"><surname>Hamlin</surname><given-names>BG</given-names></name></person-group> (<year>1965</year>) <article-title>Itinerary of Thomas Kirk’s botanical expeditions.</article-title><source>Records of the Dominion Museum</source><volume>5</volume>: <fpage>93</fpage>–<lpage>100</lpage>.</mixed-citation></ref><ref id="B83"><mixed-citation xmlns:xlink="http://www.w3.org/1999/xlink" xlink:type="simple"><person-group><name name-style="western"><surname>Kirk</surname><given-names>T</given-names></name></person-group> (<year>1899</year>) <source>The students’ flora of New Zealand and the outlying islands</source>. <publisher-name>Government Printer</publisher-name>, <publisher-loc>Wellington</publisher-loc>.</mixed-citation></ref><ref id="B2"><mixed-citation xmlns:xlink="http://www.w3.org/1999/xlink" xlink:type="simple"><person-group><name name-style="western"><surname>Allan</surname><given-names>HH</given-names></name></person-group> (<year>1961</year>) <source>Flora of New Zealand</source>. <volume>Vol. I</volume>. <publisher-name>Government Printer</publisher-name>, <publisher-loc>Wellington</publisher-loc>.</mixed-citation></ref><ref id="B86"><mixed-citation xmlns:xlink="http://www.w3.org/1999/xlink" xlink:type="simple"><person-group><name name-style="western"><surname>McNeill</surname><given-names>J</given-names></name><name name-style="western"><surname>Barrie</surname><given-names>FF</given-names></name><name name-style="western"><surname>Buck</surname><given-names>WR</given-names></name><name name-style="western"><surname>Demoulin</surname><given-names>V</given-names></name><name name-style="western"><surname>Greuter</surname><given-names>W</given-names></name><name name-style="western"><surname>Hawksworth</surname><given-names>DL</given-names></name><name name-style="western"><surname>Herendeen</surname><given-names>PS</given-names></name><name name-style="western"><surname>Knapp</surname><given-names>S</given-names></name><name name-style="western"><surname>Marhold</surname><given-names>J</given-names></name><name name-style="western"><surname>Prado</surname><given-names>JWF</given-names></name><name name-style="western"><surname>Prud’Homme van Reine</surname><given-names>WF</given-names></name><name name-style="western"><surname>Smith</surname><given-names>GF</given-names></name><name name-style="western"><surname>Wiersema</surname><given-names>J</given-names></name><name name-style="western"><surname>Turland</surname><given-names>NJ</given-names></name></person-group> (<year>2012</year>) <article-title>International Code of Nomenclature for algae, fungi and plants (Melbourne Code).</article-title><source>Regnum Vegetabile</source><volume>154</volume>. <ext-link ext-link-type="uri" xlink:href="http://www.iapt-taxon.org/nomen/main.php" xlink:type="simple">http://www.iapt-taxon.org/nomen/main.php</ext-link></mixed-citation></ref><ref id="B46"><mixed-citation xmlns:xlink="http://www.w3.org/1999/xlink" xlink:type="simple"><person-group><name name-style="western"><surname>de Lange</surname><given-names>PJ</given-names></name><name name-style="western"><surname>Heenan</surname><given-names>PB</given-names></name><name name-style="western"><surname>Houliston</surname><given-names>GJ</given-names></name><name name-style="western"><surname>Rolfe</surname><given-names>JR</given-names></name><name name-style="western"><surname>Mitchell</surname><given-names>AD</given-names></name></person-group> (<year>2013a</year>) <article-title>New <italic><tp:taxon-name><tp:taxon-name-part taxon-name-part-type="genus">Lepidium</tp:taxon-name-part></tp:taxon-name></italic> (<tp:taxon-name><tp:taxon-name-part taxon-name-part-type="family">Brassicaceae</tp:taxon-name-part></tp:taxon-name>) from New Zealand.</article-title><source>Phytokeys</source><volume>24</volume>: <fpage>1</fpage>–<lpage>147</lpage>. doi: <ext-link ext-link-type="doi" xlink:href="10.3897/phytokeys.24.4375" xlink:type="simple">10.3897/phytokeys.24.4375</ext-link></mixed-citation></ref><ref id="B40"><mixed-citation xmlns:xlink="http://www.w3.org/1999/xlink" xlink:type="simple"><person-group><name name-style="western"><surname>de Lange</surname><given-names>PJ</given-names></name><name name-style="western"><surname>Gardner</surname><given-names>RO</given-names></name></person-group> (<year>2002</year>) <article-title>A taxonomic reappraisal of <italic><tp:taxon-name><tp:taxon-name-part taxon-name-part-type="genus">Coprosma</tp:taxon-name-part> <tp:taxon-name-part taxon-name-part-type="species">obconica</tp:taxon-name-part></tp:taxon-name></italic> Kirk (<tp:taxon-name><tp:taxon-name-part taxon-name-part-type="family">Rubiaceae</tp:taxon-name-part></tp:taxon-name>: Anthospermeae).</article-title><source>New Zealand Journal of Botany</source><volume>40</volume>: <fpage>25</fpage>–<lpage>38</lpage>. doi: <ext-link ext-link-type="doi" xlink:href="10.1080/0028825X.2002.9512768" xlink:type="simple">10.1080/0028825X.2002.9512768</ext-link></mixed-citation></ref><ref id="B81"><mixed-citation xmlns:xlink="http://www.w3.org/1999/xlink" xlink:type="simple"><person-group><name name-style="western"><surname>Kirk</surname><given-names>T</given-names></name></person-group> (<year>1869</year>) <article-title>On the botany of the Great Barrier Island.</article-title><source>Transactions and Proceedings of the New Zealand Institute</source><volume>1</volume>: <fpage>144</fpage>–<lpage>156</lpage>. <ext-link ext-link-type="uri" xlink:href="http://rsnz.natlib.govt.nz/volume/rsnz_01/rsnz_01_00_001430.html#n179" xlink:type="simple">http://rsnz.natlib.govt.nz/volume/rsnz_01/rsnz_01_00_001430.html#n179</ext-link></mixed-citation></ref><ref id="B77"><mixed-citation xmlns:xlink="http://www.w3.org/1999/xlink" xlink:type="simple"><person-group><name name-style="western"><surname>Hooker</surname><given-names>JD</given-names></name></person-group> (<year>1867</year>) <source>Handbook of the New Zealand Flora</source>. <issue>Part I</issue>. <publisher-name>Reeve and Co</publisher-name>, <publisher-loc>London</publisher-loc>.</mixed-citation></ref><ref id="B25"><mixed-citation xmlns:xlink="http://www.w3.org/1999/xlink" xlink:type="simple"><person-group><name name-style="western"><surname>Cheeseman</surname><given-names>TF</given-names></name></person-group> (<year>1906</year>) <source>Manual of the New Zealand Flora</source>. <edition>1st ed</edition>. <publisher-name>Government Printer</publisher-name>, <publisher-loc>Wellington</publisher-loc>. doi: <ext-link ext-link-type="doi" xlink:href="10.5962/bhl.title.12003" xlink:type="simple">10.5962/bhl.title.12003</ext-link></mixed-citation></ref><ref id="B27"><mixed-citation xmlns:xlink="http://www.w3.org/1999/xlink" xlink:type="simple"><person-group><name name-style="western"><surname>Cheeseman</surname><given-names>TF</given-names></name></person-group> (<year>1925</year>) <source>Manual of the New Zealand Flora</source>. <edition>2nd ed</edition>. <publisher-name>Government Printer</publisher-name>, <publisher-loc>Wellington</publisher-loc>.</mixed-citation></ref><ref id="B26"><mixed-citation xmlns:xlink="http://www.w3.org/1999/xlink" xlink:type="simple"><person-group><name name-style="western"><surname>Cheeseman</surname><given-names>TF</given-names></name></person-group> (<year>1914</year>) <source>Illustrations of the New Zealand Flora</source>. <volume>Vol. I</volume>. <publisher-name>Government Printer</publisher-name>, <publisher-loc>Wellington</publisher-loc>.</mixed-citation></ref><ref id="B16"><mixed-citation xmlns:xlink="http://www.w3.org/1999/xlink" xlink:type="simple"><person-group><name name-style="western"><surname>Brown</surname><given-names>L</given-names></name></person-group> (<year>1968</year>) <article-title>The forestry era of Professor Thomas Kirk F.L.S.</article-title><source>New Zealand Forestry Service Information</source><series>Series 56</series>.</mixed-citation></ref><ref id="B91"><mixed-citation xmlns:xlink="http://www.w3.org/1999/xlink" xlink:type="simple"><person-group><name name-style="western"><surname>Moore</surname><given-names>LB</given-names></name></person-group> (<year>1973</year>) <article-title>Thomas Kirk, Botanist.</article-title><source>Tuatara</source><volume>20</volume>: <fpage>51</fpage>–<lpage>100</lpage>.</mixed-citation></ref><ref id="B42"><mixed-citation xmlns:xlink="http://www.w3.org/1999/xlink" xlink:type="simple"><person-group><name name-style="western"><surname>de Lange</surname><given-names>PJ</given-names></name><name name-style="western"><surname>Murray</surname><given-names>BG</given-names></name></person-group> (<year>2004</year>) <article-title>Chromosome numbers in <italic><tp:taxon-name><tp:taxon-name-part taxon-name-part-type="genus">Kunzea</tp:taxon-name-part></tp:taxon-name></italic> (<tp:taxon-name><tp:taxon-name-part taxon-name-part-type="family">Myrtaceae</tp:taxon-name-part></tp:taxon-name>).</article-title><source>Australian Journal of Botany</source><volume>52</volume>: <fpage>609</fpage>–<lpage>617</lpage>. doi: <ext-link ext-link-type="doi" xlink:href="10.1071/BT04060" xlink:type="simple">10.1071/BT04060</ext-link></mixed-citation></ref><ref id="B41"><mixed-citation xmlns:xlink="http://www.w3.org/1999/xlink" xlink:type="simple"><person-group><name name-style="western"><surname>de Lange</surname><given-names>PJ</given-names></name><name name-style="western"><surname>Norton</surname><given-names>DA</given-names></name></person-group> (<year>2004</year>) <article-title>The ecology and conservation of <italic><tp:taxon-name><tp:taxon-name-part taxon-name-part-type="genus">Kunzea</tp:taxon-name-part> <tp:taxon-name-part taxon-name-part-type="species">sinclairii</tp:taxon-name-part></tp:taxon-name></italic> (<tp:taxon-name><tp:taxon-name-part taxon-name-part-type="family">Myrtaceae</tp:taxon-name-part></tp:taxon-name>), a naturally rare plant of rhyolitic rock outcrops.</article-title><source>Biological Conservation</source><volume>117</volume>: <fpage>49</fpage>–<lpage>59</lpage>. <ext-link ext-link-type="uri" xlink:href="http://www.sciencedirect.com/science/journal/00063207/117/1" xlink:type="simple">http://www.sciencedirect.com/science/journal/00063207/117/1</ext-link>, doi: <ext-link ext-link-type="doi" xlink:href="10.1016/S0006-3207(03)00262-3" xlink:type="simple">10.1016/S0006-3207(03)00262-3</ext-link></mixed-citation></ref><ref id="B44"><mixed-citation xmlns:xlink="http://www.w3.org/1999/xlink" xlink:type="simple"><person-group><name name-style="western"><surname>de Lange</surname><given-names>PJ</given-names></name><name name-style="western"><surname>Datson</surname><given-names>PM</given-names></name><name name-style="western"><surname>Murray</surname><given-names>BG</given-names></name><name name-style="western"><surname>Toelken</surname><given-names>HR</given-names></name></person-group> (<year>2005</year>) <article-title>Hybridism in the <italic><tp:taxon-name><tp:taxon-name-part taxon-name-part-type="genus">Kunzea</tp:taxon-name-part> <tp:taxon-name-part taxon-name-part-type="species">ericoides</tp:taxon-name-part></tp:taxon-name></italic> complex (<tp:taxon-name><tp:taxon-name-part taxon-name-part-type="family">Myrtaceae</tp:taxon-name-part></tp:taxon-name>): an analysis of artificial crosses.</article-title><source>Australian Systematic Botany</source><volume>18</volume>: <fpage>117</fpage>–<lpage>131</lpage>. doi: <ext-link ext-link-type="doi" xlink:href="10.1071/SB04043" xlink:type="simple">10.1071/SB04043</ext-link></mixed-citation></ref><ref id="B48"><mixed-citation xmlns:xlink="http://www.w3.org/1999/xlink" xlink:type="simple"><person-group><name name-style="western"><surname>de Lange</surname><given-names>PJ</given-names></name><name name-style="western"><surname>Gardner</surname><given-names>RO</given-names></name><name name-style="western"><surname>de Lange</surname><given-names>TJP</given-names></name></person-group> (<year>2014</year>) <article-title>The vegetation and flora of ‘Matukureia Swamp’, Puhinui, South Auckland – with notes on <italic><tp:taxon-name><tp:taxon-name-part taxon-name-part-type="genus">Ranunculus</tp:taxon-name-part> <tp:taxon-name-part taxon-name-part-type="species">macropus</tp:taxon-name-part></tp:taxon-name></italic>.</article-title><source>Auckland Botanical Society Journal</source><volume>69</volume>: <fpage>64</fpage>–<lpage>74</lpage>.</mixed-citation></ref><ref id="B122"><mixed-citation xmlns:xlink="http://www.w3.org/1999/xlink" xlink:type="simple"><person-group><name name-style="western"><surname>Thompson</surname><given-names>J</given-names></name></person-group> (<year>1983</year>) <article-title>Redefinitions and nomenclatural changes within the <italic><tp:taxon-name><tp:taxon-name-part taxon-name-part-type="genus">Leptospermum</tp:taxon-name-part></tp:taxon-name></italic> suballiance of <tp:taxon-name><tp:taxon-name-part taxon-name-part-type="family">Myrtaceae</tp:taxon-name-part></tp:taxon-name>.</article-title><source><tp:taxon-name><tp:taxon-name-part taxon-name-part-type="genus">Telopea</tp:taxon-name-part></tp:taxon-name></source><volume>2</volume>: <fpage>379</fpage>–<lpage>383</lpage>.</mixed-citation></ref><ref id="B67"><mixed-citation xmlns:xlink="http://www.w3.org/1999/xlink" xlink:type="simple"><person-group><name name-style="western"><surname>Harris</surname><given-names>W</given-names></name><name name-style="western"><surname>Porter</surname><given-names>NG</given-names></name><name name-style="western"><surname>Dawson</surname><given-names>MI</given-names></name></person-group> (<year>1992</year>) <article-title>Observations on biosystematic relationships of <italic><tp:taxon-name><tp:taxon-name-part taxon-name-part-type="genus">Kunzea</tp:taxon-name-part> <tp:taxon-name-part taxon-name-part-type="species">sinclairii</tp:taxon-name-part></tp:taxon-name></italic> and on an intergeneric hybrid <italic><tp:taxon-name><tp:taxon-name-part taxon-name-part-type="genus">Kunzea</tp:taxon-name-part> <tp:taxon-name-part taxon-name-part-type="species">sinclairii</tp:taxon-name-part></tp:taxon-name></italic> × <italic><tp:taxon-name><tp:taxon-name-part taxon-name-part-type="genus">Leptospermum</tp:taxon-name-part> <tp:taxon-name-part taxon-name-part-type="species">scoparium</tp:taxon-name-part></tp:taxon-name></italic>.</article-title><source>New Zealand Journal of Botany</source><volume>30</volume>: <fpage>213</fpage>–<lpage>230</lpage>. doi: <ext-link ext-link-type="doi" xlink:href="10.1080/0028825X.1992.10412903" xlink:type="simple">10.1080/0028825X.1992.10412903</ext-link></mixed-citation></ref><ref id="B12"><mixed-citation xmlns:xlink="http://www.w3.org/1999/xlink" xlink:type="simple"><person-group><name name-style="western"><surname>Briggs</surname><given-names>BG</given-names></name><name name-style="western"><surname>Johnson</surname><given-names>LAS</given-names></name></person-group> (<year>1979</year>) <article-title>Evolution of the <tp:taxon-name><tp:taxon-name-part taxon-name-part-type="family">Myrtaceae</tp:taxon-name-part></tp:taxon-name> – evidence from inflorescence structure.</article-title><source>Proceedings of the Linnean Society of New South Wales</source><volume>102</volume>: <fpage>157</fpage>–<lpage>256</lpage>.</mixed-citation></ref><ref id="B35"><mixed-citation xmlns:xlink="http://www.w3.org/1999/xlink" xlink:type="simple"><person-group><name name-style="western"><surname>de Lange</surname><given-names>PJ</given-names></name></person-group> (<year>2007</year>) <source>Biosystematics of the New Zealand <italic><tp:taxon-name><tp:taxon-name-part taxon-name-part-type="genus">Kunzea</tp:taxon-name-part> <tp:taxon-name-part taxon-name-part-type="species">ericoides</tp:taxon-name-part></tp:taxon-name></italic> (A.Rich.) Joy Thomps. complex</source>. <comment>PhD Thesis</comment>, <publisher-name>University of Auckland</publisher-name>, <publisher-loc>New Zealand</publisher-loc>.</mixed-citation></ref><ref id="B45"><mixed-citation xmlns:xlink="http://www.w3.org/1999/xlink" xlink:type="simple"><person-group><name name-style="western"><surname>de Lange</surname><given-names>PJ</given-names></name><name name-style="western"><surname>Smissen</surname><given-names>RD</given-names></name><name name-style="western"><surname>Wagstaff</surname><given-names>SJ</given-names></name><name name-style="western"><surname>Keeling</surname><given-names>DJ</given-names></name><name name-style="western"><surname>Murray</surname><given-names>BG</given-names></name><name name-style="western"><surname>Toelken</surname><given-names>HR</given-names></name></person-group> (<year>2010</year>) <article-title>A molecular phylogeny and infrageneric classification of <italic><tp:taxon-name><tp:taxon-name-part taxon-name-part-type="genus">Kunzea</tp:taxon-name-part></tp:taxon-name></italic> (<tp:taxon-name><tp:taxon-name-part taxon-name-part-type="family">Myrtaceae</tp:taxon-name-part></tp:taxon-name>) inferred from rDNA ITS and ETS sequences.</article-title><source>Australian Systematic Botany</source><volume>23</volume>: <fpage>309</fpage>–<lpage>319</lpage>. doi: <ext-link ext-link-type="doi" xlink:href="10.1071/SB10019" xlink:type="simple">10.1071/SB10019</ext-link></mixed-citation></ref><ref id="B133"><mixed-citation xmlns:xlink="http://www.w3.org/1999/xlink" xlink:type="simple"><person-group><name name-style="western"><surname>Webb</surname><given-names>CJ</given-names></name><name name-style="western"><surname>Simpson</surname><given-names>MJA</given-names></name></person-group> (<year>2001</year>) <source>Seeds of New Zealand gymnosperms and Dicotyledons</source>. <publisher-name>Manuka Press</publisher-name>, <publisher-loc>Christchurch</publisher-loc>.</mixed-citation></ref><ref id="B50"><mixed-citation xmlns:xlink="http://www.w3.org/1999/xlink" xlink:type="simple"><person-group><name name-style="western"><surname>Dopson</surname><given-names>SR</given-names></name><name name-style="western"><surname>de Lange</surname><given-names>PJ</given-names></name><name name-style="western"><surname>Ogle</surname><given-names>CC</given-names></name><name name-style="western"><surname>Rance</surname><given-names>BD</given-names></name><name name-style="western"><surname>Courtney</surname><given-names>SP</given-names></name><name name-style="western"><surname>Molloy</surname><given-names>J</given-names></name></person-group> (<year>1999</year>) <source>The conservation requirements of New Zealand’s nationally threatened plants</source>. <publisher-name>Department of Conservation</publisher-name>, <publisher-loc>Wellington</publisher-loc>.</mixed-citation></ref><ref id="B96"><mixed-citation xmlns:xlink="http://www.w3.org/1999/xlink" xlink:type="simple"><person-group><name name-style="western"><surname>Ogden</surname><given-names>J</given-names></name></person-group> (<year>2001</year>) <article-title>Major Ecosystems.</article-title> In: <person-group><name name-style="western"><surname>Armitage</surname><given-names>D</given-names></name></person-group> (<role>Ed</role>) <source>Great Barrier Island</source>. <publisher-name>Canterbury University Press</publisher-name>, <publisher-loc>Christchurch</publisher-loc>, <fpage>52</fpage>–<lpage>81</lpage>.</mixed-citation></ref><ref id="B64"><mixed-citation xmlns:xlink="http://www.w3.org/1999/xlink" xlink:type="simple"><person-group><name name-style="western"><surname>Harris</surname><given-names>W</given-names></name></person-group> (<year>1993</year>) <article-title>×<italic><tp:taxon-name><tp:taxon-name-part taxon-name-part-type="genus">Kunzspermum</tp:taxon-name-part> <tp:taxon-name-part taxon-name-part-type="species">hirakimata</tp:taxon-name-part></tp:taxon-name></italic> ‘Karo Hobson Choice’ – a new intergeneric hybrid tea tree cultivar.</article-title><source>Horticulture in New Zealand</source><volume>4</volume>: <fpage>10</fpage>–<lpage>12</lpage>.</mixed-citation></ref><ref id="B47"><mixed-citation xmlns:xlink="http://www.w3.org/1999/xlink" xlink:type="simple"><person-group><name name-style="western"><surname>de Lange</surname><given-names>PJ</given-names></name><name name-style="western"><surname>Rolfe</surname><given-names>JR</given-names></name><name name-style="western"><surname>Champion</surname><given-names>PD</given-names></name><name name-style="western"><surname>Courtney</surname><given-names>SP</given-names></name><name name-style="western"><surname>Heenan</surname><given-names>PB</given-names></name><name name-style="western"><surname>Barkla</surname><given-names>JW</given-names></name><name name-style="western"><surname>Cameron</surname><given-names>EK</given-names></name><name name-style="western"><surname>Norton</surname><given-names>DA</given-names></name><name name-style="western"><surname>Hitchmough</surname><given-names>DA</given-names></name></person-group> (<year>2013b</year>) <source>Conservation status of New Zealand indigenous vascular, 2012</source>. <publisher-name>Department of Conservation</publisher-name>, <publisher-loc>Wellington</publisher-loc>. <ext-link ext-link-type="uri" xlink:href="http://www.doc.govt.nz/publications/conservation/nz-threat-classification-system/nz-threat-classfication-system-lists-2012-14/" xlink:type="simple">www.doc.govt.nz/publications/conservation/nz-threat-classification-system/nz-threat-classfication-system-lists-2012-14/</ext-link></mixed-citation></ref></ref-list></tp:taxon-treatment>
