# Supplementary material for: A revision of the New Zealand Kunzea ericoides (Myrtaceae) complex
Source: PhytoKeys. 2014 Aug 26;(40):1–185. doi: 10.3897/phytokeys.40.7973 (PMC4154306; doi:10.3897/phytokeys.40.7973)
Supplement: XML Treatment for Kunzea robusta [file phytokeys.40.7973-treatment11.xml]

<!DOCTYPE tp:taxon-treatment
  PUBLIC "-//TaxonX//DTD Taxonomic Treatment Publishing DTD v0 20100105//EN" "tax-treatment-NSO.dtd">
<tp:taxon-treatment xmlns:tp="http://www.plazi.org/taxpub"><tp:treatment-meta><kwd-group><label>Taxon classification</label><kwd><named-content content-type="kingdom">Plantae</named-content></kwd><kwd><named-content content-type="order">Myrtales</named-content></kwd><kwd><named-content content-type="family">Myrtaceae</named-content></kwd></kwd-group><mixed-citation publication-type="journal"><person-group><name><surname>de Lange</surname><given-names>Peter J.</given-names></name></person-group><article-title>A revision of the New Zealand <italic><tp:taxon-name><tp:taxon-name-part taxon-name-part-type="genus">Kunzea</tp:taxon-name-part> <tp:taxon-name-part taxon-name-part-type="species">ericoides</tp:taxon-name-part></tp:taxon-name></italic> (<tp:taxon-name><tp:taxon-name-part taxon-name-part-type="family">Myrtaceae</tp:taxon-name-part></tp:taxon-name>) complex</article-title><source>PhytoKeys</source><day>26</day><month>8</month><year>2014</year><volume>2014</volume><issue>40</issue><fpage>1</fpage><lpage>185</lpage><pub-id pub-id-type="doi">10.3897/phytokeys.40.7973</pub-id></mixed-citation></tp:treatment-meta><tp:nomenclature><label>10.</label><tp:taxon-name>
                        <tp:taxon-name-part taxon-name-part-type="genus">Kunzea</tp:taxon-name-part>
                        <tp:taxon-name-part taxon-name-part-type="species">robusta</tp:taxon-name-part>
                        <object-id xmlns:xlink="http://www.w3.org/1999/xlink" xlink:type="simple" content-type="ipni">urn:lsid:ipni.org:names:77141733-1</object-id>
                    </tp:taxon-name><tp:taxon-authority>de Lange et Toelken</tp:taxon-authority><tp:taxon-status xmlns:xlink="http://www.w3.org/1999/xlink" xlink:type="simple">sp. nov.</tp:taxon-status></tp:nomenclature><tp:treatment-sec sec-type="latin"><p><italic>A K. ericoides (A. Rich.) Joy Thomps. habitu heterophyllo, indumento in ramulis adultis persistenti sericeo abundanti plerumque antrorso-appresso raro interdum pilis divergentibus, fructibus late obconicis vel turbinatis raro cupulatis plerumque pubescentibus differt. Etiam propriis chromosomatibus recedit.</italic></p></tp:treatment-sec><tp:treatment-sec sec-type="Holotype"><title>Holotype</title><p><bold>(Fig. <xref ref-type="fig" rid="F52">52</xref>).</bold> New Zealand, North Island, Raukumara Ecological Region, Motu Ecological District, above Papatea Bay, <named-content xmlns:xlink="http://www.w3.org/1999/xlink" content-type="dwc:verbatimCoordinates" xlink:type="simple">37°40'S, 177°50'E</named-content>, 60 m a.s.l. ‘On road<!--PageBreak-->side cliff face growing on heavily eroded clay overlying fractured greywacke’. P. J. de Lange 4647, 22 Oct 2004, AK 288521! Isotype AD! CHR!</p><fig id="F52" position="float" orientation="portrait"><label>Figure 52.</label><caption><p>Holotype of <italic><tp:taxon-name><tp:taxon-name-part taxon-name-part-type="genus">Kunzea</tp:taxon-name-part> <tp:taxon-name-part taxon-name-part-type="species">robusta</tp:taxon-name-part></tp:taxon-name></italic> de Lange et Toelken (<italic>P. J. de Lange 4647</italic>, AK 288521).</p></caption><graphic xmlns:xlink="http://www.w3.org/1999/xlink" xlink:href="phytokeys-040-001-g052.jpg" position="float" orientation="portrait" xlink:type="simple" id="oo_12663.jpg"/></fig></tp:treatment-sec><tp:treatment-sec sec-type="Etymology"><title>Etymology.</title><p>The specific epithet <italic>robusta</italic> alludes to the stature of mature trees of this species which can, under stable conditions, attain 30 m tall and trunks of up to 1 m d.b.h.</p></tp:treatment-sec><tp:treatment-sec sec-type="Description"><title>Description</title><p><bold>(Figs <xref ref-type="fig" rid="F53">53</xref>, <xref ref-type="fig" rid="F54">54</xref>, <xref ref-type="fig" rid="F55">55</xref>, <xref ref-type="fig" rid="F56">56</xref>, <xref ref-type="fig" rid="F57">57</xref>, <xref ref-type="fig" rid="F58">58</xref>).</bold> <!--PageBreak--><!--PageBreak--><!--PageBreak--><!--PageBreak--><!--PageBreak--><!--PageBreak--><italic>Growth habit</italic> trees (8–)20–25(–30) m tall, rarely decumbent shrubs up to 1 × 3 m; trees, depending on local conditions, mostly forming broad spreading canopies; in exposed situations branching at or close to the trunk base, while those growing in dense stands or sheltered sites usually with the lower 50–75% of the trunk devoid of branches. <italic>Trunk</italic> 1(–6) erect, 0.10–0.65(–1.0) m d.b.h.; mature trees usually devoid of branches for at least the first 1–3 m, basal portion of trunks covered with firm to semi-detached, stringy to coarsely tessellated, corky-coriaceous bark. <italic>Bark</italic> early bark subcoriaceous, grey-brown, cinnamon brown or dark brown, elongate, usually bearing deep transverse cracks (especially on branch flanges and decurrent leaf bases) otherwise firmly attached, margins elongate, sinuous, ± entire with scarcely any flaking; old bark either stringy, or coarsely tessellated, mostly corky-coriaceous, though in dense forest stands tending toward subcoriaceous or chartaceous, firmly attached above, detaching basally, often hanging semidetached; peeling upwards along trunk in narrow to broad, tabular strips up to 4 m long, margins ± entire to weakly irregular, usually straight; upper surface either ± smooth with coarsely tessellated but firm upper surface, or deeply and longitudinally corrugated and cracked (rarely peeling); early bark flakes usually crumbling in hand, old bark strips firm and not crumbling, snapping with a ± entire margin. <italic>Branches</italic> initially arising from or close to trunk base; these initial branches progressively dying, such that branches are increasingly confined to the upper 50–75% of trunk. Branches weakly flexuose or not, initially erect, soon arching outwards and spreading with distal ends mostly erect, rarely with whole branch or distal portion completely pendulous; branchlets numerous, slender, clustered toward branch ends, ± quadrangular to subterete, with leaves ± evenly spaced along length or in exposed situations, crowded toward apices; branchlets sericeous, indumentum copious, hairs hyaline to translucent (appearing white when young, maturing grey); mostly either long or short antrorse-appressed; if long, then usually weakly flexuose hairs 0.15–0.20(–0.38) mm long; if short, not flexuose, 0.09–0.15 mm long. In eastern Coromandel Peninsula and coastal East Cape to near Mahia Peninsula, branchlet indumentum in mixtures of mainly short (0.03–)0.05(–0.08) mm long divergent hairs, and sparse, 0.1–0.2 mm long, antrorse-appressed hairs (see Fig. <xref ref-type="fig" rid="F57">57A–D</xref>). In the Rangitikei region, seedling and juvenile plants up to 2 m tall have branchlet hairs mostly divergent, short (0.04–)0.08(–0.10) μm long. <italic>Vegetative buds</italic> conspicuous; at resting stage 0.3–2.8 mm diam., ovoid to broadly ellipsoid; scales scarious, deciduous or persistent, 0.6–0.8(–1.4) mm long, amber, red-brown to wine-red, basally broadly ovate, grading through ovate-deltoid to broadly lanceolate, cuspidate; midrib prominent, strongly keeled, prolonged to short cuspidate tip, lateral veins absent, colliculate, with oil glands, scattered, colourless, drying the same colour as the scale body, apical scale margins, keel, and keel apex copiously covered in long, white, sericeous hairs. <italic>Leaves</italic> with distinct juvenile and adult forms, sessile to shortly petiolate, well spaced to crowded along branchlets, spreading, suberect to patent, flat to weakly recurved in apical 30–50%, light green or dark green above, paler beneath; oblanceolate, broadly oblanceolate, broadly lanceolate, lanceolate to linear-lanceolate, rarely elliptic to obovate; apex subacute to acute, rarely obtuse, rostrate or shortly apiculate, base attenuate to narrowly attenuate; adaxial surface flat, weakly convex to slightly v-shaped; oil glands up to 600, evident when fresh, becoming more conspicuous when dry, midrib very slightly raised near base, otherwise not evident for rest of length, leaf base finely covered in antrorse-appressed, silky hairs, glabrate; abaxial surface slightly concave to flat or v-shaped in apical recurved portion otherwise weakly concave, finely glandular punctate, oil glands abundant up to 500, more evident when dry; midrib slightly raised for entire length, prolonged slightly at apex, hairs as for adaxial surface; lamina margin initially finely covered with a thin often interrupted band of 0.2–0.8 mm long, flexuose, spreading to antrorse-appressed hairs not or rarely meeting at apex; hairs mostly shedding with age, usually with only the basal portion ± retained. Lamina of juvenile plants from mainly coastal areas and northern North Island (14.6–)19.0(–28.4) × (1.6–)2.2(–2.5) mm; from inland areas, especially the Rangitikei, central and northern Wairarapa and Mt Egmont, (3.2–)4.6(–6.3) × (0.7–)1.2(–1.5) mm; adult lamina of plants from mainly coastal areas and northern North Island (4.9–)14.2(–20.1) × (0.9–)1.7(–3.0) mm; from inland areas, especially from the central North Island, Rangitikei, Wairarapa, and Central Otago (5.8–)9.3(–12.3) × (1.2–)1.8(–2.2). <italic>Perules</italic> usually very conspicuous, rarely obscured by surrounding leaves; at resting stage 1.9–3.0 mm diam., broad ovoid, ovoid, narrow-ovoid to broadly ellipsoid, squamiform; scales scarious, persistent, 0.6–1.0(–1.6) mm long, red-brown to red, basally broadly ovate, grading through ovate-deltoid to broadly lanceolate, cuspidate; midrib prominent, becoming even more on old or dried specimens, strongly keeled, prolonged to a short cuspidate tip (this becoming more obvious on drying), lateral veins absent, colliculate, with oil glands, scattered, colourless, drying the same colour as the scale body, upper scale margins, keel, and keel apex copiously covered in long, white, silky hairs. <italic>Inflorescence</italic> mostly a compact corymbiform to shortly elongate (1–)12(–30)-flowered botryum up to 60 mm long; usually on brachyblasts with the terminal shoot corymbiform or extending toward the end of the flowering season as a slightly longer (up to 80 mm long) 4–12-flowered, elongate botryum; flowers usually crowded, terminal portion usually bearing undeveloped flowers and dormant vegetative bud or active vegetative growth. Inflorescence axis densely invested with short, spreading to antrorse-appressed silky hairs. <italic>Pherophylls</italic> deciduous or more or less persistent; squamiform grading into foliose; squamiform pherophylls tightly clasping pedicels, 0.4–1.2 × 0.3–0.6 mm, red-brown to brown, broadly to narrowly deltoid or lanceolate, apex acute, subacute to obtuse, weakly keeled, upper keel and margins finely ciliate; foliose pherophylls spreading, flat or weakly recurved, (6.0–)9.0(–17.9) × (1.1–)1.2(–1.8) mm, green, elliptic, oblanceolate, broadly lanceolate to lanceolate, apex obtuse, cuspidate, base attenuate; adaxial surface usually convex to weakly v-shaped, oil glands 10–30(–50), midrib slightly raised near base, evident for rest of length, basally covered in sparse to dense, antrorse-appressed, silky hairs; abaxial surface flat or weakly convex, glandular punctate, oil glands 20–40; midrib raised for most of length, densely covered in antrorse-appressed, silky hairs to apex, lamina margin obscured by dense covering of antrorse-appressed hairs. <italic>Pedicels</italic> (1.2–)3.8(–5.2) mm long at anthesis, usually elongating slightly after anthesis, terete, sparsely to densely invested in antrorse-appressed, weakly flexuose, silky hairs. <italic>Flower buds</italic> pyriform to obconic, apex flat or weakly domed prior to bud burst; calyx valves not meeting. Fresh flowers when fully expanded (4.3–)7.7(–12.0) mm diam., usually reducing in size toward end of flowering season. <italic>Hypanthium</italic> (2.1–)3.1(–4.1) × (3.0–)3.9(–5.2) mm, with free portion 0.4–0.9 mm long, dark green or red-green, drying green-brown or red-brown; mostly broadly obconic to turbinate, sometimes cupular, terminating in dark-green to red-green coriaceous rim bearing five persistent calyx lobes. Hypanthium surface when fresh faintly ribbed and sparingly dotted with pink or colourless oil glands, these drying dull yellow-brown or brown; either finely pubescent with the ribs and veins conspicuously covered in longer silky, antrorse-appressed hairs, or glabrous; hypanthium similar when dry though with the ribs more strongly defined and clearly leading up to calyx lobes. Calyx lobes 5, persistent, mostly spreading, coriaceous, (0.52–)0.83(–1.1) × (0.60–)0.90(–1.4) mm, pale green to red-green, broadly ovate, ovate-truncate to broadly obtuse, weakly keeled, external face of keel usually obscured by a broad band of antrorse-appressed, silky, white hairs, otherwise glabrous; margins white or pale green often flushed pink, surface somewhat sparsely glandular punctate, oil glands ± colourless when fresh drying dark yellow to yellow-brown, otherwise glabrate. Receptacle green or pink at anthesis, consistently darkening to crimson after fertilisation. <italic>Petals</italic> 5(–6), (1.5–)2.6(–3.8) × (1.3–)2.6(–3.6) mm, white, rarely pink (sometimes drying pale yellow or cream), spreading, orbicular, suborbicular to ovate, apex rounded to obtuse, margins ± finely and irregularly denticulate or crimped 1–6 or more times, rarely entire, oil glands colourless, drying opaque or grey. <italic>Stamens</italic> (15–)33(–58) in 2 weakly defined whorls, arising from receptacular rim, filaments white. Antipetalous stamens 3–5(–6) sometimes petaloid, antisepalous stamens (3–)5(–8). Outermost antipetalous stamens usually outcurved, sometimes weakly incurved or in mixtures of both on filaments 1.5–4.6(–5) mm long, inner stamens usually at the base of the outermost antipetalous pair (0.8–)2.3–3.1 mm, weakly incurved. Antisepalous stamens mostly shorter than outermost antipetalous stamens, sometimes of comparable length, generally 0.6–1.2 mm, weakly to strongly incurved, very rarely a few outcurved. Anthers dorsifixed, 0.38–0.63 × 0.18–0.32 mm, ellipsoid to ovoid-ellipsoid or deltoid, latrorse. Pollen white (9.1–)14.7(–15.1) μm. Anther connective gland prominent, light pink, salmon pink, yellow to orange when fresh, drying dark orange, orange-brown or dark brown, spheroidal, finely rugulose or papillate. <italic>Ovary</italic> 5(–6) locular, each with 15–26(–36) ovules in two rows on each placental lobe. Style 2.0–2.5(–3.5) mm long at anthesis, elongating slightly after anthesis, white or pinkish-white; stigma broadly capitate, at least 1.5× style diam., flat, greenish-white or pale pink, flushing red after anthesis, surface finely granular-papillate. <italic>Fruits</italic> mostly all falling within 1–2 months of seed dehiscence, but a few long persistent, (2.2–)3.8(–4.6) × (3.2–)4.0(–5.3) mm, initially dark green to chesnut-brown fading with age to greyish white, obconic, broadly obconic to ± turbinate, rarely cupular; veins and ribs ± conspicuous on drying; external surface distinctly hairy, very rarely glabrescent or glabrous; hairs short to long antrorse-appressed; calyx valves incurved, splits concealed by dried, erect, free portion of hypanthium. <italic>Seeds</italic> 0.9–1.0(–1.1) × 0.35–0.40(–0.48) mm, oblong, oblong-obovate, oblong-elliptic, curved near apex, laterally compressed, 2–3-angled with convex to flattened faces, apex rounded to subacute, base oblique, ± flattened; testa semi-glossy, orange-brown to dark brown, surface coarsely reticulate. FL: (Aug–)Nov–Jan–Feb(–Jun). FT: (Jul–)Feb–Apr(–May). Chromosome Number <italic>n</italic> = 11<sub>II</sub>, 2<italic>n</italic> = 22, 23 (see <xref ref-type="bibr" rid="B42">de Lange and Murray 2004</xref>).</p><fig id="F53" position="float" orientation="portrait"><label>Figure 53.</label><caption><p>Distinguishing features of <italic><tp:taxon-name><tp:taxon-name-part taxon-name-part-type="genus">Kunzea</tp:taxon-name-part> <tp:taxon-name-part taxon-name-part-type="species">robusta</tp:taxon-name-part></tp:taxon-name></italic>. <bold>A</bold> Flowering branchlets of common variant (no voucher, North Island, Auckland, Green Bay) <bold>B</bold> Fruiting branchlet (AK 285561) <bold>C</bold> Flowering branchlets of eastern North Island variant, (AK 288499) <bold>D</bold> Flower (top view) (ex cult. AK 285561) <bold>E</bold> Flower and hypanthium (side view) (ex cult. AK 285561) <bold>F</bold> Flower cross section showing anther, style and ovules (ex cult. AK 285561) <bold>G</bold> Style and stigma (ex cult. AK 285561) <bold>H</bold> Stamens (ex cult. AK 285561) <bold>I</bold> Dehisced fruit (ex cult. AK 285561). Scale bars: (<bold>A–C</bold>) 10 mm; (<bold>D–I</bold>) 1 mm.</p></caption><graphic xmlns:xlink="http://www.w3.org/1999/xlink" xlink:href="phytokeys-040-001-g053.jpg" position="float" orientation="portrait" xlink:type="simple" id="oo_12664.jpg"/></fig><fig id="F54" position="float" orientation="portrait"><label>Figure 54.</label><caption><p>Distinguishing features of <italic><tp:taxon-name><tp:taxon-name-part taxon-name-part-type="genus">Kunzea</tp:taxon-name-part> <tp:taxon-name-part taxon-name-part-type="species">robusta</tp:taxon-name-part></tp:taxon-name></italic> continued. <bold>J</bold> Vegetative bud and branchlet indumentum (no voucher, North Island, Auckland, Green Bay) <bold>K</bold> Seedling of common variant (no voucher, North Island, Albany Scenic Reserve) <bold>L</bold> Adaxial leaf surface (no voucher, North Island, Auckland Green Bay) <bold>M</bold> Abaxial leaf surface (no voucher, North Island, Auckland Green Bay) <bold>N</bold> Adaxial leaf apex (no voucher, North Island, Auckland Green Bay) <bold>O</bold> Leaf margin indumentum (no voucher, North Island, Auckland Green Bay) <bold>P</bold> Leaf variation within two individuals (<bold>P1</bold>) North Island, Auckland, Green Bay (no voucher), (<bold>P2</bold>), North Island, Hapuakohe Range, Wai Iti Road, (ex cult. AK 285561) <bold>Q</bold> Leaf variation: (<bold>Q1</bold>) North Island, Cavalli Island (AK 150268), (<bold>Q2</bold>) North Island, Whangaroa Harbour (AK 226190), (<bold>Q3</bold>) North Island, Puketi (AK 169749), (<bold>Q4</bold>) North Island, Mangatoa Stream (AK 254925), (<bold>Q5</bold>) North Island, Mokohinau Islands group (AK 226069), (<bold>Q6</bold>) North Island, Puhoi (AK 250787), (<bold>Q7</bold>) North Island, Waikawau Bay (AK 245109), (<bold>Q8</bold>) North Island, Mangatawhiri Valley (AK 208449), (<bold>Q9</bold>) North Island, Kauaeranga Valley (AK 242671), (<bold>Q10</bold>) North Island, Whangamarino (AK 242673), (<bold>Q11</bold>) North Island, Hamilton, Hammond Bush (AK 207190), (<bold>Q12</bold>) North Island, Kohioawa Beach (AK 287041), (<bold>Q13</bold>) North Island, Moutohora (Whale Island) (AK 289818), (<bold>Q14</bold>) North Island, Whakatane, Kohi Point (AK 289950), (<bold>Q15</bold>) North Island, Torere (AK 289977), (<bold>Q16</bold>) North Island, Hicks Bay (AK 285565), (<bold>Q17</bold>) North Island, Haupara Point (AK 288506), (<bold>Q18</bold>) North Island, Ruatoria (AK 286087), (<bold>Q19</bold>) North Island, Awaroa Scenic Reserve (AK 287864), (<bold>Q20</bold>) North Island, Lake Okataina (AK 288229), (<bold>Q21</bold>) North Island, Whakamaru (AK 288041), (<bold>Q22</bold>) North Island, Lake Waikaremoana (AK 287026), (<bold>Q23</bold>) North Island, Tangarakau River (AK 286129), (<bold>Q24</bold>) North Island, Kaweka Range (AK 288045), (<bold>Q25</bold>) North Island, Mahia Peninsula (AK 286160), (<bold>Q26</bold>) North Island, Frasertown (AK 287040), (<bold>Q27</bold>) North Island, Tangoio (AK 286251), (<bold>Q28</bold>) North Island, Kawhatau River (AK 288075), (<bold>Q29</bold>) North Island, Oroua (AK 288048), (<bold>Q30</bold>) North Island, Pohangina River (AK 288047), (<bold>Q31</bold>) North Island, Foxton (AK 288695), (<bold>Q32</bold>) North Island, Mangatainoka River (AK 289513), (<bold>Q33</bold>) North Island, Upper Tauweru River (AK 288023), (<bold>Q34</bold>) North Island, Putangirua Pinnacles (AK 287531), (<bold>Q35</bold>) South Island, D’Urville Island (AK 288513), (<bold>Q36</bold>) South Island Port Underwood (AK 288592), (<bold>Q37</bold>) South Island, Waima River (AK 286221), (<bold>Q38</bold>) South Island, Clarence River (AK 288569), (<bold>Q39</bold>) South Island, Happy Valley (AK 285567), (<bold>Q40</bold>) South Island, Banks Peninsula (AK 286135), (<bold>Q41</bold>) South Island, Buller River, near Westport (AK 288441), (<bold>Q42</bold>) South Island, Dunedin (AK 288441). Scale Bars: (<bold>J, L–N</bold>) 1 mm; (<bold>K, P, Q</bold>) 10 mm; (<bold>O</bold>) 0.5 mm.</p></caption><graphic xmlns:xlink="http://www.w3.org/1999/xlink" xlink:href="phytokeys-040-001-g054.jpg" position="float" orientation="portrait" xlink:type="simple" id="oo_12665.jpg"/></fig><fig id="F55" position="float" orientation="portrait"><label>Figure 55.</label><caption><p>Scanning Electron Micrographs of <italic><tp:taxon-name><tp:taxon-name-part taxon-name-part-type="genus">Kunzea</tp:taxon-name-part> <tp:taxon-name-part taxon-name-part-type="species">robusta</tp:taxon-name-part></tp:taxon-name></italic> (common variant). (<bold>A–C</bold> all AK 285565) Branchlet indumentum <bold>D–F</bold> Seeds (AK 285565). Scale bars: (<bold>A</bold>) 1 mm; (<bold>B</bold>) 100 μm; (<bold>C</bold>) 10 μm; (<bold>D</bold>) 1mm; (<bold>E, F</bold>) 100 μm.</p></caption><graphic xmlns:xlink="http://www.w3.org/1999/xlink" xlink:href="phytokeys-040-001-g055.jpg" position="float" orientation="portrait" xlink:type="simple" id="oo_12666.jpg"/></fig><fig id="F56" position="float" orientation="portrait"><label>Figure 56.</label><caption><p>Scanning Electron Micrographs of <italic><tp:taxon-name><tp:taxon-name-part taxon-name-part-type="genus">Kunzea</tp:taxon-name-part> <tp:taxon-name-part taxon-name-part-type="species">robusta</tp:taxon-name-part></tp:taxon-name></italic> (Rangitikei variant). <bold>A–H</bold> all AK 288076 <bold>A–B</bold> Branchlet indumentum of juvenile <bold>C–H</bold> Branchlet indumentum of adult.</p></caption><graphic xmlns:xlink="http://www.w3.org/1999/xlink" xlink:href="phytokeys-040-001-g056.jpg" position="float" orientation="portrait" xlink:type="simple" id="oo_12667.jpg"/></fig><fig id="F57" position="float" orientation="portrait"><label>Figure 57.</label><caption><p>Scanning Electron Micrographs of <italic><tp:taxon-name><tp:taxon-name-part taxon-name-part-type="genus">Kunzea</tp:taxon-name-part> <tp:taxon-name-part taxon-name-part-type="species">robusta</tp:taxon-name-part></tp:taxon-name></italic> (eastern North Island variant). <bold>A–D</bold> all AK 286067, Branchlet indumentum. Scale bars: (<bold>A, C</bold>) 1 mm; (<bold>B</bold>) 100 μm; (<bold>D</bold>) 50 μm.</p></caption><graphic xmlns:xlink="http://www.w3.org/1999/xlink" xlink:href="phytokeys-040-001-g057.jpg" position="float" orientation="portrait" xlink:type="simple" id="oo_12668.jpg"/></fig><fig id="F58" position="float" orientation="portrait"><label>Figure 58.</label><caption><p><italic><tp:taxon-name><tp:taxon-name-part taxon-name-part-type="genus">Kunzea</tp:taxon-name-part> <tp:taxon-name-part taxon-name-part-type="species">robusta</tp:taxon-name-part></tp:taxon-name></italic>. <bold>A</bold> <italic><tp:taxon-name><tp:taxon-name-part taxon-name-part-type="genus">Kunzea</tp:taxon-name-part> <tp:taxon-name-part taxon-name-part-type="species">robusta</tp:taxon-name-part></tp:taxon-name></italic> in full flower as an emergent in Kauri (<italic><tp:taxon-name><tp:taxon-name-part taxon-name-part-type="genus">Agathis</tp:taxon-name-part> <tp:taxon-name-part taxon-name-part-type="species">australis</tp:taxon-name-part></tp:taxon-name></italic>) dominated forest, North Island, Waitakere Ranges (photo: <italic>P. J. de Lange</italic>) <bold>B</bold> Adult tree of <italic><tp:taxon-name><tp:taxon-name-part taxon-name-part-type="genus">Kunzea</tp:taxon-name-part> <tp:taxon-name-part taxon-name-part-type="species">robusta</tp:taxon-name-part></tp:taxon-name></italic> showing distinctive growth habit and broad, spreading canopy, North Island, Auckland City (photo: <italic>P. J. de Lange</italic>) <bold>C</bold> Trunk and lower branches of <italic><tp:taxon-name><tp:taxon-name-part taxon-name-part-type="genus">Kunzea</tp:taxon-name-part> <tp:taxon-name-part taxon-name-part-type="species">robusta</tp:taxon-name-part></tp:taxon-name></italic> showing branching pattern and bark (photo: <italic>P. J. de Lange</italic>) <bold>D</bold> <italic><tp:taxon-name><tp:taxon-name-part taxon-name-part-type="genus">Kunzea</tp:taxon-name-part> <tp:taxon-name-part taxon-name-part-type="species">robusta</tp:taxon-name-part></tp:taxon-name></italic> young trees of the common variant in full flower, North Island, Auckland, Western Springs (photo: <italic>P. J. de Lange</italic>) <bold>E</bold> <italic><tp:taxon-name><tp:taxon-name-part taxon-name-part-type="genus">Kunzea</tp:taxon-name-part> <tp:taxon-name-part taxon-name-part-type="species">robusta</tp:taxon-name-part></tp:taxon-name></italic> example of the fine-leaved eastern North Island variant, Hawke’s Bay, Tangoio (photo: <italic>P. J. de Lange</italic>) <bold>F</bold> Young tree of <italic><tp:taxon-name><tp:taxon-name-part taxon-name-part-type="genus">Kunzea</tp:taxon-name-part> <tp:taxon-name-part taxon-name-part-type="species">robusta</tp:taxon-name-part></tp:taxon-name></italic> in open pasture showing branching from base, North Island, near Wairoa (photo: <italic>P. J. de Lange</italic>) <bold>G</bold> <italic><tp:taxon-name><tp:taxon-name-part taxon-name-part-type="genus">Kunzea</tp:taxon-name-part> <tp:taxon-name-part taxon-name-part-type="species">robusta</tp:taxon-name-part></tp:taxon-name></italic> tree protruding from <italic><tp:taxon-name><tp:taxon-name-part taxon-name-part-type="genus">Cupressus</tp:taxon-name-part> <tp:taxon-name-part taxon-name-part-type="species">macrocarpa</tp:taxon-name-part></tp:taxon-name></italic> stump in pasture, North Island, Wairarapa (photo: <italic>J. E. Braggins</italic>); (<bold>H–M</bold>) <italic><tp:taxon-name><tp:taxon-name-part taxon-name-part-type="genus">Kunzea</tp:taxon-name-part> <tp:taxon-name-part taxon-name-part-type="species">robusta</tp:taxon-name-part></tp:taxon-name></italic> bark types: (<bold>H</bold>) North Island, Wairakei <bold>I</bold> North Island, Kendal’s Bay <bold>J</bold> North Island, Hunua Range, (<bold>K, L</bold>) North Island, Hamilton, Waikato River <bold>M</bold> Bark flakes showing narrowly, tabular shape and regular margins, North Island, Hamilton, Waikato River (photos: <italic>P. J. de Lange</italic>) <bold>N</bold> Flowering branchlets, North Island, Green Bay (photo: <italic>P. J. de Lange</italic>) <bold>O</bold> <italic><tp:taxon-name><tp:taxon-name-part taxon-name-part-type="genus">Kunzea</tp:taxon-name-part> <tp:taxon-name-part taxon-name-part-type="species">robusta</tp:taxon-name-part></tp:taxon-name></italic> holotype tree in full flower, North Island Papatea Bay (photo: <italic>P. J. de Lange</italic>) <bold>P</bold> Close up of flowers, Aotea (Great Barrier Island) (photo: <italic>G. M. Crowcroft</italic>).</p></caption><graphic xmlns:xlink="http://www.w3.org/1999/xlink" xlink:href="phytokeys-040-001-g058.jpg" position="float" orientation="portrait" xlink:type="simple" id="oo_12669.jpg"/></fig></tp:treatment-sec><tp:treatment-sec sec-type="Representative specimens"><title>Representative specimens</title><p><bold>(620 sheets seen).</bold> <bold>New Zealand (North Island).</bold> Mangamuka Gorge Scenic Reserve, P. J. de Lange 4138, 17 Jan 2000, (AK 287965); Maropiu, Omamari Road, Te Kawa Stream, P. J. de Lange 4202 &amp; L. J. Forester, 21 Jan 2000, (AK 288034, Duplicate: AD); Pakiri, Rahuikiri Beach Road, P. J. de Lange 5532 &amp; G. M. Crowcroft, 5 Oct 2002, (AK 283235); Ponui Island, unnamed stream <!--PageBreak-->draining south to Motunau Bay, P. J. de Lange 6688 &amp; E. K. Cameron, 16 Oct 2005, (AK 297493), Auckland City, Western Springs, P. J. de Lange 4619 &amp; M. A. Crowcroft, 30 Oct 2000, (AK 288078, Duplicate: AD); Mauku, Bald Hills, Manukau, H. Carse s.n., 15 Nov 1901, (CHR 296314); Coromandel Peninsula, Moehau Range, Little Moehau, P. J. de Lange 4742, 2 Dec 2000, (AK 287038, Duplicate: AD); Whangamarino, Falls Road, P. J. de Lange 4015, 23 Nov 1999, (AK 242673); Hamilton City, Waikato River, Delamere Street, P. J. de Lange 1195, 6 Jan 1992, (AK 207191, Duplicates: AD, BISH, CHR, HO); Te Kauri Scenic Reserve, Waikuku Valley, Devlin Track, P. J. de Lange 4265 &amp; P. de Lange, 29 Jan 2000, (AK 286134, Duplicates: AD, NSW); Kohioawa Beach, Ohinekoao Cliffs, P. J. de Lange 5325, 25 Oct 2001, AK <!--PageBreak-->287041 (Duplicates: AD, HO); Whirinaki Forest, Arohaki Lagoon, southern end, P. J. de Lange 6690 &amp; P. B. Cashmore, 15 Mar 2006, (AK 297496); Taupo, Rotongaio, R. H. Steele s.n., 7 Feb 1964, (WELTU 3048); 3 km east of Matiere, P. J. de Lange 4337, 31 Jul 2000, (AK 286126, Duplicates: AD, MEL); Mt Egmont National Park, Mt Taranaki/Egmont, Dawson Falls (Manaia Road End), J. Clarkson s.n. &amp; S. Caldwell, 26 Jan 2007, (AK 298312, Duplicate: AD, CHR, MEL, NSW, WELT); Lottin Point Road, Otanga, P. J. de Lange 4649, 8 Nov 2000, (AK 288520, Duplicates: AD, MSC, P, WAIK); Gisborne Plains, Mangaoporo River, P. J. de Lange 4653, 8 Nov 2000, (AK 286067, Duplicate: AD, WELT); Mahia Peninsula, Whangawehi Stream, P. J. de Lange 4660, 9 Nov 2000, (AK 286161, Duplicate: AD); Hawke’s Bay, Tangoio, Te Ngaru Stream, P. J. de Lange 4670, 9 Nov 2000, (AK 286251, Duplicate: AD, CHR); 4 km southwest of Horopito, above Makotuku River, P. J. de Lange 4245 &amp; N. J. D. Singers, 27 Jan 2000, (AK 288038, Duplicate: AD); Kawhatau River, Kawhatau Valley Road, P. J. de Lange 4379, 10 Aug 2000, (AK 288076, Duplicate: AD); Whangaehu River Mouth, Whitiau Scientific Reserve, C. C. Ogle 4887 &amp; A. Dijkgraaf, 15 Dec 2004, (AK 297361); east of Puketoi Range, Waihoke, A. P. Druce s.n., Dec 1973, (CHR 273332); eastern Wairarapa, 3 km west of Whakataki, P. J. de Lange 649 &amp; G. M. Crowcroft, 9 Jan 1991, (AK 202104, Duplicate; AD); Upper Hutt, Trentham, W. M. Fleming s.n., 6 Jan 1965, (WELTU 17697). <bold>Poor Knights Islands.</bold> Tawhiti Rahi, near Puketuaho, G. R. Parrish s.n., 18 Sep 2006, (AK 297487, Duplicate: AD). <bold>Mokohinau Islands.</bold> Motukino (Fanal Island), E. K. Cameron 7717 &amp; P. J. de Lange, 15 Sep 1994, (AK 226069); <bold>Hauturu (Little Barrier Island).</bold> Te Maraeroa, J. P. Burrell s.n., Dec 1962, (OTA 7350). <bold>Aotea (Great Barrier Island).</bold> Whangaparapara Road, near Stamping Battery Remains, P. J. de Lange 4546 &amp; G. M. Crowcroft, 8 Oct 2000, (AK 251367, Duplicate: AD). <bold>New Zealand (South Island).</bold> Wangapeka Valley, R. Mason s.n., 22 Dec 1946, (CHR 58115); Fairdown, P. J. de Lange 4783 &amp; P. I. Knightbridge, 4 Dec 2000, (AK 288488, Duplicate: CHR); D'Urville Island, Catherine Cove, Kiangawari, Pylon Track, P. J. de Lange 5057 &amp; G. M. Crowcroft, 19 Jan 2001, (AK 288511, Duplicate: AD); Queen Charlotte Sound, Green Bay, P. B. Heenan s.n., 8 Jan 2004, (CHR 569892); Rarangi - Golf Links Road, P. J. de Lange 5115, 23 Jan 2001, (AK 288571, Duplicate: AD); Waima (Ure) River, Ure Road, P. J. de Lange 5448 &amp; G. M. Crowcroft, 4 Nov 2001, (AK 286221); Motunau Settlement Road, Water Supply Creek, QE II Covenant, P. J. de Lange 5104, 21 Jan 2001, (AK 288517) (Duplicate: AD); Port Levy, Banks Peninsula, B. H. Macmillan 66/4, 1 Jan 1966, (CHR 166497); Grey River, Atarau Road, P. J. de Lange 4809 &amp; P. I. Knightbridge, 8 Dec 2000, (AK 288289, Duplicates: AD); Old Christchurch Road, nr Okuku Reservoir, Kawhaka Road, P. J. de Lange 4811 &amp; P. I. Knightbridge, 8 Dec 2000, (AK 288288, Duplicates: AD, CHR, HO); Lake Wanaka, T. Kirk 957, 6 Jan 1877, (WELT SP029439); Trotters Gorge, P. B. Heenan s.n., 9 Jan 2003, (CHR 567749); Otago Peninsula, Pikikaretu Beach, J. P. Burrell K25, 21 Mar 1962, (OTA 7376); Taieri River Mouth, J. P. Burrell K23, 6 Feb 1962, (OTA 7370); Dunstan Mountains, Bendigo, J. P. Burrell s.n., 26 Dec 1961, (OTA 7362); Roxburgh Dam, near Chasm, L. B. Moore s.n., 17 Dec 1969, (CHR 132250); <!--PageBreak--><!--PageBreak-->Queensberry, A. P. Druce APD1388, Jan 1992, (CHR 471980); Clutha River, South of Balclutha, J. P. Burrell K15, 14 Feb 1962, (OTA 7367).</p></tp:treatment-sec><tp:treatment-sec sec-type="Distribution"><title>Distribution</title><p><bold>(Fig. <xref ref-type="fig" rid="F59">59</xref>).</bold> Endemic. New Zealand, North and South Islands (sea level – 1000 m a.s.l.). In the North Island widespread with the exception of Te Paki and the sand tombolo of Te Aupouri. Scarce in Taranaki, from where <xref ref-type="bibr" rid="B34">de Lange (2006)</xref> (treated there as <tp:taxon-name><tp:taxon-name-part taxon-name-part-type="genus">Kunzea</tp:taxon-name-part> <tp:taxon-name-part taxon-name-part-type="infraspecific-rank">aff.</tp:taxon-name-part> <tp:taxon-name-part taxon-name-part-type="species">ericoides</tp:taxon-name-part></tp:taxon-name> (B)) had erroneously stated that the species was absent from Mt Taranaki/Egmont because at that time the populations of <italic><tp:taxon-name><tp:taxon-name-part taxon-name-part-type="genus">Kunzea</tp:taxon-name-part></tp:taxon-name></italic> on that mountain were believed to represent another allied, but potentially distinct, species, <tp:taxon-name><tp:taxon-name-part taxon-name-part-type="genus">Kunzea</tp:taxon-name-part> <tp:taxon-name-part taxon-name-part-type="infraspecific-rank">aff.</tp:taxon-name-part> <tp:taxon-name-part taxon-name-part-type="species">ericoides</tp:taxon-name-part></tp:taxon-name> (f) (see <xref ref-type="bibr" rid="B42">de Lange and Murray 2004</xref>; <xref ref-type="bibr" rid="B44">de Lange et al. 2005</xref>). In the southern one-third of the North Island, it appears to be absent from Kapiti Island from where only <italic><tp:taxon-name><tp:taxon-name-part taxon-name-part-type="genus">Kunzea</tp:taxon-name-part> <tp:taxon-name-part taxon-name-part-type="species">amathicola</tp:taxon-name-part></tp:taxon-name></italic> has thus far been collected. In the South Island, <italic><tp:taxon-name><tp:taxon-name-part taxon-name-part-type="genus">Kunzea</tp:taxon-name-part> <tp:taxon-name-part taxon-name-part-type="species">robusta</tp:taxon-name-part></tp:taxon-name></italic>, although wide ranging, is often absent over large parts of seemingly suitable habit. It is also naturally absent from most of north and south-west Nelson where it is replaced by <italic><tp:taxon-name><tp:taxon-name-part taxon-name-part-type="genus">Kunzea</tp:taxon-name-part> <tp:taxon-name-part taxon-name-part-type="species">ericoides</tp:taxon-name-part></tp:taxon-name></italic> and, in the extreme north-west, <italic><tp:taxon-name><tp:taxon-name-part taxon-name-part-type="genus">Kunzea</tp:taxon-name-part> <tp:taxon-name-part taxon-name-part-type="species">amathicola</tp:taxon-name-part></tp:taxon-name></italic>. However, occasional trees and stands grow near Wangapeka and in places along the Buller River. It was also planted around Totaranui, Abel Tasman National Park from where it began to naturalise.Those plantings have now been eradicated. On the West Coast, in an area centred on Fairdown, Westport, and Cape Foulwind and also within the lower Grey River catchment, <italic><tp:taxon-name><tp:taxon-name-part taxon-name-part-type="genus">Kunzea</tp:taxon-name-part> <tp:taxon-name-part taxon-name-part-type="species">robusta</tp:taxon-name-part></tp:taxon-name></italic> is locally abundant. It also grows to the west of the main divide along the upper Ahaura River, below Mt Ranunculus, and on the foothills of the Alexandra Range. South of here, <italic><tp:taxon-name><tp:taxon-name-part taxon-name-part-type="genus">Kunzea</tp:taxon-name-part> <tp:taxon-name-part taxon-name-part-type="species">robusta</tp:taxon-name-part></tp:taxon-name></italic> is scarce with only isolated, mainly roadside stands present near Kumara and Hokitika. The close association of these stands to roadsides suggests that the stands may not be natural, or that the species has benefited from the frequent disturbance caused by road construction and ongoing maintenance. Occasional trees of this species have also been collected from Okarito (e.g., B. H. Macmillian 97/22 &amp; E. H. Woods (CHR 512939)) where they occur as planted specimens and from which source it is now naturalising. In the eastern South Island this species is more widespread, though initially strictly as a coastal and lowland tree of the Marlborough Sounds south to about North Canterbury. In North Canterbury, <italic><tp:taxon-name><tp:taxon-name-part taxon-name-part-type="genus">Kunzea</tp:taxon-name-part> <tp:taxon-name-part taxon-name-part-type="species">robusta</tp:taxon-name-part></tp:taxon-name></italic> occasionally extends well inland up the river valleys where it is sympatric with and eventually replaced by <italic><tp:taxon-name><tp:taxon-name-part taxon-name-part-type="genus">Kunzea</tp:taxon-name-part> <tp:taxon-name-part taxon-name-part-type="species">serotina</tp:taxon-name-part></tp:taxon-name></italic>. South of there, on Banks Peninsula, <italic><tp:taxon-name><tp:taxon-name-part taxon-name-part-type="genus">Kunzea</tp:taxon-name-part> <tp:taxon-name-part taxon-name-part-type="species">robusta</tp:taxon-name-part></tp:taxon-name></italic> seems to be the only species present, while on the adjacent Canterbury Plains it is completely replaced by <italic><tp:taxon-name><tp:taxon-name-part taxon-name-part-type="genus">Kunzea</tp:taxon-name-part> <tp:taxon-name-part taxon-name-part-type="species">serotina</tp:taxon-name-part></tp:taxon-name></italic> until, on the slightly more elevated foothills of south Canterbury, <italic><tp:taxon-name><tp:taxon-name-part taxon-name-part-type="genus">Kunzea</tp:taxon-name-part> <tp:taxon-name-part taxon-name-part-type="species">robusta</tp:taxon-name-part></tp:taxon-name></italic> reappears as a local dominant. In north-eastern Otago, <italic><tp:taxon-name><tp:taxon-name-part taxon-name-part-type="genus">Kunzea</tp:taxon-name-part> <tp:taxon-name-part taxon-name-part-type="species">robusta</tp:taxon-name-part></tp:taxon-name></italic> is common around Trotters Gorge and the Horse Range but south of here it has an otherwise mainly coastal distribution, reaching its greatest abundance around Dunedin and on the adjacent Otago Peninsula. A few inland locations are known, especially around Lakes Hawea and Wanaka, where the species is sympatric with <italic><tp:taxon-name><tp:taxon-name-part taxon-name-part-type="genus">Kunzea</tp:taxon-name-part> <tp:taxon-name-part taxon-name-part-type="species">serotina</tp:taxon-name-part></tp:taxon-name></italic>. <italic><tp:taxon-name><tp:taxon-name-part taxon-name-part-type="genus">Kunzea</tp:taxon-name-part> <tp:taxon-name-part taxon-name-part-type="species">robusta</tp:taxon-name-part></tp:taxon-name></italic> is also common along the northern and eastern foothills of the Dunstan Range south of which it occurs only very locally, in isolated patches along the Clutha River as far south as Kaitangata and Balclutha. These southerly outliers are not only the southern limit for the species but also for the genus worldwide.</p><fig id="F59" position="float" orientation="portrait"><label>Figure 59.</label><caption><p>Distribution of <italic><tp:taxon-name><tp:taxon-name-part taxon-name-part-type="genus">Kunzea</tp:taxon-name-part> <tp:taxon-name-part taxon-name-part-type="species">robusta</tp:taxon-name-part></tp:taxon-name></italic>.</p></caption><graphic xmlns:xlink="http://www.w3.org/1999/xlink" xlink:href="phytokeys-040-001-g059.jpg" position="float" orientation="portrait" xlink:type="simple" id="oo_12670.jpg"/></fig><!--PageBreak--><!--PageBreak--></tp:treatment-sec><tp:treatment-sec sec-type="Recognition"><title>Recognition.</title><p>The potential distinctiveness of <italic><tp:taxon-name><tp:taxon-name-part taxon-name-part-type="genus">Kunzea</tp:taxon-name-part> <tp:taxon-name-part taxon-name-part-type="species">robusta</tp:taxon-name-part></tp:taxon-name></italic> was first recognised in New Zealand by William Colenso (1811–1899) who collected specimens of it from the Pahawa [Pahaoa] River, eastern Wairarapa (W. Colenso 2011, (WELT SP022862, Duplicate: K). Obviously impressed by its sturdy habit, Colenso regarded it as a new species for which he proposed the name “Leptospermum pahawaense” to J. D. Hooker. However, Hooker never took up the name (<xref ref-type="bibr" rid="B77">Hooker 1867</xref>). In hindsight it is intriguing that New Zealand botanists have failed to recognise that <italic><tp:taxon-name><tp:taxon-name-part taxon-name-part-type="genus">Kunzea</tp:taxon-name-part> <tp:taxon-name-part taxon-name-part-type="species">robusta</tp:taxon-name-part></tp:taxon-name></italic> is distinct from <italic><tp:taxon-name><tp:taxon-name-part taxon-name-part-type="genus">Kunzea</tp:taxon-name-part> <tp:taxon-name-part taxon-name-part-type="species">ericoides</tp:taxon-name-part></tp:taxon-name></italic>. It would seem that this has come about for two main reasons. Firstly, because the type of <italic><tp:taxon-name><tp:taxon-name-part taxon-name-part-type="genus">Leptospermum</tp:taxon-name-part> <tp:taxon-name-part taxon-name-part-type="species">ericoides</tp:taxon-name-part></tp:taxon-name></italic> (≡ <italic><tp:taxon-name><tp:taxon-name-part taxon-name-part-type="genus">Kunzea</tp:taxon-name-part> <tp:taxon-name-part taxon-name-part-type="species">ericoides</tp:taxon-name-part></tp:taxon-name></italic>) was lodged in an overseas herbarium (P), where it was not easily accessible to New Zealand-based botanists, and so until now had not been critically examined. Secondly, <italic><tp:taxon-name><tp:taxon-name-part taxon-name-part-type="genus">Kunzea</tp:taxon-name-part> <tp:taxon-name-part taxon-name-part-type="species">robusta</tp:taxon-name-part></tp:taxon-name></italic> is the most common of the <italic><tp:taxon-name><tp:taxon-name-part taxon-name-part-type="genus">Kunzea</tp:taxon-name-part> <tp:taxon-name-part taxon-name-part-type="species">ericoides</tp:taxon-name-part></tp:taxon-name></italic> complex, and, in the absence of a critical evaluation of the type, it is understandable that New Zealand botanists have come to assume that this common tree was the one described by <xref ref-type="bibr" rid="B112">Richard (1832)</xref>. Even so, recourse to Richard’s protologue does provide a very clear description of <italic><tp:taxon-name><tp:taxon-name-part taxon-name-part-type="genus">Kunzea</tp:taxon-name-part> <tp:taxon-name-part taxon-name-part-type="species">ericoides</tp:taxon-name-part></tp:taxon-name> sens. str.</italic>, which should have enabled the recognition of <italic><tp:taxon-name><tp:taxon-name-part taxon-name-part-type="genus">Kunzea</tp:taxon-name-part> <tp:taxon-name-part taxon-name-part-type="species">robusta</tp:taxon-name-part></tp:taxon-name></italic> long before now. For example, Richard clearly stated that <italic><tp:taxon-name><tp:taxon-name-part taxon-name-part-type="genus">Leptospermum</tp:taxon-name-part> <tp:taxon-name-part taxon-name-part-type="species">ericoides</tp:taxon-name-part></tp:taxon-name></italic> (≡ <italic><tp:taxon-name><tp:taxon-name-part taxon-name-part-type="genus">Kunzea</tp:taxon-name-part> <tp:taxon-name-part taxon-name-part-type="species">ericoides</tp:taxon-name-part></tp:taxon-name></italic>) had glabrous stems, and leaves (except for the leaf margins), glabrous pedicels, glabrescent calyces and capsules. Even allowing for the fact that <italic><tp:taxon-name><tp:taxon-name-part taxon-name-part-type="genus">Kunzea</tp:taxon-name-part> <tp:taxon-name-part taxon-name-part-type="species">ericoides</tp:taxon-name-part></tp:taxon-name></italic> does have minute hairs on its branches, they are so small and sparingly distributed that they are easily missed, so Richard’s use of ‘glabrous’ in that context makes sense. Irrespective, any <italic><tp:taxon-name><tp:taxon-name-part taxon-name-part-type="genus">Kunzea</tp:taxon-name-part></tp:taxon-name></italic> with conspicuously hairy stems, leaves, pedicels and fruits could not fit Richard’s species. Despite this, and probably because it was so widespread and common, <italic><tp:taxon-name><tp:taxon-name-part taxon-name-part-type="genus">Kunzea</tp:taxon-name-part> <tp:taxon-name-part taxon-name-part-type="species">robusta</tp:taxon-name-part></tp:taxon-name></italic> remained unrecognised, ironically ended up serving as the ‘type species’ from which Thomas Kirk and George Simpson segregated their <tp:taxon-name><tp:taxon-name-part taxon-name-part-type="genus">Leptospermum</tp:taxon-name-part> <tp:taxon-name-part taxon-name-part-type="species">ericoides</tp:taxon-name-part> <tp:taxon-name-part taxon-name-part-type="infraspecific-rank">var.</tp:taxon-name-part> <tp:taxon-name-part taxon-name-part-type="variety">lineare</tp:taxon-name-part></tp:taxon-name> (≡ <italic><tp:taxon-name><tp:taxon-name-part taxon-name-part-type="genus">Kunzea</tp:taxon-name-part> <tp:taxon-name-part taxon-name-part-type="species">linearis</tp:taxon-name-part></tp:taxon-name></italic>), <italic><tp:taxon-name><tp:taxon-name-part taxon-name-part-type="genus">Leptospermum</tp:taxon-name-part> <tp:taxon-name-part taxon-name-part-type="species">sinclairii</tp:taxon-name-part></tp:taxon-name></italic> (≡ <italic><tp:taxon-name><tp:taxon-name-part taxon-name-part-type="genus">Kunzea</tp:taxon-name-part> <tp:taxon-name-part taxon-name-part-type="species">sinclairii</tp:taxon-name-part></tp:taxon-name></italic>) and <tp:taxon-name><tp:taxon-name-part taxon-name-part-type="genus">Leptospermum</tp:taxon-name-part> <tp:taxon-name-part taxon-name-part-type="species">ericoides</tp:taxon-name-part> <tp:taxon-name-part taxon-name-part-type="infraspecific-rank">var.</tp:taxon-name-part> <tp:taxon-name-part taxon-name-part-type="variety">microflora</tp:taxon-name-part></tp:taxon-name> (≡ <italic><tp:taxon-name><tp:taxon-name-part taxon-name-part-type="genus">Kunzea</tp:taxon-name-part> <tp:taxon-name-part taxon-name-part-type="species">tenuicaulis</tp:taxon-name-part></tp:taxon-name></italic>).</p><p>As circumscribed here, <!--PageBreak--><!--PageBreak--><italic><tp:taxon-name><tp:taxon-name-part taxon-name-part-type="genus">Kunzea</tp:taxon-name-part> <tp:taxon-name-part taxon-name-part-type="species">robusta</tp:taxon-name-part></tp:taxon-name></italic> remains a very variable species. It is primarily a coastal to lowland, rarely montane, arborescent species (Fig. <xref ref-type="fig" rid="F58">58A–G</xref>), which normally reaches heights of between 20–25 m tall, and 0.65 m d.b.h. (Fig. <xref ref-type="fig" rid="F58">58B, C</xref>). Occasional trees attaining heights of up to 30 m, and trunks up to 1 m d.b.h. are known from the North Island (Northland, Aotea (Great Barrier Island) and the eastern Wairarapa), making this species the largest and tallest in the genus (Fig. <xref ref-type="fig" rid="F58">58B–D</xref>). The bark of <italic><tp:taxon-name><tp:taxon-name-part taxon-name-part-type="genus">Kunzea</tp:taxon-name-part> <tp:taxon-name-part taxon-name-part-type="species">robusta</tp:taxon-name-part></tp:taxon-name></italic> is typically extremely coriaceous, and is characteristically shed in long tabular strips up to 4 m long (Fig. <xref ref-type="fig" rid="F58">58H–M</xref>) that often hang in a loose skirt around the trunk. The upper surface of these strips is usually intact, with little secondary peeling (Fig. <xref ref-type="fig" rid="F58">58M</xref>), though trees growing in heavy shade, or wetter than usual conditions may have thinner, subcoriaceous bark, and some secondary peeling. The adult branchlet indumentum of <italic><tp:taxon-name><tp:taxon-name-part taxon-name-part-type="genus">Kunzea</tp:taxon-name-part> <tp:taxon-name-part taxon-name-part-type="species">robusta</tp:taxon-name-part></tp:taxon-name></italic>, for most of its range, consists of antrorse-appressed, silky hairs (Fig. <xref ref-type="fig" rid="F55">55A–C</xref>), though hair length can be extremely variable. As a rule, <italic><tp:taxon-name><tp:taxon-name-part taxon-name-part-type="genus">Kunzea</tp:taxon-name-part> <tp:taxon-name-part taxon-name-part-type="species">robusta</tp:taxon-name-part></tp:taxon-name></italic> gathered from montane situations, and from the drier eastern side of both islands, tend to have shorter hairs, which may require a hand lens of at least 10× magnification to see, while those from the northern half of the North Island, Marlborough Sounds, Banks Peninsula and Dunedin, particularly specimens growing in coastal to lowland sites, tend to have visibly longer antrorse-appressed branchlet hairs (Fig. <xref ref-type="fig" rid="F55">55A–C</xref>). Nevertheless, despite these geographic generalisations, it is not uncommon for two trees growing side by side to have either short or long hairs. The mature leaves of this species, though variable in size and shape (Fig. <xref ref-type="fig" rid="F54">54L, M, P–Q</xref>), are unified in being consistently glabrate with the lamina margin and abaxial midrib sparsely to conspicuously silky hairy (Fig. <xref ref-type="fig" rid="F54">54N–O</xref>), with the hairs only very rarely meeting at the leaf apex (Fig. <xref ref-type="fig" rid="F54">54O</xref>). The adaxial and abaxial leaf surfaces of <italic><tp:taxon-name><tp:taxon-name-part taxon-name-part-type="genus">Kunzea</tp:taxon-name-part> <tp:taxon-name-part taxon-name-part-type="species">robusta</tp:taxon-name-part></tp:taxon-name></italic> are conspicuously glandular punctate (Fig. <xref ref-type="fig" rid="F54">54L–M</xref>), with the adaxial surface characteristically dull rather than glossy green. <italic><tp:taxon-name><tp:taxon-name-part taxon-name-part-type="genus">Kunzea</tp:taxon-name-part> <tp:taxon-name-part taxon-name-part-type="species">robusta</tp:taxon-name-part></tp:taxon-name></italic> has extremely variable pherophylls both within and between populations. These range from squamiform to foliose, with either one or both types found on any particular individual. Irrespective of type, they are almost always shed during flowering. However, in some populations the foliose pherophylls are retained below some (but not all) flowers, and in these cases the pherophylls of any particular individual can range from elliptic, through oblanceolate, to broadly lanceolate or lanceolate. The inflorescence of <italic><tp:taxon-name><tp:taxon-name-part taxon-name-part-type="genus">Kunzea</tp:taxon-name-part> <tp:taxon-name-part taxon-name-part-type="species">robusta</tp:taxon-name-part></tp:taxon-name></italic> is initially corymbiform, and in most places (see below for exceptions) this changes toward the end of the initial flowering through activation of the terminal vegetative bud (Fig. <xref ref-type="fig" rid="F53">53A</xref>). The subsequent vegetative growth partially elongates the initial inflorescence, and so in this species (more than any other of the species possessing an initially corymbiform botryum) the vegetative growth usually progresses into a further late season flowering as a distinctively elongated botryum. However, in the eastern Coromandel Peninsula and in coastal sites from East Cape south to the sand tombolo connecting Mahia Peninsula to the mainland, the late season elongated botrya of <italic><tp:taxon-name><tp:taxon-name-part taxon-name-part-type="genus">Kunzea</tp:taxon-name-part> <tp:taxon-name-part taxon-name-part-type="species">robusta</tp:taxon-name-part></tp:taxon-name></italic> do not appear to be developed. Inflorescences of plants in these areas (called here the “eastern North Island variant”) remain corymbiform (Fig. <xref ref-type="fig" rid="F53">53C</xref>), the apical vegetative bud of each inflorescence appearing to abort, and so each flowering episode is marked by a further series of brachyblasts bearing inflorescences, with vegetative growth restricted to the primary axis of the main terminal branchlet of each branch system. The fruits of <italic><tp:taxon-name><tp:taxon-name-part taxon-name-part-type="genus">Kunzea</tp:taxon-name-part> <tp:taxon-name-part taxon-name-part-type="species">robusta</tp:taxon-name-part></tp:taxon-name></italic> are mostly obconic to broadly obconic (Fig. <xref ref-type="fig" rid="F53">53I</xref>) and are on average the longest (up to 4.6 mm long), and, next to <italic><tp:taxon-name><tp:taxon-name-part taxon-name-part-type="genus">Kunzea</tp:taxon-name-part> <tp:taxon-name-part taxon-name-part-type="species">amathicola</tp:taxon-name-part></tp:taxon-name></italic>, the widest of the New Zealand species (up to 5.3 mm wide). Further, they are usually uniformly hairy, a character shared among usually obconic-fruited species only by the decumbent shrub, <italic><tp:taxon-name><tp:taxon-name-part taxon-name-part-type="genus">Kunzea</tp:taxon-name-part> <tp:taxon-name-part taxon-name-part-type="species">sinclairii</tp:taxon-name-part></tp:taxon-name></italic>.</p><!--PageBreak--><!--PageBreak--><p><italic><tp:taxon-name><tp:taxon-name-part taxon-name-part-type="genus">Kunzea</tp:taxon-name-part> <tp:taxon-name-part taxon-name-part-type="species">robusta</tp:taxon-name-part></tp:taxon-name></italic> has a consistent chromosome karyotype comprising four large (2.0–2.5 μm), six intermediate (1.5–1.8 μm) and one small (0.6 μm) set of chromosomes (<xref ref-type="bibr" rid="B42">de Lange and Murray 2004</xref>). With the exception of Mt Egmont samples, the combined sequence data obtained from the ITS and ETS marker regions showed that <italic><tp:taxon-name><tp:taxon-name-part taxon-name-part-type="genus">Kunzea</tp:taxon-name-part> <tp:taxon-name-part taxon-name-part-type="species">robusta</tp:taxon-name-part></tp:taxon-name></italic> had the same sequence as <italic><tp:taxon-name><tp:taxon-name-part taxon-name-part-type="genus">Kunzea</tp:taxon-name-part> <tp:taxon-name-part taxon-name-part-type="species">sinclairii</tp:taxon-name-part></tp:taxon-name></italic> (<xref ref-type="bibr" rid="B35">de Lange 2007</xref>). The only variable character in the ETS sequence of <italic><tp:taxon-name><tp:taxon-name-part taxon-name-part-type="genus">Kunzea</tp:taxon-name-part> <tp:taxon-name-part taxon-name-part-type="species">robusta</tp:taxon-name-part></tp:taxon-name></italic>, a guanine, was shared with <italic><tp:taxon-name><tp:taxon-name-part taxon-name-part-type="genus">Kunzea</tp:taxon-name-part> <tp:taxon-name-part taxon-name-part-type="species">amathicola</tp:taxon-name-part></tp:taxon-name></italic> and <italic><tp:taxon-name><tp:taxon-name-part taxon-name-part-type="genus">Kunzea</tp:taxon-name-part> <tp:taxon-name-part taxon-name-part-type="species">sinclairii</tp:taxon-name-part></tp:taxon-name></italic> (Table <xref ref-type="table" rid="T2">2</xref>). Three samples of <italic><tp:taxon-name><tp:taxon-name-part taxon-name-part-type="genus">Kunzea</tp:taxon-name-part> <tp:taxon-name-part taxon-name-part-type="species">robusta</tp:taxon-name-part></tp:taxon-name></italic> from Mt Egmont National Park provided the only departure from this pattern, possessing a guanine/cytosine mix (Table <xref ref-type="table" rid="T2">2</xref>). The same mix is shared with <italic><tp:taxon-name><tp:taxon-name-part taxon-name-part-type="genus">Kunzea</tp:taxon-name-part> <tp:taxon-name-part taxon-name-part-type="species">ericoides</tp:taxon-name-part></tp:taxon-name></italic>, <italic><tp:taxon-name><tp:taxon-name-part taxon-name-part-type="genus">Kunzea</tp:taxon-name-part> <tp:taxon-name-part taxon-name-part-type="species">linearis</tp:taxon-name-part></tp:taxon-name></italic>, <italic><tp:taxon-name><tp:taxon-name-part taxon-name-part-type="genus">Kunzea</tp:taxon-name-part> <tp:taxon-name-part taxon-name-part-type="species">salterae</tp:taxon-name-part></tp:taxon-name></italic>, <italic><tp:taxon-name><tp:taxon-name-part taxon-name-part-type="genus">Kunzea</tp:taxon-name-part> <tp:taxon-name-part taxon-name-part-type="species">serotina</tp:taxon-name-part></tp:taxon-name></italic> and <italic><tp:taxon-name><tp:taxon-name-part taxon-name-part-type="genus">Kunzea</tp:taxon-name-part> <tp:taxon-name-part taxon-name-part-type="species">toelkenii</tp:taxon-name-part></tp:taxon-name></italic> (Table <xref ref-type="table" rid="T2">2</xref>; see also <xref ref-type="bibr" rid="B35">de Lange 2007</xref>). Previously, <xref ref-type="bibr" rid="B42">de Lange and Murray (2004)</xref> and de Lange et al. (2004) had regarded the Mt Egmont <italic><tp:taxon-name><tp:taxon-name-part taxon-name-part-type="genus">Kunzea</tp:taxon-name-part></tp:taxon-name></italic> populations as comprising another, potentially unnamed species, <tp:taxon-name><tp:taxon-name-part taxon-name-part-type="genus">Kunzea</tp:taxon-name-part> <tp:taxon-name-part taxon-name-part-type="infraspecific-rank">aff.</tp:taxon-name-part> <tp:taxon-name-part taxon-name-part-type="species">ericoides</tp:taxon-name-part></tp:taxon-name> (f). This decision was based in part on the presence of this guanine/cytosine mix but also because of the behaviour of cultivated Mt Egmont plants, which retained their glaucescent, juvenile foliage despite flowering. However, this juvenile form is not retained in the wild, and adult trees are otherwise indistinguishable from the more usual form of <italic><tp:taxon-name><tp:taxon-name-part taxon-name-part-type="genus">Kunzea</tp:taxon-name-part> <tp:taxon-name-part taxon-name-part-type="species">robusta</tp:taxon-name-part></tp:taxon-name></italic>. It was concluded that the neotonic form and flowering of the cultivated plants was probably induced through these plants (in effect 2 m tall individuals) becoming root-bound and stressed rather than having a genetic basis. To confirm this two of the Egmont <italic><tp:taxon-name><tp:taxon-name-part taxon-name-part-type="genus">Kunzea</tp:taxon-name-part></tp:taxon-name></italic> were planted and these ceased flowering and developed ‘adult’ foliage (i.e., foliage typical of <italic><tp:taxon-name><tp:taxon-name-part taxon-name-part-type="genus">Kunzea</tp:taxon-name-part> <tp:taxon-name-part taxon-name-part-type="species">robusta</tp:taxon-name-part></tp:taxon-name></italic> elsewhere) within one year of planting. Finally, the chromosome complements of the Egmont plants, which were not reported on by <xref ref-type="bibr" rid="B42">de Lange and Murray (2004)</xref>, are consistent with those of all other <italic><tp:taxon-name><tp:taxon-name-part taxon-name-part-type="genus">Kunzea</tp:taxon-name-part> <tp:taxon-name-part taxon-name-part-type="species">robusta</tp:taxon-name-part></tp:taxon-name></italic> populations. Therefore, Mt Egmont plants, despite the apparently anomalous, persistent juvenile form exhibited by cultivated specimens grown at the University of Auckland, is treated here as <italic><tp:taxon-name><tp:taxon-name-part taxon-name-part-type="genus">Kunzea</tp:taxon-name-part> <tp:taxon-name-part taxon-name-part-type="species">robusta</tp:taxon-name-part></tp:taxon-name></italic>.</p><p>Nevertheless, some regional variants within <!--PageBreak--><italic><tp:taxon-name><tp:taxon-name-part taxon-name-part-type="genus">Kunzea</tp:taxon-name-part> <tp:taxon-name-part taxon-name-part-type="species">robusta</tp:taxon-name-part></tp:taxon-name></italic> can be distinguished. However, as these tend to intergrade across wide parts of their range with other forms of <italic><tp:taxon-name><tp:taxon-name-part taxon-name-part-type="genus">Kunzea</tp:taxon-name-part> <tp:taxon-name-part taxon-name-part-type="species">robusta</tp:taxon-name-part></tp:taxon-name></italic> and I can find no clear zones of sympatry or ecological partitioning, I feel that little purpose is served by further formal taxonomic division of this species. That said, one notable variant may repay further study. This variant, called here the “Rangitikei variant” is mostly found within the Rangitikei River catchment in the calcareous siltstone (‘papa’) country from about Hunterville and Umutoi north to near Moawhango. This variant differs markedly from other <italic><tp:taxon-name><tp:taxon-name-part taxon-name-part-type="genus">Kunzea</tp:taxon-name-part> <tp:taxon-name-part taxon-name-part-type="species">robusta</tp:taxon-name-part></tp:taxon-name></italic> with respect to the branchlet indumentum (Fig. <xref ref-type="fig" rid="F56">56</xref>) and leaf size of the seedlings and juveniles. While <italic><tp:taxon-name><tp:taxon-name-part taxon-name-part-type="genus">Kunzea</tp:taxon-name-part> <tp:taxon-name-part taxon-name-part-type="species">robusta</tp:taxon-name-part></tp:taxon-name></italic> is markedly heteroblastic, the usual condition (with the exception of some eastern North Island populations that may have smaller linear to linear-lanceolate leaves) is for the juvenile to have much larger, laxer, oblanceolate leaves than the adult. Even so, the juveniles consistently still have the long, antrorse-appressed branchlet indumentum typical of the species throughout most of its range. In the Rangitikei this is not the case. There, juveniles have short, divergent hairs (Fig. <xref ref-type="fig" rid="F56">56A, B</xref>) of the form seen also in <italic><tp:taxon-name><tp:taxon-name-part taxon-name-part-type="genus">Kunzea</tp:taxon-name-part> <tp:taxon-name-part taxon-name-part-type="species">serotina</tp:taxon-name-part></tp:taxon-name></italic> (see Fig. <xref ref-type="fig" rid="F10">10A–E</xref>). Further, as with <italic><tp:taxon-name><tp:taxon-name-part taxon-name-part-type="genus">Kunzea</tp:taxon-name-part> <tp:taxon-name-part taxon-name-part-type="species">serotina</tp:taxon-name-part></tp:taxon-name></italic>, they typically have an erect, more or less pyramidal growth habit, though with more broadly spreading branches than is the case in <italic><tp:taxon-name><tp:taxon-name-part taxon-name-part-type="genus">Kunzea</tp:taxon-name-part> <tp:taxon-name-part taxon-name-part-type="species">serotina</tp:taxon-name-part></tp:taxon-name></italic>. The juvenile leaves of these <italic><tp:taxon-name><tp:taxon-name-part taxon-name-part-type="genus">Kunzea</tp:taxon-name-part> <tp:taxon-name-part taxon-name-part-type="species">robusta</tp:taxon-name-part></tp:taxon-name></italic> populations are generally smaller than the adult (up to 6.3 × 1.5 mm in the juvenile cf. up to 28.4 × 2.5 mm in the adult). Although particularly distinctive I have retained this variant within <italic><tp:taxon-name><tp:taxon-name-part taxon-name-part-type="genus">Kunzea</tp:taxon-name-part> <tp:taxon-name-part taxon-name-part-type="species">robusta</tp:taxon-name-part></tp:taxon-name></italic> because this juvenile condition is lost in the adult which develops the more usually antrorse-appressed branchlet hairs typical of the species elsewhere (Fig. <xref ref-type="fig" rid="F56">56C–H</xref>), and because the rDNA ITS and ETS sequences, and chromosome complements are typical of <italic><tp:taxon-name><tp:taxon-name-part taxon-name-part-type="genus">Kunzea</tp:taxon-name-part> <tp:taxon-name-part taxon-name-part-type="species">robusta</tp:taxon-name-part></tp:taxon-name></italic> from elsewhere (<xref ref-type="bibr" rid="B35">de Lange 2007</xref>; <xref ref-type="bibr" rid="B42">de Lange and Murray 2004</xref>). Another variation on branchlet indumentum is seen in the “eastern North Island variant” which occurs mainly in the East Cape area of the North Island. Here, in a narrow band of mainly coastal or near coastal lowland locations from about Oweka south to the northern portion of the sand tombolo of Mahia Peninsula, <italic><tp:taxon-name><tp:taxon-name-part taxon-name-part-type="genus">Kunzea</tp:taxon-name-part> <tp:taxon-name-part taxon-name-part-type="species">robusta</tp:taxon-name-part></tp:taxon-name></italic> populations have mixtures of long antrorse-appressed and short divergent hairs (Fig. <xref ref-type="fig" rid="F57">57</xref>). These populations also tend to have linear to linear-lanceolate, spreading leaves and corymbiform inflorescences (Fig. <xref ref-type="fig" rid="F53">53C</xref>). Similar plants also occur along the eastern side of the Coromandel Peninsula and on Tuhua (Mayor Island) but these have only the long, antrorse-appressed indumentum typical of most <italic><tp:taxon-name><tp:taxon-name-part taxon-name-part-type="genus">Kunzea</tp:taxon-name-part> <tp:taxon-name-part taxon-name-part-type="species">robusta</tp:taxon-name-part></tp:taxon-name></italic> populations and corymbiform to shortly elongate inflorescences. Again the DNA sequences and chromosome karyotypes of “eastern North Island variant” conform to the rest of the range exhibited by <italic><tp:taxon-name><tp:taxon-name-part taxon-name-part-type="genus">Kunzea</tp:taxon-name-part> <tp:taxon-name-part taxon-name-part-type="species">robusta</tp:taxon-name-part></tp:taxon-name></italic> (Egmont plants excluded) (<xref ref-type="bibr" rid="B35">de Lange 2007</xref>, <xref ref-type="bibr" rid="B42">de Lange and Murray 2004</xref>) which precludes, at this stage at least, any further taxonomic subdivision.</p><p>Throughout its range <italic><tp:taxon-name><tp:taxon-name-part taxon-name-part-type="genus">Kunzea</tp:taxon-name-part> <tp:taxon-name-part taxon-name-part-type="species">robusta</tp:taxon-name-part></tp:taxon-name></italic> is sympatric with all but the allopatric Three Kings endemic, <italic><tp:taxon-name><tp:taxon-name-part taxon-name-part-type="genus">Kunzea</tp:taxon-name-part> <tp:taxon-name-part taxon-name-part-type="species">triregensis</tp:taxon-name-part></tp:taxon-name></italic>. Branchlet indumentum alone readily distinguishes <italic><tp:taxon-name><tp:taxon-name-part taxon-name-part-type="genus">Kunzea</tp:taxon-name-part> <tp:taxon-name-part taxon-name-part-type="species">robusta</tp:taxon-name-part></tp:taxon-name></italic> from species with divergent and or divergent curled hairs, e.g., <italic><tp:taxon-name><tp:taxon-name-part taxon-name-part-type="genus">Kunzea</tp:taxon-name-part> <tp:taxon-name-part taxon-name-part-type="species">ericoides</tp:taxon-name-part></tp:taxon-name></italic>, <italic><tp:taxon-name><tp:taxon-name-part taxon-name-part-type="genus">Kunzea</tp:taxon-name-part> <tp:taxon-name-part taxon-name-part-type="species">salterae</tp:taxon-name-part></tp:taxon-name></italic>, <italic><tp:taxon-name><tp:taxon-name-part taxon-name-part-type="genus">Kunzea</tp:taxon-name-part> <tp:taxon-name-part taxon-name-part-type="species">serotina</tp:taxon-name-part></tp:taxon-name></italic>, <italic><tp:taxon-name><tp:taxon-name-part taxon-name-part-type="genus">Kunzea</tp:taxon-name-part> <tp:taxon-name-part taxon-name-part-type="species">tenuicaulis</tp:taxon-name-part></tp:taxon-name></italic>. Further detailed distinctions between <italic><tp:taxon-name><tp:taxon-name-part taxon-name-part-type="genus">Kunzea</tp:taxon-name-part> <tp:taxon-name-part taxon-name-part-type="species">robusta</tp:taxon-name-part></tp:taxon-name></italic> and these species are provided under their treatments and in Table <xref ref-type="table" rid="T1">1</xref>. Although <italic><tp:taxon-name><tp:taxon-name-part taxon-name-part-type="genus">Kunzea</tp:taxon-name-part> <tp:taxon-name-part taxon-name-part-type="species">toelkenii</tp:taxon-name-part></tp:taxon-name></italic> mostly has divergent hairs, these are characteristically short, curled and/or spiralled and often occur in mixtures with long, appressed-antrorse hairs, so indumentum is not helpful in distinguishing it from <italic><tp:taxon-name><tp:taxon-name-part taxon-name-part-type="genus">Kunzea</tp:taxon-name-part> <tp:taxon-name-part taxon-name-part-type="species">robusta</tp:taxon-name-part></tp:taxon-name></italic>. In <italic><tp:taxon-name><tp:taxon-name-part taxon-name-part-type="genus">Kunzea</tp:taxon-name-part> <tp:taxon-name-part taxon-name-part-type="species">toelkenii</tp:taxon-name-part></tp:taxon-name></italic> it is the multi-trunked growth habit, sinuous, twisted, pendulous branches, and trailing epicormic growth that distinguish it from <italic><tp:taxon-name><tp:taxon-name-part taxon-name-part-type="genus">Kunzea</tp:taxon-name-part> <tp:taxon-name-part taxon-name-part-type="species">robusta</tp:taxon-name-part></tp:taxon-name></italic> in the field. The spiciform inflorescences and sessile to subsessile flowers of <italic><tp:taxon-name><tp:taxon-name-part taxon-name-part-type="genus">Kunzea</tp:taxon-name-part> <tp:taxon-name-part taxon-name-part-type="species">linearis</tp:taxon-name-part></tp:taxon-name></italic> immediately distinguish it from <italic><tp:taxon-name><tp:taxon-name-part taxon-name-part-type="genus">Kunzea</tp:taxon-name-part> <tp:taxon-name-part taxon-name-part-type="species">robusta</tp:taxon-name-part></tp:taxon-name></italic> (see <italic><tp:taxon-name><tp:taxon-name-part taxon-name-part-type="genus">Kunzea</tp:taxon-name-part> <tp:taxon-name-part taxon-name-part-type="species">linearis</tp:taxon-name-part></tp:taxon-name></italic> and Table <xref ref-type="table" rid="T1">1</xref> for further differences). <italic><tp:taxon-name><tp:taxon-name-part taxon-name-part-type="genus">Kunzea</tp:taxon-name-part> <tp:taxon-name-part taxon-name-part-type="species">amathicola</tp:taxon-name-part></tp:taxon-name></italic> differs from <italic><tp:taxon-name><tp:taxon-name-part taxon-name-part-type="genus">Kunzea</tp:taxon-name-part> <tp:taxon-name-part taxon-name-part-type="species">robusta</tp:taxon-name-part></tp:taxon-name></italic> by having consistently elongate inflorescences, and flowers which are subtended by a persistent oblong, oblong-obovate, broadly obovate to elliptic, dark glossy green pherophyll. Other distinctions are offered under <italic><tp:taxon-name><tp:taxon-name-part taxon-name-part-type="genus">Kunzea</tp:taxon-name-part> <tp:taxon-name-part taxon-name-part-type="species">robusta</tp:taxon-name-part></tp:taxon-name></italic> and in Table <xref ref-type="table" rid="T1">1</xref>.</p></tp:treatment-sec><tp:treatment-sec sec-type="Ecology"><title>Ecology.</title><p><italic><tp:taxon-name><tp:taxon-name-part taxon-name-part-type="genus">Kunzea</tp:taxon-name-part> <tp:taxon-name-part taxon-name-part-type="species">robusta</tp:taxon-name-part></tp:taxon-name></italic> is the species that has most usually been described in ecological treatments of “<italic><tp:taxon-name><tp:taxon-name-part taxon-name-part-type="genus">Kunzea</tp:taxon-name-part> <tp:taxon-name-part taxon-name-part-type="species">ericoides</tp:taxon-name-part></tp:taxon-name></italic>” (<xref ref-type="bibr" rid="B22">Burrows 1973</xref>; <xref ref-type="bibr" rid="B131">Wardle 1991</xref>) because it is the most widespread member of the genus in New Zealand. It is mostly found in coastal and low lying areas and adjacent hill country. It does not usually grow in upper montane situations though it has occasionally been collected in places up to 1000 m a.s.l. Favouring disturbance, this is the species that is most frequently seen colonising marginal hill country, particularly in areas with slip-prone, poorly draining clay soils, or in the clay soils of the drier, drought-prone eastern parts of both islands. It is sometimes regarded as a serious weed in these habitats because of its ability to rapidly reclaim rough pasture land.</p><p><italic><tp:taxon-name><tp:taxon-name-part taxon-name-part-type="genus">Kunzea</tp:taxon-name-part> <tp:taxon-name-part taxon-name-part-type="species">robusta</tp:taxon-name-part></tp:taxon-name></italic> is, as a rule, not common within relatively intact indigenous forest systems, being mostly seen colonising slip scars, and other areas of damage resulting from flooding and/or storm damage. Nevertheless, in some forest types such as that dominated by kauri (Fig. <xref ref-type="fig" rid="F58">58A</xref>), occasional stands or scattered mature canopy trees can be found with ages of between 200 and 280 years (<xref ref-type="bibr" rid="B35">de Lange 2007</xref>). On occasion, such as within the calcareous siltstone-dominated landscapes of the northern Hawke's Bay and Rangitikei, it can form a distinct, forest type. This is probably because the siltstones are naturally prone to frequent slipping, thus maintaining sufficient disturbance to ensure the persistence of this species. <italic><tp:taxon-name><tp:taxon-name-part taxon-name-part-type="genus">Kunzea</tp:taxon-name-part> <tp:taxon-name-part taxon-name-part-type="species">robusta</tp:taxon-name-part></tp:taxon-name></italic> is usually found in association with <italic><tp:taxon-name><tp:taxon-name-part taxon-name-part-type="genus">Sophora</tp:taxon-name-part> <tp:taxon-name-part taxon-name-part-type="species">tetraptera</tp:taxon-name-part></tp:taxon-name></italic> J.S.Mill. (Hawke's Bay) and <italic><tp:taxon-name><tp:taxon-name-part taxon-name-part-type="genus">Sophora</tp:taxon-name-part> <tp:taxon-name-part taxon-name-part-type="species">godleyi</tp:taxon-name-part></tp:taxon-name></italic> Heenan et de Lange (Rangitikei) in these forest types. Sometimes it may be found growing with black beech (<italic><tp:taxon-name><tp:taxon-name-part taxon-name-part-type="genus">Fuscospora</tp:taxon-name-part> <tp:taxon-name-part taxon-name-part-type="species">solandri</tp:taxon-name-part></tp:taxon-name></italic>) in these areas.</p><!--PageBreak--><p>As a species, <italic><tp:taxon-name><tp:taxon-name-part taxon-name-part-type="genus">Kunzea</tp:taxon-name-part> <tp:taxon-name-part taxon-name-part-type="species">robusta</tp:taxon-name-part></tp:taxon-name></italic> provides a key habitat for a host of fungi (<xref ref-type="bibr" rid="B85">McKenzie et al. 2006</xref>), and the deep leaf litter it produces is also favoured by terrestrial orchids, especially of the genera <italic><tp:taxon-name><tp:taxon-name-part taxon-name-part-type="genus">Acianthus</tp:taxon-name-part></tp:taxon-name></italic>, <italic><tp:taxon-name><tp:taxon-name-part taxon-name-part-type="genus">Caladenia</tp:taxon-name-part></tp:taxon-name></italic>, <italic><tp:taxon-name><tp:taxon-name-part taxon-name-part-type="genus">Corybas</tp:taxon-name-part></tp:taxon-name></italic>, <italic><tp:taxon-name><tp:taxon-name-part taxon-name-part-type="genus">Gastrodia</tp:taxon-name-part></tp:taxon-name></italic>, and <italic><tp:taxon-name><tp:taxon-name-part taxon-name-part-type="genus">Pterostylis</tp:taxon-name-part></tp:taxon-name></italic>. The branchlets are often heavily parasitised by the dwarf mistletoe <italic><tp:taxon-name><tp:taxon-name-part taxon-name-part-type="genus">Korthalsella</tp:taxon-name-part> <tp:taxon-name-part taxon-name-part-type="species">salicornioides</tp:taxon-name-part></tp:taxon-name></italic>, and in some locations by the green mistletoe (<italic><tp:taxon-name><tp:taxon-name-part taxon-name-part-type="genus">Ileostylus</tp:taxon-name-part> <tp:taxon-name-part taxon-name-part-type="species">micranthus</tp:taxon-name-part></tp:taxon-name></italic>). In many areas, <italic><tp:taxon-name><tp:taxon-name-part taxon-name-part-type="genus">Kunzea</tp:taxon-name-part> <tp:taxon-name-part taxon-name-part-type="species">robusta</tp:taxon-name-part></tp:taxon-name></italic> is the favoured habitat of geckos of the genera <italic><tp:taxon-name><tp:taxon-name-part taxon-name-part-type="genus">Dactylocnemis</tp:taxon-name-part></tp:taxon-name></italic>, <italic><tp:taxon-name><tp:taxon-name-part taxon-name-part-type="genus">Hoplodactylus</tp:taxon-name-part></tp:taxon-name></italic>, <italic><tp:taxon-name><tp:taxon-name-part taxon-name-part-type="genus">Mokopirirakau</tp:taxon-name-part></tp:taxon-name></italic>, <italic><tp:taxon-name><tp:taxon-name-part taxon-name-part-type="genus">Naultinus</tp:taxon-name-part></tp:taxon-name></italic>, <italic><tp:taxon-name><tp:taxon-name-part taxon-name-part-type="genus">Toropuku</tp:taxon-name-part></tp:taxon-name></italic> and <italic><tp:taxon-name><tp:taxon-name-part taxon-name-part-type="genus">Woodworthia</tp:taxon-name-part></tp:taxon-name></italic> (R. Hitchmough pers. comm.).</p><p>As a rule the bark of <italic><tp:taxon-name><tp:taxon-name-part taxon-name-part-type="genus">Kunzea</tp:taxon-name-part> <tp:taxon-name-part taxon-name-part-type="species">robusta</tp:taxon-name-part></tp:taxon-name></italic> supports little other vegetation. However, in some sites it can be heavily colonised by lichens, usually of the genera <italic><tp:taxon-name><tp:taxon-name-part taxon-name-part-type="genus">Coccocarpia</tp:taxon-name-part></tp:taxon-name></italic> Pers., <italic><tp:taxon-name><tp:taxon-name-part taxon-name-part-type="genus">Crocodia</tp:taxon-name-part></tp:taxon-name></italic> Link, <italic><tp:taxon-name><tp:taxon-name-part taxon-name-part-type="genus">Heterodermia</tp:taxon-name-part></tp:taxon-name></italic>, <italic><tp:taxon-name><tp:taxon-name-part taxon-name-part-type="genus">Pannaria</tp:taxon-name-part></tp:taxon-name></italic>, <italic><tp:taxon-name><tp:taxon-name-part taxon-name-part-type="genus">Parmeliella</tp:taxon-name-part></tp:taxon-name></italic> Müll.Arg., <italic><tp:taxon-name><tp:taxon-name-part taxon-name-part-type="genus">Parmotrema</tp:taxon-name-part></tp:taxon-name></italic>, <italic><tp:taxon-name><tp:taxon-name-part taxon-name-part-type="genus">Physcia</tp:taxon-name-part></tp:taxon-name></italic> (Schreb.) Michx., <italic><tp:taxon-name><tp:taxon-name-part taxon-name-part-type="genus">Pseudocyphellaria</tp:taxon-name-part></tp:taxon-name></italic>, <italic><tp:taxon-name><tp:taxon-name-part taxon-name-part-type="genus">Punctelia</tp:taxon-name-part></tp:taxon-name></italic> Krog, <italic><tp:taxon-name><tp:taxon-name-part taxon-name-part-type="genus">Usnea</tp:taxon-name-part></tp:taxon-name></italic> J.Hill, <italic><tp:taxon-name><tp:taxon-name-part taxon-name-part-type="genus">Ramalina</tp:taxon-name-part></tp:taxon-name></italic>, and <italic><tp:taxon-name><tp:taxon-name-part taxon-name-part-type="genus">Chrysothrix</tp:taxon-name-part></tp:taxon-name></italic> Mont. <italic><tp:taxon-name><tp:taxon-name-part taxon-name-part-type="genus">Kunzea</tp:taxon-name-part> <tp:taxon-name-part taxon-name-part-type="species">robusta</tp:taxon-name-part></tp:taxon-name></italic> is also host to a range of hornworts, liverworts and mosses. Of these, mosses are typically scarce, though occasionally, such as near the branch bases and forks, growths of <italic><tp:taxon-name><tp:taxon-name-part taxon-name-part-type="genus">Leptostomum</tp:taxon-name-part> <tp:taxon-name-part taxon-name-part-type="species">macrocarpa</tp:taxon-name-part></tp:taxon-name></italic> (Hedw.) Pyl. may be common. Sparse patches of <italic><tp:taxon-name><tp:taxon-name-part taxon-name-part-type="genus">Hypnum</tp:taxon-name-part> <tp:taxon-name-part taxon-name-part-type="species">cupressiforme</tp:taxon-name-part></tp:taxon-name></italic> Hedw., and <italic><tp:taxon-name><tp:taxon-name-part taxon-name-part-type="genus">Macromitrium</tp:taxon-name-part></tp:taxon-name></italic> spp., especially <italic><tp:taxon-name><tp:taxon-name-part taxon-name-part-type="genus">Macromitrium</tp:taxon-name-part> <tp:taxon-name-part taxon-name-part-type="species">brevicaule</tp:taxon-name-part></tp:taxon-name></italic> (Besch.) Broth., <italic><tp:taxon-name><tp:taxon-name-part taxon-name-part-type="genus">Macromitrium</tp:taxon-name-part> <tp:taxon-name-part taxon-name-part-type="species">gracile</tp:taxon-name-part></tp:taxon-name></italic> (Hook.) Schwägr., <italic><tp:taxon-name><tp:taxon-name-part taxon-name-part-type="genus">Macromitrium</tp:taxon-name-part> <tp:taxon-name-part taxon-name-part-type="species">longipes</tp:taxon-name-part></tp:taxon-name></italic> (Hook.) Schwägr, and less frequently <italic><tp:taxon-name><tp:taxon-name-part taxon-name-part-type="genus">Macromitrium</tp:taxon-name-part> <tp:taxon-name-part taxon-name-part-type="species">submucronifolium</tp:taxon-name-part></tp:taxon-name></italic> C.Muell. et Hampe may also be found on the mid trunk and branches. The liverwort flora of <italic><tp:taxon-name><tp:taxon-name-part taxon-name-part-type="genus">Kunzea</tp:taxon-name-part> <tp:taxon-name-part taxon-name-part-type="species">robusta</tp:taxon-name-part></tp:taxon-name></italic> is more diverse with 40 species having been recorded from its bark (J. E. Braggins pers. comm.). The most commonly encountered of the liverworts seem to be species of <italic><tp:taxon-name><tp:taxon-name-part taxon-name-part-type="genus">Acrolejeunea</tp:taxon-name-part></tp:taxon-name></italic> (Spruce) Schiffn., <italic><tp:taxon-name><tp:taxon-name-part taxon-name-part-type="genus">Austrolejeunea</tp:taxon-name-part></tp:taxon-name></italic> (Schuster) Schuster, <italic><tp:taxon-name><tp:taxon-name-part taxon-name-part-type="genus">Frullania</tp:taxon-name-part></tp:taxon-name></italic>, <italic><tp:taxon-name><tp:taxon-name-part taxon-name-part-type="genus">Lejeunea</tp:taxon-name-part></tp:taxon-name></italic> and <italic><tp:taxon-name><tp:taxon-name-part taxon-name-part-type="genus">Metzgeria</tp:taxon-name-part></tp:taxon-name></italic>, followed by <italic><tp:taxon-name><tp:taxon-name-part taxon-name-part-type="genus">Harpalejeunea</tp:taxon-name-part> <tp:taxon-name-part taxon-name-part-type="species">latitans</tp:taxon-name-part></tp:taxon-name></italic> (Hook.f. et Taylor) Grolle, <tp:taxon-name><tp:taxon-name-part taxon-name-part-type="genus">Drepanolejeunea</tp:taxon-name-part> <tp:taxon-name-part taxon-name-part-type="infraspecific-rank">aff.</tp:taxon-name-part> <tp:taxon-name-part taxon-name-part-type="species">aucklandica</tp:taxon-name-part></tp:taxon-name>, <italic><tp:taxon-name><tp:taxon-name-part taxon-name-part-type="genus">Metalejeunea</tp:taxon-name-part> <tp:taxon-name-part taxon-name-part-type="species">cucullata</tp:taxon-name-part></tp:taxon-name></italic> (Reinw., Blume et Nees) Grolle and <italic><tp:taxon-name><tp:taxon-name-part taxon-name-part-type="genus">Siphonolejeunea</tp:taxon-name-part> <tp:taxon-name-part taxon-name-part-type="species">nudipes</tp:taxon-name-part></tp:taxon-name></italic> (Hook.f. et Taylor) Herzog. In contrast only one species of hornwort, <italic><tp:taxon-name><tp:taxon-name-part taxon-name-part-type="genus">Dendroceros</tp:taxon-name-part> <tp:taxon-name-part taxon-name-part-type="species">granulatus</tp:taxon-name-part></tp:taxon-name></italic> Mitt., is commonly associated with <italic><tp:taxon-name><tp:taxon-name-part taxon-name-part-type="genus">Kunzea</tp:taxon-name-part> <tp:taxon-name-part taxon-name-part-type="species">robusta</tp:taxon-name-part></tp:taxon-name></italic> bark.</p></tp:treatment-sec><tp:treatment-sec sec-type="Hybridism"><title>Hybridism.</title><p><italic><tp:taxon-name><tp:taxon-name-part taxon-name-part-type="genus">Kunzea</tp:taxon-name-part> <tp:taxon-name-part taxon-name-part-type="species">robusta</tp:taxon-name-part></tp:taxon-name></italic> is sympatric with all the other New Zealand <italic><tp:taxon-name><tp:taxon-name-part taxon-name-part-type="genus">Kunzea</tp:taxon-name-part></tp:taxon-name></italic> species except the allopatric Three Kings endemic <italic><tp:taxon-name><tp:taxon-name-part taxon-name-part-type="genus">Kunzea</tp:taxon-name-part> <tp:taxon-name-part taxon-name-part-type="species">triregensis</tp:taxon-name-part></tp:taxon-name></italic>. With the exception of that species, and also <italic><tp:taxon-name><tp:taxon-name-part taxon-name-part-type="genus">Kunzea</tp:taxon-name-part> <tp:taxon-name-part taxon-name-part-type="species">salterae</tp:taxon-name-part></tp:taxon-name></italic> and <italic><tp:taxon-name><tp:taxon-name-part taxon-name-part-type="genus">Kunzea</tp:taxon-name-part> <tp:taxon-name-part taxon-name-part-type="species">toelkenii</tp:taxon-name-part></tp:taxon-name></italic>, putative field evidence for hybrids involving the other six species is common, and these hybrid combinations (<italic><tp:taxon-name><tp:taxon-name-part taxon-name-part-type="genus">Kunzea</tp:taxon-name-part> <tp:taxon-name-part taxon-name-part-type="species">amathicola</tp:taxon-name-part></tp:taxon-name></italic> × <italic><tp:taxon-name><tp:taxon-name-part taxon-name-part-type="genus">Kunzea</tp:taxon-name-part> <tp:taxon-name-part taxon-name-part-type="species">robusta</tp:taxon-name-part></tp:taxon-name></italic>, <italic><tp:taxon-name><tp:taxon-name-part taxon-name-part-type="genus">Kunzea</tp:taxon-name-part> <tp:taxon-name-part taxon-name-part-type="species">ericoides</tp:taxon-name-part></tp:taxon-name></italic> × <italic><tp:taxon-name><tp:taxon-name-part taxon-name-part-type="genus">Kunzea</tp:taxon-name-part> <tp:taxon-name-part taxon-name-part-type="species">robusta</tp:taxon-name-part></tp:taxon-name></italic>, <italic><tp:taxon-name><tp:taxon-name-part taxon-name-part-type="genus">Kunzea</tp:taxon-name-part> <tp:taxon-name-part taxon-name-part-type="species">linearis</tp:taxon-name-part></tp:taxon-name></italic> × <italic><tp:taxon-name><tp:taxon-name-part taxon-name-part-type="genus">Kunzea</tp:taxon-name-part> <tp:taxon-name-part taxon-name-part-type="species">robusta</tp:taxon-name-part></tp:taxon-name></italic>, <italic><tp:taxon-name><tp:taxon-name-part taxon-name-part-type="genus">Kunzea</tp:taxon-name-part> <tp:taxon-name-part taxon-name-part-type="species">serotina</tp:taxon-name-part></tp:taxon-name></italic> × <italic><tp:taxon-name><tp:taxon-name-part taxon-name-part-type="genus">Kunzea</tp:taxon-name-part> <tp:taxon-name-part taxon-name-part-type="species">robusta</tp:taxon-name-part></tp:taxon-name></italic>, <italic><tp:taxon-name><tp:taxon-name-part taxon-name-part-type="genus">Kunzea</tp:taxon-name-part> <tp:taxon-name-part taxon-name-part-type="species">sinclairii</tp:taxon-name-part></tp:taxon-name></italic> × <italic><tp:taxon-name><tp:taxon-name-part taxon-name-part-type="genus">Kunzea</tp:taxon-name-part> <tp:taxon-name-part taxon-name-part-type="species">robusta</tp:taxon-name-part></tp:taxon-name></italic>, <italic><tp:taxon-name><tp:taxon-name-part taxon-name-part-type="genus">Kunzea</tp:taxon-name-part> <tp:taxon-name-part taxon-name-part-type="species">robusta</tp:taxon-name-part></tp:taxon-name></italic> × <italic><tp:taxon-name><tp:taxon-name-part taxon-name-part-type="genus">Kunzea</tp:taxon-name-part> <tp:taxon-name-part taxon-name-part-type="species">tenuicaulis</tp:taxon-name-part></tp:taxon-name></italic>) are discussed in detail under the preceeding species and in <xref ref-type="bibr" rid="B35">de Lange (2007)</xref>. Significantly, these putative hybrid observations are all supported by experimental evidence which showed that hybrids using <italic><tp:taxon-name><tp:taxon-name-part taxon-name-part-type="genus">Kunzea</tp:taxon-name-part> <tp:taxon-name-part taxon-name-part-type="species">robusta</tp:taxon-name-part></tp:taxon-name></italic> (see <xref ref-type="bibr" rid="B44">de Lange et al. 2005</xref>, as <tp:taxon-name><tp:taxon-name-part taxon-name-part-type="genus">Kunzea</tp:taxon-name-part> <tp:taxon-name-part taxon-name-part-type="infraspecific-rank">aff.</tp:taxon-name-part> <tp:taxon-name-part taxon-name-part-type="species">ericoides</tp:taxon-name-part></tp:taxon-name> (b)) as either pistillate or staminate parent were readily produced between all species, except <italic><tp:taxon-name><tp:taxon-name-part taxon-name-part-type="genus">Kunzea</tp:taxon-name-part> <tp:taxon-name-part taxon-name-part-type="species">salterae</tp:taxon-name-part></tp:taxon-name></italic> which was unavailable during that study. All hybrid combinations were successfully raised and flowered, and none showed any reduction in pollen fertility or seed set when selfed.</p></tp:treatment-sec><tp:treatment-sec sec-type="Vernacular name"><title>Vernacular name.</title><p>It is <!--PageBreak--><italic><tp:taxon-name><tp:taxon-name-part taxon-name-part-type="genus">Kunzea</tp:taxon-name-part> <tp:taxon-name-part taxon-name-part-type="species">robusta</tp:taxon-name-part></tp:taxon-name></italic> which is the species now most frequently meant when people use the name ‘kanuka’. The meaning and origin of the name ‘kanuka’ is however, uncertain (<xref ref-type="bibr" rid="B37">de Lange 2013</xref>). The name seems to have first appeared in the East Cape area about 1871 (<xref ref-type="bibr" rid="B102">Orsman 1997</xref>). Despite this, the majority of herbarium specimens collected between the 1860 and the 1930s refer to this species (and indeed the <italic><tp:taxon-name><tp:taxon-name-part taxon-name-part-type="genus">Kunzea</tp:taxon-name-part></tp:taxon-name></italic> species recognised here collectively) as ‘manuka’ and this is the name by which it is still most commonly referred to by elders of, especially, northern North Island Maori. Interestingly, according to <xref ref-type="bibr" rid="B82">Kirk (1889)</xref>, Colenso asserted that <italic><tp:taxon-name><tp:taxon-name-part taxon-name-part-type="genus">Kunzea</tp:taxon-name-part> <tp:taxon-name-part taxon-name-part-type="species">ericoides</tp:taxon-name-part></tp:taxon-name></italic> (and in this case he almost certainly meant <italic><tp:taxon-name><tp:taxon-name-part taxon-name-part-type="genus">Kunzea</tp:taxon-name-part> <tp:taxon-name-part taxon-name-part-type="species">robusta</tp:taxon-name-part></tp:taxon-name></italic>) was universally known as ‘manuka-rauriki’ (see also Laing 1907), a name that I have not heard spoken, seen written down on any herbarium specimen, or mentioned in any other literature. Despite the supposed origin of ‘kanuka’ in the East Cape area (<xref ref-type="bibr" rid="B102">Orsman 1997</xref>), <xref ref-type="bibr" rid="B82">Kirk (1889)</xref> records that, aside from the universal name manuka, in the East Cape area <italic><tp:taxon-name><tp:taxon-name-part taxon-name-part-type="genus">Kunzea</tp:taxon-name-part></tp:taxon-name></italic> (and in this case definitely the <italic><tp:taxon-name><tp:taxon-name-part taxon-name-part-type="genus">Kunzea</tp:taxon-name-part> <tp:taxon-name-part taxon-name-part-type="species">robusta</tp:taxon-name-part></tp:taxon-name></italic> described in this paper) was also known as ‘maru’ (<xref ref-type="bibr" rid="B82">Kirk 1889</xref>) a name I heard used by Tuhoe elders in Te Urewera National Park in the 1980s. In the South Island, based on early herbarium records (1830s, 1840s) the French also recorded the name ‘titira’ and ‘atitire’ for both <italic><tp:taxon-name><tp:taxon-name-part taxon-name-part-type="genus">Kunzea</tp:taxon-name-part> <tp:taxon-name-part taxon-name-part-type="species">robusta</tp:taxon-name-part></tp:taxon-name></italic> (Akaroa specimens) and <italic><tp:taxon-name><tp:taxon-name-part taxon-name-part-type="genus">Kunzea</tp:taxon-name-part> <tp:taxon-name-part taxon-name-part-type="species">ericoides</tp:taxon-name-part></tp:taxon-name></italic> (Abel Tasman coastline), although these names may simply be a transliteration of ‘ti tree’ as in ‘tea tree’ because even by that time, the fresh and dried leaves of <italic><tp:taxon-name><tp:taxon-name-part taxon-name-part-type="genus">Leptospermum</tp:taxon-name-part></tp:taxon-name></italic> and <italic><tp:taxon-name><tp:taxon-name-part taxon-name-part-type="genus">Kunzea</tp:taxon-name-part></tp:taxon-name></italic> were routinely being brewed as a tonic by many Maori who had adopted the ‘tea drinking’ practice through observation of and/or intermarriage with European whalers/settlers whose women used these genera as a tea (<italic><tp:taxon-name><tp:taxon-name-part taxon-name-part-type="genus">Camellia</tp:taxon-name-part> <tp:taxon-name-part taxon-name-part-type="species">sinensis</tp:taxon-name-part></tp:taxon-name></italic> (L.) Kuntze) substitute. In the far north of the North Island, aside from ‘manuka’ <italic><tp:taxon-name><tp:taxon-name-part taxon-name-part-type="genus">Kunzea</tp:taxon-name-part> <tp:taxon-name-part taxon-name-part-type="species">robusta</tp:taxon-name-part></tp:taxon-name></italic> is still also occasionally referred to by Ngati Kuri, Te Rarawa, and Nga Puhi iwi as ‘rawirinui’, to distinguish it from the smaller and more slender ‘rawiri’ (<italic><tp:taxon-name><tp:taxon-name-part taxon-name-part-type="genus">Kunzea</tp:taxon-name-part> <tp:taxon-name-part taxon-name-part-type="species">linearis</tp:taxon-name-part></tp:taxon-name></italic>) and ‘rawiritoa’ (<italic><tp:taxon-name><tp:taxon-name-part taxon-name-part-type="genus">Kunzea</tp:taxon-name-part> <tp:taxon-name-part taxon-name-part-type="species">amathicola</tp:taxon-name-part></tp:taxon-name></italic>) (L. Foley pers. comm.).</p></tp:treatment-sec><tp:treatment-sec sec-type="Conservation status"><title>Conservation status.</title><p><italic><tp:taxon-name><tp:taxon-name-part taxon-name-part-type="genus">Kunzea</tp:taxon-name-part> <tp:taxon-name-part taxon-name-part-type="species">robusta</tp:taxon-name-part></tp:taxon-name></italic>, as the most widespread and abundant of the New Zealand <italic><tp:taxon-name><tp:taxon-name-part taxon-name-part-type="genus">Kunzea</tp:taxon-name-part></tp:taxon-name></italic>, is here regarded as ‘Not Threatened’ using the criteria of <xref ref-type="bibr" rid="B130">Townsend et al. (2008)</xref>.</p></tp:treatment-sec><tp:treatment-sec><!--Section generated to contain objects referenced in tp:taxon-treatment.--><table-wrap id="T2" position="float" orientation="portrait"><label>Table 2.</label><caption><p>Sites of character variability within Australian and New Zealand taxa and informal entities of the <italic><tp:taxon-name><tp:taxon-name-part taxon-name-part-type="genus">Kunzea</tp:taxon-name-part> <tp:taxon-name-part taxon-name-part-type="species">ericoides</tp:taxon-name-part></tp:taxon-name></italic> complex (from <xref ref-type="bibr" rid="B35">de Lange 2007</xref>).</p></caption><table rules="all"><tbody><tr><th rowspan="1" colspan="1" style="text-align:left">Taxon/Informal Entity</th><th rowspan="1" colspan="11" style="text-align:center">ITS-1</th><th rowspan="1" colspan="4" style="text-align:center">ITS-2</th><th rowspan="1" colspan="21" style="text-align:center">ETS</th></tr><tr><th rowspan="1" colspan="1" style="text-align:left">Alignment Position</th><th rowspan="1" colspan="1" style="text-align:center">542</th><th rowspan="1" colspan="1" style="text-align:center">548</th><th rowspan="1" colspan="1" style="text-align:center">553</th><th rowspan="1" colspan="1" style="text-align:center">581</th><th rowspan="1" colspan="1" style="text-align:center">594</th><th rowspan="1" colspan="1" style="text-align:center">639</th><th rowspan="1" colspan="1" style="text-align:center">646</th><th rowspan="1" colspan="1" style="text-align:center">671</th><th rowspan="1" colspan="1" style="text-align:center">724</th><th rowspan="1" colspan="1" style="text-align:center">742</th><th rowspan="1" colspan="1" style="text-align:center">756</th><th rowspan="1" colspan="1" style="text-align:center">994</th><th rowspan="1" colspan="1" style="text-align:center">1020</th><th rowspan="1" colspan="1" style="text-align:center">1028</th><th rowspan="1" colspan="1" style="text-align:center">1077</th><th rowspan="1" colspan="1" style="text-align:center">18</th><th rowspan="1" colspan="1" style="text-align:center">41</th><th rowspan="1" colspan="1" style="text-align:center">62</th><th rowspan="1" colspan="1" style="text-align:center">68</th><th rowspan="1" colspan="1" style="text-align:center">75</th><th rowspan="1" colspan="1" style="text-align:center">123</th><th rowspan="1" colspan="1" style="text-align:center">153</th><th rowspan="1" colspan="1" style="text-align:center">201</th><th rowspan="1" colspan="1" style="text-align:center">202</th><th rowspan="1" colspan="1" style="text-align:center">210</th><th rowspan="1" colspan="1" style="text-align:center">213</th><th rowspan="1" colspan="1" style="text-align:center">221</th><th rowspan="1" colspan="1" style="text-align:center">232</th><th rowspan="1" colspan="1" style="text-align:center">252</th><th rowspan="1" colspan="1" style="text-align:center">259</th><th rowspan="1" colspan="1" style="text-align:center">269</th><th rowspan="1" colspan="1" style="text-align:center">274</th><th rowspan="1" colspan="1" style="text-align:center">275</th><th rowspan="1" colspan="1" style="text-align:center">276</th><th rowspan="1" colspan="1" style="text-align:center">286</th><th rowspan="1" colspan="1" style="text-align:center">404</th></tr><tr><td rowspan="1" colspan="37" style="text-align:left"><bold>Australian <italic><tp:taxon-name><tp:taxon-name-part taxon-name-part-type="genus">Kunzea</tp:taxon-name-part> <tp:taxon-name-part taxon-name-part-type="species">ericoides</tp:taxon-name-part></tp:taxon-name></italic> complex</bold></td></tr><tr><td rowspan="1" colspan="1" style="text-align:left"><italic><tp:taxon-name><tp:taxon-name-part taxon-name-part-type="genus">Kunzea</tp:taxon-name-part> <tp:taxon-name-part taxon-name-part-type="species">leptospermoides</tp:taxon-name-part></tp:taxon-name></italic> F.Muell ex Miq.</td><td rowspan="1" colspan="1" style="text-align:center">a</td><td rowspan="1" colspan="1" style="text-align:center; background-color:#a8d385">*</td><td rowspan="1" colspan="1" style="text-align:center">c</td><td rowspan="1" colspan="1" style="text-align:center; background-color:#ffe206">a</td><td rowspan="1" colspan="1" style="text-align:center; background-color:#ffe206">a</td><td rowspan="1" colspan="1" style="text-align:center">g</td><td rowspan="1" colspan="1" style="text-align:center">c</td><td rowspan="1" colspan="1" style="text-align:center">c</td><td rowspan="1" colspan="1" style="text-align:center">g</td><td rowspan="1" colspan="1" style="text-align:center">t</td><td rowspan="1" colspan="1" style="text-align:center; background-color:#e6a0bc">t</td><td rowspan="1" colspan="1" style="text-align:center">g</td><td rowspan="1" colspan="1" style="text-align:center">c</td><td rowspan="1" colspan="1" style="text-align:center">*</td><td rowspan="1" colspan="1" style="text-align:center">g</td><td rowspan="1" colspan="1" style="text-align:center">c</td><td rowspan="1" colspan="1" style="text-align:center">a</td><td rowspan="1" colspan="1" style="text-align:center">a</td><td rowspan="1" colspan="1" style="text-align:center; background-color:#e6a0bc">g</td><td rowspan="1" colspan="1" style="text-align:center">c</td><td rowspan="1" colspan="1" style="text-align:center; background-color:#e6a0bc">a</td><td rowspan="1" colspan="1" style="text-align:center">c</td><td rowspan="1" colspan="1" style="text-align:center">g</td><td rowspan="1" colspan="1" style="text-align:center">a</td><td rowspan="1" colspan="1" style="text-align:center; background-color:#b9529f">a</td><td rowspan="1" colspan="1" style="text-align:center">c</td><td rowspan="1" colspan="1" style="text-align:center">c</td><td rowspan="1" colspan="1" style="text-align:center">c</td><td rowspan="1" colspan="1" style="text-align:center; background-color:#f6ec13">c/a</td><td rowspan="1" colspan="1" style="text-align:center">g</td><td rowspan="1" colspan="1" style="text-align:center; background-color:#b9529f">*</td><td rowspan="1" colspan="1" style="text-align:center; background-color:#b9529f">a</td><td rowspan="1" colspan="1" style="text-align:center; background-color:#b9529f">a</td><td rowspan="1" colspan="1" style="text-align:center; background-color:#b9529f">t</td><td rowspan="1" colspan="1" style="text-align:center">*</td><td rowspan="1" colspan="1" style="text-align:center; background-color:#f6ec13">c/t</td></tr><tr><td rowspan="1" colspan="1" style="text-align:left"><italic><tp:taxon-name><tp:taxon-name-part taxon-name-part-type="genus">Kunzea</tp:taxon-name-part> <tp:taxon-name-part taxon-name-part-type="species">peduncularis</tp:taxon-name-part></tp:taxon-name></italic> F.Muell.</td><td rowspan="1" colspan="1" style="text-align:center">a</td><td rowspan="1" colspan="1" style="text-align:center; background-color:#a8d385">*</td><td rowspan="1" colspan="1" style="text-align:center">c</td><td rowspan="1" colspan="1" style="text-align:center">*</td><td rowspan="1" colspan="1" style="text-align:center">*</td><td rowspan="1" colspan="1" style="text-align:center">g</td><td rowspan="1" colspan="1" style="text-align:center">c</td><td rowspan="1" colspan="1" style="text-align:center">c</td><td rowspan="1" colspan="1" style="text-align:center">g</td><td rowspan="1" colspan="1" style="text-align:center">t</td><td rowspan="1" colspan="1" style="text-align:center; background-color:#e6a0bc">t</td><td rowspan="1" colspan="1" style="text-align:center">g</td><td rowspan="1" colspan="1" style="text-align:center">c</td><td rowspan="1" colspan="1" style="text-align:center; background-color:#a8d385">c</td><td rowspan="1" colspan="1" style="text-align:center">g</td><td rowspan="1" colspan="1" style="text-align:center">c</td><td rowspan="1" colspan="1" style="text-align:center">a</td><td rowspan="1" colspan="1" style="text-align:center">a</td><td rowspan="1" colspan="1" style="text-align:center; background-color:#e6a0bc">g</td><td rowspan="1" colspan="1" style="text-align:center">c</td><td rowspan="1" colspan="1" style="text-align:center; background-color:#e6a0bc">a</td><td rowspan="1" colspan="1" style="text-align:center">c</td><td rowspan="1" colspan="1" style="text-align:center">g</td><td rowspan="1" colspan="1" style="text-align:center">a</td><td rowspan="1" colspan="1" style="text-align:center; background-color:#b9529f">a</td><td rowspan="1" colspan="1" style="text-align:center">c</td><td rowspan="1" colspan="1" style="text-align:center">c</td><td rowspan="1" colspan="1" style="text-align:center">c</td><td rowspan="1" colspan="1" style="text-align:center">c</td><td rowspan="1" colspan="1" style="text-align:center">g</td><td rowspan="1" colspan="1" style="text-align:center; background-color:#b9529f">*</td><td rowspan="1" colspan="1" style="text-align:center; background-color:#b9529f">a</td><td rowspan="1" colspan="1" style="text-align:center; background-color:#b9529f">a</td><td rowspan="1" colspan="1" style="text-align:center; background-color:#b9529f">t</td><td rowspan="1" colspan="1" style="text-align:center">*</td><td rowspan="1" colspan="1" style="text-align:center">c</td></tr><tr><td rowspan="1" colspan="1" style="text-align:left"><italic><tp:taxon-name><tp:taxon-name-part taxon-name-part-type="genus">Kunzea</tp:taxon-name-part> <tp:taxon-name-part taxon-name-part-type="species">phylicioides</tp:taxon-name-part></tp:taxon-name></italic> (A.Cunn. ex Schauer) Druce</td><td rowspan="1" colspan="1" style="text-align:center; background-color:#ffe206">a/t</td><td rowspan="1" colspan="1" style="text-align:center; background-color:#e6a0bc">a</td><td rowspan="1" colspan="1" style="text-align:center">c</td><td rowspan="1" colspan="1" style="text-align:center">*</td><td rowspan="1" colspan="1" style="text-align:center">*</td><td rowspan="1" colspan="1" style="text-align:center">g</td><td rowspan="1" colspan="1" style="text-align:center">c</td><td rowspan="1" colspan="1" style="text-align:center">c</td><td rowspan="1" colspan="1" style="text-align:center">g</td><td rowspan="1" colspan="1" style="text-align:center">t</td><td rowspan="1" colspan="1" style="text-align:center; background-color:#e6a0bc">t</td><td rowspan="1" colspan="1" style="text-align:center">g</td><td rowspan="1" colspan="1" style="text-align:center">c</td><td rowspan="1" colspan="1" style="text-align:center">*</td><td rowspan="1" colspan="1" style="text-align:center">g</td><td rowspan="1" colspan="1" style="text-align:center">c</td><td rowspan="1" colspan="1" style="text-align:center">a</td><td rowspan="1" colspan="1" style="text-align:center">a</td><td rowspan="1" colspan="1" style="text-align:center; background-color:#e6a0bc">g</td><td rowspan="1" colspan="1" style="text-align:center">c</td><td rowspan="1" colspan="1" style="text-align:center; background-color:#e6a0bc">a</td><td rowspan="1" colspan="1" style="text-align:center">c</td><td rowspan="1" colspan="1" style="text-align:center; background-color:#69bd45">g/a</td><td rowspan="1" colspan="1" style="text-align:center">a</td><td rowspan="1" colspan="1" style="text-align:center; background-color:#b9529f">a</td><td rowspan="1" colspan="1" style="text-align:center">c</td><td rowspan="1" colspan="1" style="text-align:center">c</td><td rowspan="1" colspan="1" style="text-align:center">c</td><td rowspan="1" colspan="1" style="text-align:center">c</td><td rowspan="1" colspan="1" style="text-align:center">g</td><td rowspan="1" colspan="1" style="text-align:center; background-color:#b9529f">*</td><td rowspan="1" colspan="1" style="text-align:center; background-color:#b9529f">a</td><td rowspan="1" colspan="1" style="text-align:center; background-color:#b9529f">a</td><td rowspan="1" colspan="1" style="text-align:center; background-color:#b9529f">t</td><td rowspan="1" colspan="1" style="text-align:center">*</td><td rowspan="1" colspan="1" style="text-align:center">c</td></tr><tr><td rowspan="1" colspan="1" style="text-align:left"><tp:taxon-name><tp:taxon-name-part taxon-name-part-type="genus">Kunzea</tp:taxon-name-part> <tp:taxon-name-part taxon-name-part-type="infraspecific-rank">aff.</tp:taxon-name-part> <tp:taxon-name-part taxon-name-part-type="species">peduncularis</tp:taxon-name-part></tp:taxon-name></td><td rowspan="1" colspan="1" style="text-align:center; background-color:#ffe206">t</td><td rowspan="1" colspan="1" style="text-align:center; background-color:#e6a0bc">a</td><td rowspan="1" colspan="1" style="text-align:center; background-color:#ffe206">c/t</td><td rowspan="1" colspan="1" style="text-align:center">*</td><td rowspan="1" colspan="1" style="text-align:center">*</td><td rowspan="1" colspan="1" style="text-align:center">g</td><td rowspan="1" colspan="1" style="text-align:center; background-color:#ffe206">c/t</td><td rowspan="1" colspan="1" style="text-align:center">c</td><td rowspan="1" colspan="1" style="text-align:center">g</td><td rowspan="1" colspan="1" style="text-align:center">t</td><td rowspan="1" colspan="1" style="text-align:center; background-color:#e6a0bc">t</td><td rowspan="1" colspan="1" style="text-align:center">g</td><td rowspan="1" colspan="1" style="text-align:center">c</td><td rowspan="1" colspan="1" style="text-align:center">*</td><td rowspan="1" colspan="1" style="text-align:center">g</td><td rowspan="1" colspan="1" style="text-align:center">c</td><td rowspan="1" colspan="1" style="text-align:center">a</td><td rowspan="1" colspan="1" style="text-align:center">a</td><td rowspan="1" colspan="1" style="text-align:center; background-color:#e6a0bc">g</td><td rowspan="1" colspan="1" style="text-align:center">c</td><td rowspan="1" colspan="1" style="text-align:center; background-color:#e6a0bc">a</td><td rowspan="1" colspan="1" style="text-align:center">c</td><td rowspan="1" colspan="1" style="text-align:center">g</td><td rowspan="1" colspan="1" style="text-align:center">a</td><td rowspan="1" colspan="1" style="text-align:center; background-color:#b9529f">a</td><td rowspan="1" colspan="1" style="text-align:center; background-color:#f6ec13">c/t</td><td rowspan="1" colspan="1" style="text-align:center">c</td><td rowspan="1" colspan="1" style="text-align:center">c</td><td rowspan="1" colspan="1" style="text-align:center">c</td><td rowspan="1" colspan="1" style="text-align:center">g</td><td rowspan="1" colspan="1" style="text-align:center; background-color:#b9529f">*</td><td rowspan="1" colspan="1" style="text-align:center; background-color:#b9529f">a</td><td rowspan="1" colspan="1" style="text-align:center; background-color:#b9529f">a</td><td rowspan="1" colspan="1" style="text-align:center; background-color:#b9529f">t</td><td rowspan="1" colspan="1" style="text-align:center">*</td><td rowspan="1" colspan="1" style="text-align:center">c</td></tr><tr><td rowspan="1" colspan="1" style="text-align:left"><tp:taxon-name><tp:taxon-name-part taxon-name-part-type="genus">Kunzea</tp:taxon-name-part> <tp:taxon-name-part taxon-name-part-type="infraspecific-rank">aff.</tp:taxon-name-part> <tp:taxon-name-part taxon-name-part-type="species">ericoides</tp:taxon-name-part></tp:taxon-name> (g)</td><td rowspan="1" colspan="1" style="text-align:center">a</td><td rowspan="1" colspan="1" style="text-align:center; background-color:#a8d385">*</td><td rowspan="1" colspan="1" style="text-align:center">c</td><td rowspan="1" colspan="1" style="text-align:center">*</td><td rowspan="1" colspan="1" style="text-align:center">*</td><td rowspan="1" colspan="1" style="text-align:center">g</td><td rowspan="1" colspan="1" style="text-align:center">c</td><td rowspan="1" colspan="1" style="text-align:center">c</td><td rowspan="1" colspan="1" style="text-align:center">g</td><td rowspan="1" colspan="1" style="text-align:center">t</td><td rowspan="1" colspan="1" style="text-align:center; background-color:#e6a0bc">t</td><td rowspan="1" colspan="1" style="text-align:center">g</td><td rowspan="1" colspan="1" style="text-align:center">c</td><td rowspan="1" colspan="1" style="text-align:center">*</td><td rowspan="1" colspan="1" style="text-align:center">g</td><td rowspan="1" colspan="1" style="text-align:center">c</td><td rowspan="1" colspan="1" style="text-align:center">a</td><td rowspan="1" colspan="1" style="text-align:center">a</td><td rowspan="1" colspan="1" style="text-align:center; background-color:#e6a0bc">g</td><td rowspan="1" colspan="1" style="text-align:center; background-color:#ffe206">t</td><td rowspan="1" colspan="1" style="text-align:center; background-color:#e6a0bc">a</td><td rowspan="1" colspan="1" style="text-align:center">c</td><td rowspan="1" colspan="1" style="text-align:center; background-color:#69bd45">g/a</td><td rowspan="1" colspan="1" style="text-align:center">a</td><td rowspan="1" colspan="1" style="text-align:center; background-color:#b9529f">a</td><td rowspan="1" colspan="1" style="text-align:center">c</td><td rowspan="1" colspan="1" style="text-align:center">c</td><td rowspan="1" colspan="1" style="text-align:center">c</td><td rowspan="1" colspan="1" style="text-align:center">c</td><td rowspan="1" colspan="1" style="text-align:center">g</td><td rowspan="1" colspan="1" style="text-align:center; background-color:#b9529f">*</td><td rowspan="1" colspan="1" style="text-align:center; background-color:#b9529f">a</td><td rowspan="1" colspan="1" style="text-align:center; background-color:#b9529f">a</td><td rowspan="1" colspan="1" style="text-align:center; background-color:#b9529f">t</td><td rowspan="1" colspan="1" style="text-align:center">*</td><td rowspan="1" colspan="1" style="text-align:center">c</td></tr><tr><td rowspan="1" colspan="1" style="text-align:left"><tp:taxon-name><tp:taxon-name-part taxon-name-part-type="genus">Kunzea</tp:taxon-name-part> <tp:taxon-name-part taxon-name-part-type="infraspecific-rank">aff.</tp:taxon-name-part> <tp:taxon-name-part taxon-name-part-type="species">ericoides</tp:taxon-name-part></tp:taxon-name> (h)</td><td rowspan="1" colspan="1" style="text-align:center">a</td><td rowspan="1" colspan="1" style="text-align:center; background-color:#a8d385">*</td><td rowspan="1" colspan="1" style="text-align:center">c</td><td rowspan="1" colspan="1" style="text-align:center">*</td><td rowspan="1" colspan="1" style="text-align:center">*</td><td rowspan="1" colspan="1" style="text-align:center">g</td><td rowspan="1" colspan="1" style="text-align:center">c</td><td rowspan="1" colspan="1" style="text-align:center">c</td><td rowspan="1" colspan="1" style="text-align:center">g</td><td rowspan="1" colspan="1" style="text-align:center">t</td><td rowspan="1" colspan="1" style="text-align:center; background-color:#e6a0bc">t</td><td rowspan="1" colspan="1" style="text-align:center">g</td><td rowspan="1" colspan="1" style="text-align:center">c</td><td rowspan="1" colspan="1" style="text-align:center; background-color:#a8d385">c</td><td rowspan="1" colspan="1" style="text-align:center">g</td><td rowspan="1" colspan="1" style="text-align:center">c</td><td rowspan="1" colspan="1" style="text-align:center">a</td><td rowspan="1" colspan="1" style="text-align:center">a</td><td rowspan="1" colspan="1" style="text-align:center; background-color:#e6a0bc">g</td><td rowspan="1" colspan="1" style="text-align:center">c</td><td rowspan="1" colspan="1" style="text-align:center; background-color:#e6a0bc">a</td><td rowspan="1" colspan="1" style="text-align:center">c</td><td rowspan="1" colspan="1" style="text-align:center">g</td><td rowspan="1" colspan="1" style="text-align:center">a</td><td rowspan="1" colspan="1" style="text-align:center; background-color:#b9529f">a</td><td rowspan="1" colspan="1" style="text-align:center">c</td><td rowspan="1" colspan="1" style="text-align:center">c</td><td rowspan="1" colspan="1" style="text-align:center">c</td><td rowspan="1" colspan="1" style="text-align:center">c</td><td rowspan="1" colspan="1" style="text-align:center">g</td><td rowspan="1" colspan="1" style="text-align:center; background-color:#b9529f">*</td><td rowspan="1" colspan="1" style="text-align:center; background-color:#b9529f">a</td><td rowspan="1" colspan="1" style="text-align:center; background-color:#b9529f">a</td><td rowspan="1" colspan="1" style="text-align:center; background-color:#b9529f">t</td><td rowspan="1" colspan="1" style="text-align:center">*</td><td rowspan="1" colspan="1" style="text-align:center">c</td></tr><tr><td rowspan="1" colspan="1" style="text-align:left"><tp:taxon-name><tp:taxon-name-part taxon-name-part-type="genus">Kunzea</tp:taxon-name-part> <tp:taxon-name-part taxon-name-part-type="infraspecific-rank">aff.</tp:taxon-name-part> <tp:taxon-name-part taxon-name-part-type="species">ericoides</tp:taxon-name-part></tp:taxon-name> (i)</td><td rowspan="1" colspan="1" style="text-align:center">a</td><td rowspan="1" colspan="1" style="text-align:center; background-color:#e6a0bc">a</td><td rowspan="1" colspan="1" style="text-align:center">c</td><td rowspan="1" colspan="1" style="text-align:center">*</td><td rowspan="1" colspan="1" style="text-align:center">*</td><td rowspan="1" colspan="1" style="text-align:center">g</td><td rowspan="1" colspan="1" style="text-align:center">c</td><td rowspan="1" colspan="1" style="text-align:center">c</td><td rowspan="1" colspan="1" style="text-align:center">c</td><td rowspan="1" colspan="1" style="text-align:center">t</td><td rowspan="1" colspan="1" style="text-align:center; background-color:#e6a0bc">t</td><td rowspan="1" colspan="1" style="text-align:center">g</td><td rowspan="1" colspan="1" style="text-align:center">c</td><td rowspan="1" colspan="1" style="text-align:center">*</td><td rowspan="1" colspan="1" style="text-align:center; background-color:#ffe206">a</td><td rowspan="1" colspan="1" style="text-align:center">c</td><td rowspan="1" colspan="1" style="text-align:center">a</td><td rowspan="1" colspan="1" style="text-align:center">a</td><td rowspan="1" colspan="1" style="text-align:center; background-color:#e6a0bc">g</td><td rowspan="1" colspan="1" style="text-align:center">c</td><td rowspan="1" colspan="1" style="text-align:center">g</td><td rowspan="1" colspan="1" style="text-align:center">c</td><td rowspan="1" colspan="1" style="text-align:center; background-color:#f6ec13">a</td><td rowspan="1" colspan="1" style="text-align:center">a</td><td rowspan="1" colspan="1" style="text-align:center; background-color:#b9529f">a</td><td rowspan="1" colspan="1" style="text-align:center">c</td><td rowspan="1" colspan="1" style="text-align:center; background-color:#f6ec13">t</td><td rowspan="1" colspan="1" style="text-align:center">c</td><td rowspan="1" colspan="1" style="text-align:center">c</td><td rowspan="1" colspan="1" style="text-align:center">g</td><td rowspan="1" colspan="1" style="text-align:center; background-color:#b9529f">*</td><td rowspan="1" colspan="1" style="text-align:center; background-color:#b9529f">a</td><td rowspan="1" colspan="1" style="text-align:center; background-color:#b9529f">a</td><td rowspan="1" colspan="1" style="text-align:center; background-color:#b9529f">t</td><td rowspan="1" colspan="1" style="text-align:center">*</td><td rowspan="1" colspan="1" style="text-align:center">c</td></tr><tr><td rowspan="1" colspan="37" style="text-align:left"><bold>New Zealand <italic><tp:taxon-name><tp:taxon-name-part taxon-name-part-type="genus">Kunzea</tp:taxon-name-part> <tp:taxon-name-part taxon-name-part-type="species">ericoides</tp:taxon-name-part></tp:taxon-name></italic> complex</bold></td></tr><tr><td rowspan="1" colspan="1" style="text-align:left"><italic><tp:taxon-name><tp:taxon-name-part taxon-name-part-type="genus">Kunzea</tp:taxon-name-part> <tp:taxon-name-part taxon-name-part-type="species">amathicola</tp:taxon-name-part></tp:taxon-name></italic></td><td rowspan="1" colspan="1" style="text-align:center">a</td><td rowspan="1" colspan="1" style="text-align:center">c</td><td rowspan="1" colspan="1" style="text-align:center">c</td><td rowspan="1" colspan="1" style="text-align:center">*</td><td rowspan="1" colspan="1" style="text-align:center">*</td><td rowspan="1" colspan="1" style="text-align:center">g</td><td rowspan="1" colspan="1" style="text-align:center">c</td><td rowspan="1" colspan="1" style="text-align:center; background-color:#ffe206">t</td><td rowspan="1" colspan="1" style="text-align:center">g</td><td rowspan="1" colspan="1" style="text-align:center; background-color:#a8d385">g/t</td><td rowspan="1" colspan="1" style="text-align:center">c</td><td rowspan="1" colspan="1" style="text-align:center">g</td><td rowspan="1" colspan="1" style="text-align:center">c</td><td rowspan="1" colspan="1" style="text-align:center">*</td><td rowspan="1" colspan="1" style="text-align:center">g</td><td rowspan="1" colspan="1" style="text-align:center">c</td><td rowspan="1" colspan="1" style="text-align:center">a</td><td rowspan="1" colspan="1" style="text-align:center">a</td><td rowspan="1" colspan="1" style="text-align:center; background-color:#e6a0bc">g</td><td rowspan="1" colspan="1" style="text-align:center">c</td><td rowspan="1" colspan="1" style="text-align:center">g</td><td rowspan="1" colspan="1" style="text-align:center">c</td><td rowspan="1" colspan="1" style="text-align:center">g</td><td rowspan="1" colspan="1" style="text-align:center">a</td><td rowspan="1" colspan="1" style="text-align:center">g</td><td rowspan="1" colspan="1" style="text-align:center">c</td><td rowspan="1" colspan="1" style="text-align:center">c</td><td rowspan="1" colspan="1" style="text-align:center">c</td><td rowspan="1" colspan="1" style="text-align:center">c</td><td rowspan="1" colspan="1" style="text-align:center">g</td><td rowspan="1" colspan="1" style="text-align:center; background-color:#ed1f24">g</td><td rowspan="1" colspan="1" style="text-align:center">*</td><td rowspan="1" colspan="1" style="text-align:center">*</td><td rowspan="1" colspan="1" style="text-align:center">*</td><td rowspan="1" colspan="1" style="text-align:center">*</td><td rowspan="1" colspan="1" style="text-align:center">c</td></tr><tr><td rowspan="1" colspan="1" style="text-align:left"><italic><tp:taxon-name><tp:taxon-name-part taxon-name-part-type="genus">Kunzea</tp:taxon-name-part> <tp:taxon-name-part taxon-name-part-type="species">ericoides</tp:taxon-name-part></tp:taxon-name></italic></td><td rowspan="1" colspan="1" style="text-align:center">a</td><td rowspan="1" colspan="1" style="text-align:center">c</td><td rowspan="1" colspan="1" style="text-align:center">c</td><td rowspan="1" colspan="1" style="text-align:center">*</td><td rowspan="1" colspan="1" style="text-align:center">*</td><td rowspan="1" colspan="1" style="text-align:center">g</td><td rowspan="1" colspan="1" style="text-align:center">c</td><td rowspan="1" colspan="1" style="text-align:center">c</td><td rowspan="1" colspan="1" style="text-align:center">g</td><td rowspan="1" colspan="1" style="text-align:center">t</td><td rowspan="1" colspan="1" style="text-align:center">c</td><td rowspan="1" colspan="1" style="text-align:center">g</td><td rowspan="1" colspan="1" style="text-align:center">c</td><td rowspan="1" colspan="1" style="text-align:center">*</td><td rowspan="1" colspan="1" style="text-align:center">g</td><td rowspan="1" colspan="1" style="text-align:center">c</td><td rowspan="1" colspan="1" style="text-align:center">a</td><td rowspan="1" colspan="1" style="text-align:center">a</td><td rowspan="1" colspan="1" style="text-align:center">a</td><td rowspan="1" colspan="1" style="text-align:center">c</td><td rowspan="1" colspan="1" style="text-align:center">g</td><td rowspan="1" colspan="1" style="text-align:center; background-color:#f6ec13">c/t</td><td rowspan="1" colspan="1" style="text-align:center">g</td><td rowspan="1" colspan="1" style="text-align:center">a</td><td rowspan="1" colspan="1" style="text-align:center">g</td><td rowspan="1" colspan="1" style="text-align:center">c</td><td rowspan="1" colspan="1" style="text-align:center">c</td><td rowspan="1" colspan="1" style="text-align:center; background-color:#69bd45">g/c</td><td rowspan="1" colspan="1" style="text-align:center">c</td><td rowspan="1" colspan="1" style="text-align:center">g</td><td rowspan="1" colspan="1" style="text-align:center; background-color:#6fccdd">c</td><td rowspan="1" colspan="1" style="text-align:center">*</td><td rowspan="1" colspan="1" style="text-align:center">*</td><td rowspan="1" colspan="1" style="text-align:center">*</td><td rowspan="1" colspan="1" style="text-align:center">*</td><td rowspan="1" colspan="1" style="text-align:center">c</td></tr><tr><td rowspan="1" colspan="1" style="text-align:left"><italic><tp:taxon-name><tp:taxon-name-part taxon-name-part-type="genus">Kunzea</tp:taxon-name-part> <tp:taxon-name-part taxon-name-part-type="species">linearis</tp:taxon-name-part></tp:taxon-name></italic></td><td rowspan="1" colspan="1" style="text-align:center">a</td><td rowspan="1" colspan="1" style="text-align:center">c</td><td rowspan="1" colspan="1" style="text-align:center">c</td><td rowspan="1" colspan="1" style="text-align:center">*</td><td rowspan="1" colspan="1" style="text-align:center">*</td><td rowspan="1" colspan="1" style="text-align:center">g</td><td rowspan="1" colspan="1" style="text-align:center">c</td><td rowspan="1" colspan="1" style="text-align:center">c</td><td rowspan="1" colspan="1" style="text-align:center">g</td><td rowspan="1" colspan="1" style="text-align:center">t</td><td rowspan="1" colspan="1" style="text-align:center">c</td><td rowspan="1" colspan="1" style="text-align:center">g</td><td rowspan="1" colspan="1" style="text-align:center">c</td><td rowspan="1" colspan="1" style="text-align:center">*</td><td rowspan="1" colspan="1" style="text-align:center">g</td><td rowspan="1" colspan="1" style="text-align:center">c</td><td rowspan="1" colspan="1" style="text-align:center; background-color:#ffe206">g</td><td rowspan="1" colspan="1" style="text-align:center">a</td><td rowspan="1" colspan="1" style="text-align:center">a</td><td rowspan="1" colspan="1" style="text-align:center">c</td><td rowspan="1" colspan="1" style="text-align:center">g</td><td rowspan="1" colspan="1" style="text-align:center">c</td><td rowspan="1" colspan="1" style="text-align:center">g</td><td rowspan="1" colspan="1" style="text-align:center">a</td><td rowspan="1" colspan="1" style="text-align:center">g</td><td rowspan="1" colspan="1" style="text-align:center">c</td><td rowspan="1" colspan="1" style="text-align:center">c</td><td rowspan="1" colspan="1" style="text-align:center; background-color:#69bd45">g/c</td><td rowspan="1" colspan="1" style="text-align:center">c</td><td rowspan="1" colspan="1" style="text-align:center; background-color:#f6ec13">g/a</td><td rowspan="1" colspan="1" style="text-align:center; background-color:#6fccdd">c</td><td rowspan="1" colspan="1" style="text-align:center">*</td><td rowspan="1" colspan="1" style="text-align:center">*</td><td rowspan="1" colspan="1" style="text-align:center">*</td><td rowspan="1" colspan="1" style="text-align:center">*</td><td rowspan="1" colspan="1" style="text-align:center">c</td></tr><tr><td rowspan="1" colspan="1" style="text-align:left"><italic><tp:taxon-name><tp:taxon-name-part taxon-name-part-type="genus">Kunzea</tp:taxon-name-part> <tp:taxon-name-part taxon-name-part-type="species">robusta</tp:taxon-name-part></tp:taxon-name></italic></td><td rowspan="1" colspan="1" style="text-align:center">a</td><td rowspan="1" colspan="1" style="text-align:center">c</td><td rowspan="1" colspan="1" style="text-align:center">c</td><td rowspan="1" colspan="1" style="text-align:center">*</td><td rowspan="1" colspan="1" style="text-align:center">*</td><td rowspan="1" colspan="1" style="text-align:center">g</td><td rowspan="1" colspan="1" style="text-align:center">c</td><td rowspan="1" colspan="1" style="text-align:center">c</td><td rowspan="1" colspan="1" style="text-align:center">g</td><td rowspan="1" colspan="1" style="text-align:center">t</td><td rowspan="1" colspan="1" style="text-align:center">c</td><td rowspan="1" colspan="1" style="text-align:center">g</td><td rowspan="1" colspan="1" style="text-align:center">c</td><td rowspan="1" colspan="1" style="text-align:center">*</td><td rowspan="1" colspan="1" style="text-align:center">g</td><td rowspan="1" colspan="1" style="text-align:center">c</td><td rowspan="1" colspan="1" style="text-align:center">a</td><td rowspan="1" colspan="1" style="text-align:center">a</td><td rowspan="1" colspan="1" style="text-align:center">a</td><td rowspan="1" colspan="1" style="text-align:center">c</td><td rowspan="1" colspan="1" style="text-align:center">g</td><td rowspan="1" colspan="1" style="text-align:center">c</td><td rowspan="1" colspan="1" style="text-align:center">g</td><td rowspan="1" colspan="1" style="text-align:center">a</td><td rowspan="1" colspan="1" style="text-align:center">g</td><td rowspan="1" colspan="1" style="text-align:center">c</td><td rowspan="1" colspan="1" style="text-align:center">c</td><td rowspan="1" colspan="1" style="text-align:center">c</td><td rowspan="1" colspan="1" style="text-align:center">c</td><td rowspan="1" colspan="1" style="text-align:center">g</td><td rowspan="1" colspan="1" style="text-align:center; background-color:#ed1f24">g</td><td rowspan="1" colspan="1" style="text-align:center">*</td><td rowspan="1" colspan="1" style="text-align:center">*</td><td rowspan="1" colspan="1" style="text-align:center">*</td><td rowspan="1" colspan="1" style="text-align:center">*</td><td rowspan="1" colspan="1" style="text-align:center">c</td></tr><tr><td rowspan="1" colspan="1" style="text-align:left"><italic><tp:taxon-name><tp:taxon-name-part taxon-name-part-type="genus">Kunzea</tp:taxon-name-part> <tp:taxon-name-part taxon-name-part-type="species">robusta</tp:taxon-name-part></tp:taxon-name></italic> (Mt Egmont only)</td><td rowspan="1" colspan="1" style="text-align:center">a</td><td rowspan="1" colspan="1" style="text-align:center">c</td><td rowspan="1" colspan="1" style="text-align:center">c</td><td rowspan="1" colspan="1" style="text-align:center">*</td><td rowspan="1" colspan="1" style="text-align:center">*</td><td rowspan="1" colspan="1" style="text-align:center">g</td><td rowspan="1" colspan="1" style="text-align:center">c</td><td rowspan="1" colspan="1" style="text-align:center">c</td><td rowspan="1" colspan="1" style="text-align:center">g</td><td rowspan="1" colspan="1" style="text-align:center">t</td><td rowspan="1" colspan="1" style="text-align:center">c</td><td rowspan="1" colspan="1" style="text-align:center">g</td><td rowspan="1" colspan="1" style="text-align:center">c</td><td rowspan="1" colspan="1" style="text-align:center">*</td><td rowspan="1" colspan="1" style="text-align:center">g</td><td rowspan="1" colspan="1" style="text-align:center">c</td><td rowspan="1" colspan="1" style="text-align:center">a</td><td rowspan="1" colspan="1" style="text-align:center">a</td><td rowspan="1" colspan="1" style="text-align:center">a</td><td rowspan="1" colspan="1" style="text-align:center">c</td><td rowspan="1" colspan="1" style="text-align:center">g</td><td rowspan="1" colspan="1" style="text-align:center">c</td><td rowspan="1" colspan="1" style="text-align:center">g</td><td rowspan="1" colspan="1" style="text-align:center">a</td><td rowspan="1" colspan="1" style="text-align:center">g</td><td rowspan="1" colspan="1" style="text-align:center">c</td><td rowspan="1" colspan="1" style="text-align:center">c</td><td rowspan="1" colspan="1" style="text-align:center; background-color:#69bd45">g/c</td><td rowspan="1" colspan="1" style="text-align:center">c</td><td rowspan="1" colspan="1" style="text-align:center">g</td><td rowspan="1" colspan="1" style="text-align:center; background-color:#ed1f24">g</td><td rowspan="1" colspan="1" style="text-align:center">*</td><td rowspan="1" colspan="1" style="text-align:center">*</td><td rowspan="1" colspan="1" style="text-align:center">*</td><td rowspan="1" colspan="1" style="text-align:center">*</td><td rowspan="1" colspan="1" style="text-align:center">c</td></tr><tr><td rowspan="1" colspan="1" style="text-align:left"><italic><tp:taxon-name><tp:taxon-name-part taxon-name-part-type="genus">Kunzea</tp:taxon-name-part> <tp:taxon-name-part taxon-name-part-type="species">tenuicaulis</tp:taxon-name-part></tp:taxon-name></italic></td><td rowspan="1" colspan="1" style="text-align:center">a</td><td rowspan="1" colspan="1" style="text-align:center">c</td><td rowspan="1" colspan="1" style="text-align:center">c</td><td rowspan="1" colspan="1" style="text-align:center">*</td><td rowspan="1" colspan="1" style="text-align:center">*</td><td rowspan="1" colspan="1" style="text-align:center; background-color:#ffe206">a</td><td rowspan="1" colspan="1" style="text-align:center">c</td><td rowspan="1" colspan="1" style="text-align:center">c</td><td rowspan="1" colspan="1" style="text-align:center">g</td><td rowspan="1" colspan="1" style="text-align:center; background-color:#a8d385">g/t</td><td rowspan="1" colspan="1" style="text-align:center">c</td><td rowspan="1" colspan="1" style="text-align:center; background-color:#ffe206">a</td><td rowspan="1" colspan="1" style="text-align:center">c</td><td rowspan="1" colspan="1" style="text-align:center">*</td><td rowspan="1" colspan="1" style="text-align:center">g</td><td rowspan="1" colspan="1" style="text-align:center; background-color:#ffe206">t</td><td rowspan="1" colspan="1" style="text-align:center">a</td><td rowspan="1" colspan="1" style="text-align:center">a</td><td rowspan="1" colspan="1" style="text-align:center">a</td><td rowspan="1" colspan="1" style="text-align:center">c</td><td rowspan="1" colspan="1" style="text-align:center">g</td><td rowspan="1" colspan="1" style="text-align:center">c</td><td rowspan="1" colspan="1" style="text-align:center">g</td><td rowspan="1" colspan="1" style="text-align:center; background-color:#f6ec13">c</td><td rowspan="1" colspan="1" style="text-align:center">g</td><td rowspan="1" colspan="1" style="text-align:center">c</td><td rowspan="1" colspan="1" style="text-align:center">c</td><td rowspan="1" colspan="1" style="text-align:center">c</td><td rowspan="1" colspan="1" style="text-align:center">c</td><td rowspan="1" colspan="1" style="text-align:center">g</td><td rowspan="1" colspan="1" style="text-align:center; background-color:#69bd45">a</td><td rowspan="1" colspan="1" style="text-align:center">*</td><td rowspan="1" colspan="1" style="text-align:center">*</td><td rowspan="1" colspan="1" style="text-align:center">*</td><td rowspan="1" colspan="1" style="text-align:center">*</td><td rowspan="1" colspan="1" style="text-align:center">c</td></tr><tr><td rowspan="1" colspan="1" style="text-align:left"><italic><tp:taxon-name><tp:taxon-name-part taxon-name-part-type="genus">Kunzea</tp:taxon-name-part> <tp:taxon-name-part taxon-name-part-type="species">toelkenii</tp:taxon-name-part></tp:taxon-name></italic></td><td rowspan="1" colspan="1" style="text-align:center">a</td><td rowspan="1" colspan="1" style="text-align:center">c</td><td rowspan="1" colspan="1" style="text-align:center">c</td><td rowspan="1" colspan="1" style="text-align:center">*</td><td rowspan="1" colspan="1" style="text-align:center">*</td><td rowspan="1" colspan="1" style="text-align:center">g</td><td rowspan="1" colspan="1" style="text-align:center">c</td><td rowspan="1" colspan="1" style="text-align:center">c</td><td rowspan="1" colspan="1" style="text-align:center">g</td><td rowspan="1" colspan="1" style="text-align:center">t</td><td rowspan="1" colspan="1" style="text-align:center">c</td><td rowspan="1" colspan="1" style="text-align:center">g</td><td rowspan="1" colspan="1" style="text-align:center">c</td><td rowspan="1" colspan="1" style="text-align:center">*</td><td rowspan="1" colspan="1" style="text-align:center">g</td><td rowspan="1" colspan="1" style="text-align:center">c</td><td rowspan="1" colspan="1" style="text-align:center">a</td><td rowspan="1" colspan="1" style="text-align:center">a</td><td rowspan="1" colspan="1" style="text-align:center">a</td><td rowspan="1" colspan="1" style="text-align:center">c</td><td rowspan="1" colspan="1" style="text-align:center">g</td><td rowspan="1" colspan="1" style="text-align:center">c</td><td rowspan="1" colspan="1" style="text-align:center">g</td><td rowspan="1" colspan="1" style="text-align:center">a</td><td rowspan="1" colspan="1" style="text-align:center">g</td><td rowspan="1" colspan="1" style="text-align:center">c</td><td rowspan="1" colspan="1" style="text-align:center">c</td><td rowspan="1" colspan="1" style="text-align:center; background-color:#69bd45">g/c</td><td rowspan="1" colspan="1" style="text-align:center">c</td><td rowspan="1" colspan="1" style="text-align:center">g</td><td rowspan="1" colspan="1" style="text-align:center; background-color:#69bd45">a</td><td rowspan="1" colspan="1" style="text-align:center">*</td><td rowspan="1" colspan="1" style="text-align:center">*</td><td rowspan="1" colspan="1" style="text-align:center">*</td><td rowspan="1" colspan="1" style="text-align:center">*</td><td rowspan="1" colspan="1" style="text-align:center">c</td></tr><tr><td rowspan="1" colspan="1" style="text-align:left"><italic><tp:taxon-name><tp:taxon-name-part taxon-name-part-type="genus">Kunzea</tp:taxon-name-part> <tp:taxon-name-part taxon-name-part-type="species">triregensis</tp:taxon-name-part></tp:taxon-name></italic></td><td rowspan="1" colspan="1" style="text-align:center">a</td><td rowspan="1" colspan="1" style="text-align:center">c</td><td rowspan="1" colspan="1" style="text-align:center">c</td><td rowspan="1" colspan="1" style="text-align:center">*</td><td rowspan="1" colspan="1" style="text-align:center">*</td><td rowspan="1" colspan="1" style="text-align:center">g</td><td rowspan="1" colspan="1" style="text-align:center">c</td><td rowspan="1" colspan="1" style="text-align:center">c</td><td rowspan="1" colspan="1" style="text-align:center">g</td><td rowspan="1" colspan="1" style="text-align:center">t</td><td rowspan="1" colspan="1" style="text-align:center">c</td><td rowspan="1" colspan="1" style="text-align:center">g</td><td rowspan="1" colspan="1" style="text-align:center">c</td><td rowspan="1" colspan="1" style="text-align:center">*</td><td rowspan="1" colspan="1" style="text-align:center">g</td><td rowspan="1" colspan="1" style="text-align:center">c</td><td rowspan="1" colspan="1" style="text-align:center">a</td><td rowspan="1" colspan="1" style="text-align:center">a</td><td rowspan="1" colspan="1" style="text-align:center">a</td><td rowspan="1" colspan="1" style="text-align:center">c</td><td rowspan="1" colspan="1" style="text-align:center">g</td><td rowspan="1" colspan="1" style="text-align:center">c</td><td rowspan="1" colspan="1" style="text-align:center">g</td><td rowspan="1" colspan="1" style="text-align:center">a</td><td rowspan="1" colspan="1" style="text-align:center">g</td><td rowspan="1" colspan="1" style="text-align:center">c</td><td rowspan="1" colspan="1" style="text-align:center">c</td><td rowspan="1" colspan="1" style="text-align:center">c</td><td rowspan="1" colspan="1" style="text-align:center">c</td><td rowspan="1" colspan="1" style="text-align:center">g</td><td rowspan="1" colspan="1" style="text-align:center; background-color:#b9529f">*</td><td rowspan="1" colspan="1" style="text-align:center">*</td><td rowspan="1" colspan="1" style="text-align:center">*</td><td rowspan="1" colspan="1" style="text-align:center">*</td><td rowspan="1" colspan="1" style="text-align:center">*</td><td rowspan="1" colspan="1" style="text-align:center">c</td></tr><tr><td rowspan="1" colspan="1" style="text-align:left"><italic><tp:taxon-name><tp:taxon-name-part taxon-name-part-type="genus">Kunzea</tp:taxon-name-part> <tp:taxon-name-part taxon-name-part-type="species">salterae</tp:taxon-name-part></tp:taxon-name></italic></td><td rowspan="1" colspan="1" style="text-align:center">a</td><td rowspan="1" colspan="1" style="text-align:center">c</td><td rowspan="1" colspan="1" style="text-align:center">c</td><td rowspan="1" colspan="1" style="text-align:center">*</td><td rowspan="1" colspan="1" style="text-align:center">*</td><td rowspan="1" colspan="1" style="text-align:center">g</td><td rowspan="1" colspan="1" style="text-align:center">c</td><td rowspan="1" colspan="1" style="text-align:center">c</td><td rowspan="1" colspan="1" style="text-align:center">g</td><td rowspan="1" colspan="1" style="text-align:center; background-color:#a8d385">g/t</td><td rowspan="1" colspan="1" style="text-align:center">c</td><td rowspan="1" colspan="1" style="text-align:center">g</td><td rowspan="1" colspan="1" style="text-align:center; background-color:#ffe206">c/t</td><td rowspan="1" colspan="1" style="text-align:center">*</td><td rowspan="1" colspan="1" style="text-align:center">g</td><td rowspan="1" colspan="1" style="text-align:center">c</td><td rowspan="1" colspan="1" style="text-align:center">a</td><td rowspan="1" colspan="1" style="text-align:center">a</td><td rowspan="1" colspan="1" style="text-align:center">a</td><td rowspan="1" colspan="1" style="text-align:center">c</td><td rowspan="1" colspan="1" style="text-align:center">g</td><td rowspan="1" colspan="1" style="text-align:center">c</td><td rowspan="1" colspan="1" style="text-align:center">g</td><td rowspan="1" colspan="1" style="text-align:center">a</td><td rowspan="1" colspan="1" style="text-align:center">g</td><td rowspan="1" colspan="1" style="text-align:center">c</td><td rowspan="1" colspan="1" style="text-align:center">c</td><td rowspan="1" colspan="1" style="text-align:center; background-color:#69bd45">g/c</td><td rowspan="1" colspan="1" style="text-align:center">c</td><td rowspan="1" colspan="1" style="text-align:center">g</td><td rowspan="1" colspan="1" style="text-align:center; background-color:#69bd45">a</td><td rowspan="1" colspan="1" style="text-align:center">*</td><td rowspan="1" colspan="1" style="text-align:center">*</td><td rowspan="1" colspan="1" style="text-align:center">*</td><td rowspan="1" colspan="1" style="text-align:center">*</td><td rowspan="1" colspan="1" style="text-align:center">c</td></tr><tr><td rowspan="1" colspan="1" style="text-align:left"><italic><tp:taxon-name><tp:taxon-name-part taxon-name-part-type="genus">Kunzea</tp:taxon-name-part> <tp:taxon-name-part taxon-name-part-type="species">serotina</tp:taxon-name-part></tp:taxon-name></italic></td><td rowspan="1" colspan="1" style="text-align:center">a</td><td rowspan="1" colspan="1" style="text-align:center">c</td><td rowspan="1" colspan="1" style="text-align:center">c</td><td rowspan="1" colspan="1" style="text-align:center">*</td><td rowspan="1" colspan="1" style="text-align:center">*</td><td rowspan="1" colspan="1" style="text-align:center">g</td><td rowspan="1" colspan="1" style="text-align:center">c</td><td rowspan="1" colspan="1" style="text-align:center">c</td><td rowspan="1" colspan="1" style="text-align:center">g</td><td rowspan="1" colspan="1" style="text-align:center">t</td><td rowspan="1" colspan="1" style="text-align:center">c</td><td rowspan="1" colspan="1" style="text-align:center">g</td><td rowspan="1" colspan="1" style="text-align:center">c</td><td rowspan="1" colspan="1" style="text-align:center">*</td><td rowspan="1" colspan="1" style="text-align:center">g</td><td rowspan="1" colspan="1" style="text-align:center">c</td><td rowspan="1" colspan="1" style="text-align:center">a</td><td rowspan="1" colspan="1" style="text-align:center">a</td><td rowspan="1" colspan="1" style="text-align:center">a</td><td rowspan="1" colspan="1" style="text-align:center">c</td><td rowspan="1" colspan="1" style="text-align:center">g</td><td rowspan="1" colspan="1" style="text-align:center">c</td><td rowspan="1" colspan="1" style="text-align:center">g</td><td rowspan="1" colspan="1" style="text-align:center">a</td><td rowspan="1" colspan="1" style="text-align:center">g</td><td rowspan="1" colspan="1" style="text-align:center">c</td><td rowspan="1" colspan="1" style="text-align:center">c</td><td rowspan="1" colspan="1" style="text-align:center; background-color:#69bd45">g/c</td><td rowspan="1" colspan="1" style="text-align:center">c</td><td rowspan="1" colspan="1" style="text-align:center">g</td><td rowspan="1" colspan="1" style="text-align:center; background-color:#69bd45">a</td><td rowspan="1" colspan="1" style="text-align:center">*</td><td rowspan="1" colspan="1" style="text-align:center">*</td><td rowspan="1" colspan="1" style="text-align:center">*</td><td rowspan="1" colspan="1" style="text-align:center">*</td><td rowspan="1" colspan="1" style="text-align:center">c</td></tr><tr><td rowspan="1" colspan="1" style="text-align:left"><italic><tp:taxon-name><tp:taxon-name-part taxon-name-part-type="genus">Kunzea</tp:taxon-name-part> <tp:taxon-name-part taxon-name-part-type="species">sinclairii</tp:taxon-name-part></tp:taxon-name></italic></td><td rowspan="1" colspan="1" style="text-align:center">a</td><td rowspan="1" colspan="1" style="text-align:center">c</td><td rowspan="1" colspan="1" style="text-align:center">c</td><td rowspan="1" colspan="1" style="text-align:center">*</td><td rowspan="1" colspan="1" style="text-align:center">*</td><td rowspan="1" colspan="1" style="text-align:center">g</td><td rowspan="1" colspan="1" style="text-align:center">c</td><td rowspan="1" colspan="1" style="text-align:center">c</td><td rowspan="1" colspan="1" style="text-align:center">g</td><td rowspan="1" colspan="1" style="text-align:center">t</td><td rowspan="1" colspan="1" style="text-align:center">c</td><td rowspan="1" colspan="1" style="text-align:center">g</td><td rowspan="1" colspan="1" style="text-align:center">c</td><td rowspan="1" colspan="1" style="text-align:center">*</td><td rowspan="1" colspan="1" style="text-align:center">g</td><td rowspan="1" colspan="1" style="text-align:center">c</td><td rowspan="1" colspan="1" style="text-align:center">a</td><td rowspan="1" colspan="1" style="text-align:center">a</td><td rowspan="1" colspan="1" style="text-align:center">a</td><td rowspan="1" colspan="1" style="text-align:center">c</td><td rowspan="1" colspan="1" style="text-align:center">g</td><td rowspan="1" colspan="1" style="text-align:center">c</td><td rowspan="1" colspan="1" style="text-align:center">g</td><td rowspan="1" colspan="1" style="text-align:center">a</td><td rowspan="1" colspan="1" style="text-align:center">g</td><td rowspan="1" colspan="1" style="text-align:center">c</td><td rowspan="1" colspan="1" style="text-align:center">c</td><td rowspan="1" colspan="1" style="text-align:center">c</td><td rowspan="1" colspan="1" style="text-align:center">c</td><td rowspan="1" colspan="1" style="text-align:center">g</td><td rowspan="1" colspan="1" style="text-align:center; background-color:#a8d385">g</td><td rowspan="1" colspan="1" style="text-align:center">*</td><td rowspan="1" colspan="1" style="text-align:center">*</td><td rowspan="1" colspan="1" style="text-align:center">*</td><td rowspan="1" colspan="1" style="text-align:center">*</td><td rowspan="1" colspan="1" style="text-align:center">c</td></tr><tr><td rowspan="1" colspan="1" style="text-align:left"><tp:taxon-name><tp:taxon-name-part taxon-name-part-type="genus">Kunzea</tp:taxon-name-part> <tp:taxon-name-part taxon-name-part-type="infraspecific-rank">aff.</tp:taxon-name-part> <tp:taxon-name-part taxon-name-part-type="species">ericoides</tp:taxon-name-part></tp:taxon-name> " Lottin Point"</td><td rowspan="1" colspan="1" style="text-align:center">a</td><td rowspan="1" colspan="1" style="text-align:center">c</td><td rowspan="1" colspan="1" style="text-align:center">c</td><td rowspan="1" colspan="1" style="text-align:center">*</td><td rowspan="1" colspan="1" style="text-align:center">*</td><td rowspan="1" colspan="1" style="text-align:center">g</td><td rowspan="1" colspan="1" style="text-align:center">c</td><td rowspan="1" colspan="1" style="text-align:center">c</td><td rowspan="1" colspan="1" style="text-align:center">g</td><td rowspan="1" colspan="1" style="text-align:center">t</td><td rowspan="1" colspan="1" style="text-align:center">c</td><td rowspan="1" colspan="1" style="text-align:center">g</td><td rowspan="1" colspan="1" style="text-align:center">c</td><td rowspan="1" colspan="1" style="text-align:center">*</td><td rowspan="1" colspan="1" style="text-align:center">g</td><td rowspan="1" colspan="1" style="text-align:center">c</td><td rowspan="1" colspan="1" style="text-align:center">a</td><td rowspan="1" colspan="1" style="text-align:center; background-color:#ffe206">t</td><td rowspan="1" colspan="1" style="text-align:center; background-color:#e6a0bc">g</td><td rowspan="1" colspan="1" style="text-align:center">c</td><td rowspan="1" colspan="1" style="text-align:center">g</td><td rowspan="1" colspan="1" style="text-align:center">c</td><td rowspan="1" colspan="1" style="text-align:center">g</td><td rowspan="1" colspan="1" style="text-align:center">a</td><td rowspan="1" colspan="1" style="text-align:center">g</td><td rowspan="1" colspan="1" style="text-align:center">c</td><td rowspan="1" colspan="1" style="text-align:center">c</td><td rowspan="1" colspan="1" style="text-align:center">c</td><td rowspan="1" colspan="1" style="text-align:center">c</td><td rowspan="1" colspan="1" style="text-align:center">g</td><td rowspan="1" colspan="1" style="text-align:center; background-color:#b9529f">*</td><td rowspan="1" colspan="1" style="text-align:center">*</td><td rowspan="1" colspan="1" style="text-align:center">*</td><td rowspan="1" colspan="1" style="text-align:center">*</td><td rowspan="1" colspan="1" style="text-align:center; background-color:#f6ec13">g</td><td rowspan="1" colspan="1" style="text-align:center">c</td></tr><tr><td rowspan="1" colspan="37" style="text-align:center"/></tr><tr><td rowspan="2" colspan="1" style="text-align:left; vertical-align: middle">Key:</td><td rowspan="1" colspan="1" style="text-align:left; background-color:#ffe206"/><td rowspan="1" colspan="9" style="text-align:left">- unique character</td><td rowspan="1" colspan="1" style="text-align:left; background-color:#a8d385"/><td rowspan="1" colspan="9" style="text-align:left">- shared character</td><td rowspan="1" colspan="1" style="text-align:left; background-color:#e6a0bc"/><td rowspan="1" colspan="9" style="text-align:left">- shared Australian character</td><td rowspan="1" colspan="6" style="text-align:left"/></tr><tr><td rowspan="1" colspan="1" style="text-align:left; background-color:#ff6600"/><td rowspan="1" colspan="9" style="text-align:left">- shared character</td><td rowspan="1" colspan="1" style="text-align:left; background-color:#00ccff"/><td rowspan="1" colspan="9" style="text-align:left">- shared character</td><td rowspan="1" colspan="1" style="text-align:left"/><td rowspan="1" colspan="9" style="text-align:left"/><td rowspan="1" colspan="6" style="text-align:left"/></tr></tbody></table></table-wrap><fig id="F10" position="float" orientation="portrait"><label>Figure 10.</label><caption><p>Scanning Electron Micrographs of <italic><tp:taxon-name><tp:taxon-name-part taxon-name-part-type="genus">Kunzea</tp:taxon-name-part> <tp:taxon-name-part taxon-name-part-type="species">serotina</tp:taxon-name-part></tp:taxon-name></italic>. <bold>A–E</bold> Branchlet indumentum (AK 285217) <bold>F–I</bold> Seeds (AK 289978) <bold>I</bold> Testa surface showing reticulum (AK 289978). Scale bars: (<bold>A, D, G</bold>) 1 mm; (<bold>B</bold>) 500 μm; (<bold>C, E, F, H</bold>) 100 μm; (<bold>I</bold>) 50 μm.</p></caption><graphic xmlns:xlink="http://www.w3.org/1999/xlink" xlink:href="phytokeys-040-001-g010.jpg" position="float" orientation="portrait" xlink:type="simple" id="oo_12621.jpg"/></fig><table-wrap id="T1" position="float" orientation="portrait"><label>Table 1.</label><caption><p>Distinguishing features of New Zealand <italic><tp:taxon-name><tp:taxon-name-part taxon-name-part-type="genus">Kunzea</tp:taxon-name-part></tp:taxon-name></italic>.</p></caption><table rules="all"><tbody><tr><th rowspan="1" colspan="1"/><th rowspan="1" colspan="1"><italic><tp:taxon-name><tp:taxon-name-part taxon-name-part-type="genus">Kunzea</tp:taxon-name-part> <tp:taxon-name-part taxon-name-part-type="species">amathicola</tp:taxon-name-part></tp:taxon-name></italic></th><th rowspan="1" colspan="1"><italic><tp:taxon-name><tp:taxon-name-part taxon-name-part-type="genus">Kunzea</tp:taxon-name-part> <tp:taxon-name-part taxon-name-part-type="species">ericoides</tp:taxon-name-part></tp:taxon-name></italic></th><th rowspan="1" colspan="1"><italic><tp:taxon-name><tp:taxon-name-part taxon-name-part-type="genus">Kunzea</tp:taxon-name-part> <tp:taxon-name-part taxon-name-part-type="species">linearis</tp:taxon-name-part></tp:taxon-name></italic></th><th rowspan="1" colspan="1"><italic><tp:taxon-name><tp:taxon-name-part taxon-name-part-type="genus">Kunzea</tp:taxon-name-part> <tp:taxon-name-part taxon-name-part-type="species">triregensis</tp:taxon-name-part></tp:taxon-name></italic></th></tr><tr><td rowspan="1" colspan="1"><bold>Habitat</bold></td><td rowspan="1" colspan="1">Coastal to lowland (sea level – 320 m a.s.l.). Primarily a species of mobile or stabilised sand country and associated coastal headlands. Also found around estuaries and extending up river valleys. Occasionally on offshore islands (Hauraki Gulf)</td><td rowspan="1" colspan="1">Coastal to low alpine (sea level – 1600 m a.s.l.). A primary coloniser of formerly forested habitats on a range of substrates including sand, clay, loams, alluvium, sedimentary, igneous, plutonic and ultramafic rock</td><td rowspan="1" colspan="1">Coastal to lowland (sea level – 310 m a.s.l.). Favouring stable sand, sand and clay podzols and the margins of peat bogs. Rarely extending into tall forest. Occasionally found in hill country as a component of successional vegetation. Also on offshore islands</td><td rowspan="1" colspan="1">Coastal (sea level – 296 m a.s.l.). In open ground, shrublands and as the dominant of tall forest</td></tr><tr><td rowspan="1" colspan="1"><bold>Growth form</bold></td><td rowspan="1" colspan="1">Heterophyllous. Either rounded shrubs (up to 2 × 3 m) or erect to spreading trees (up to 18 × 8 m)</td><td rowspan="1" colspan="1">Homophyllous. Erect to pendulous trees up to 18 × 6 m</td><td rowspan="1" colspan="1">Homophyllous. Erect small trees up to 12 × 3 m</td><td rowspan="1" colspan="1">Homophyllous. Erect tall trees up to 18 × 3 m</td></tr><tr><td rowspan="1" colspan="1"><bold>Trunk</bold></td><td rowspan="1" colspan="1">1(–2) usually branching from or near to base. Up to 0.85 m d.b.h. Erect, soon arching outwards. Juveniles much branched from base. Adults usually devoid of branches in lower half of trunk</td><td rowspan="1" colspan="1">1(–4). Usually devoid of branches in lower half of trunk. Up to 0.85 m d.b.h. Erect</td><td rowspan="1" colspan="1">1(–4 or more). Usually devoid of branches in lower half of trunk. Up to 0.85 m d.b.h. Mostly erect</td><td rowspan="1" colspan="1">1(–6). Devoid of branches in lower half of trunk. Up to 0.85 m d.b.h. Mostly erect</td></tr><tr><td rowspan="1" colspan="1"><bold>Old bark</bold></td><td rowspan="1" colspan="1">Corky-coriaceous, tessellated, peeling upwards along trunk as broad, tabular strips with ± entire margins or weakly irregular. Secondary peeling not evident. Bark sparsely vegetated by liverwort and lichen growth</td><td rowspan="1" colspan="1">Corky-coriaceous, coarsely tessellated or broken in long elongate sections, peeling inwards along transverse and longitudinal cracks, remaining centrally attached. Flakes mostly tabular, peeling in chartaceous layers, with ± entire to sinuous margins. Secondary peeling common. Bark often bare but may be densely covered by moss, liverwort and lichen growth</td><td rowspan="1" colspan="1">Corky-coriaceous, coarsely tessellated, peeling inwards along transverse and longitudinal cracks, remaining centrally attached. Flakes mostly detaching in layers as chartaceous, lunate (in profile) flakes, margins often irregular with frayed apices. Secondary peeling not evident. Bark sparingly vegetated by liverwort and lichen growth</td><td rowspan="1" colspan="1">Corky-coriaceous, ± tessellated, peeling upwards along trunk as broad tabular strips, margins ± entire, surface often deeply corrugated and cracked. Secondary peeling not evident. Bark usually sparingly vegetated by moss, liverwort and lichen growth</td></tr><tr><td rowspan="1" colspan="1"><bold>Epicormic growth</bold></td><td rowspan="1" colspan="1">Occasional</td><td rowspan="1" colspan="1">Not present</td><td rowspan="1" colspan="1">Not present</td><td rowspan="1" colspan="1">Not present</td></tr><tr><td rowspan="1" colspan="1"><bold>Reversion shoots</bold></td><td rowspan="1" colspan="1">Common on damaged trunk and branch bases</td><td rowspan="1" colspan="1">Not present</td><td rowspan="1" colspan="1">Not present</td><td rowspan="1" colspan="1">Not present</td></tr><tr><td rowspan="1" colspan="1"><bold>Suckers</bold></td><td rowspan="1" colspan="1">Absent</td><td rowspan="1" colspan="1">Absent</td><td rowspan="1" colspan="1">Absent</td><td rowspan="1" colspan="1">Absent</td></tr><tr><td rowspan="1" colspan="1"><bold>Branches</bold></td><td rowspan="1" colspan="1">Juvenile branches erect to suberect not spreading. Adult branches initially suberect, soon arching and spreading, weakly flexuose. Reversion shoots common</td><td rowspan="1" colspan="1">Slender, initially ascending, soon spreading, apices usually pendulous. Reversion shoots absent</td><td rowspan="1" colspan="1">Ascending to upright, very rarely spreading, distinctly plumose. Reversion shoots absent</td><td rowspan="1" colspan="1">Upright to ± spreading. Reversion shoots absent</td></tr><tr><td rowspan="1" colspan="1"><bold>Branchlet hairs</bold></td><td rowspan="1" colspan="1">Copious, persistent, antrorse-appressed, 225–500 μm long</td><td rowspan="1" colspan="1">Initially copious, soon glabrescent, divergent, 20–50 μm long</td><td rowspan="1" colspan="1">Usually copious (rarely glabrous), persistent, antrorse-appressed, 400–700 μm long</td><td rowspan="1" colspan="1">Copious, persistent, antrorse-appressed, 220–520 μm long</td></tr><tr><td rowspan="1" colspan="1"><bold>Leaves</bold></td><td rowspan="1" colspan="1">Adult and juvenile leaves adaxially dark glossy green, abaxially paler. Juvenile leaves (2.4–)3.4(–5.3) × (1.2–)1.9(–2.3) mm, ovate, broadly ovate, rhomboid to obovate. Adult leaves (6.0–)8.2(–12.5) × (1.8–)2.6(–3.8) mm, oblong, oblong-obovate, broadly oblanceolate to broadly lanceolate</td><td rowspan="1" colspan="1">Bright green, yellow green, rarely dark green, (4.0–)13.5(–25.0) × (0.5–)1.1(–1.8) mm, linear, linear-lanceolate to narrowly lanceolate</td><td rowspan="1" colspan="1">Initially silvery-grey, maturing dark green to glaucous green, (9.3–)12.7(–19.5) × (0.3–)0.7(–1.2) mm, linear</td><td rowspan="1" colspan="1">Adaxially dark glossy green, abaxially paler, (6.0–)10.0(–13.5) × (1.1–)1.8(–2.3) mm, lanceolate to narrowly lanceolate</td></tr><tr><td rowspan="1" colspan="1"><bold>Leaf margins and midrib</bold></td><td rowspan="1" colspan="1">Leaf margins and abaxial midrib densely covered in a thick (up to 0.6 mm wide), plumose band of white sericeous, antrorse-appressed hairs, converging at leaf apex in a distinct tuft of hairs. Surfaces glabrous to sparsely hairy</td><td rowspan="1" colspan="1">Leaf margins sparsely covered with antrorse-appressed hairs, tending to glabrate; abaxial midrib glabrate to glabrous. Hairs failing, short of leaf apex. Surfaces glabrous</td><td rowspan="1" colspan="1">Leaf margins and abaxial midrib densely covered in a thick (up to 0.4 mm wide), plumose band of antrorse-appressed hairs, usually converging just short of leaf apex. Surfaces sparsely hairy to glabrate, rarely glabrous</td><td rowspan="1" colspan="1">Leaf margins and abaxial midrib densely covered in a thick (up to 0.6 mm wide), plumose band of white sericeous, antrorse-appressed hairs, converging at leaf apex in a distinct tuft of hairs. Surfaces glabrous to sparsely hairy</td></tr><tr><td rowspan="1" colspan="1"><bold>Flowering</bold></td><td rowspan="1" colspan="1">(Jul–)Nov–Jan(–Jun)</td><td rowspan="1" colspan="1">(Nov–)Dec–Jan(–Mar)</td><td rowspan="1" colspan="1">(Jul–)Nov–Jan(–May)</td><td rowspan="1" colspan="1">(Oct–)Dec(–May)</td></tr><tr><td rowspan="1" colspan="1"><bold>Inflorescence</bold></td><td rowspan="1" colspan="1">Elongate, (5–)12(–20)-flowered botryum up to 200 mm long. Male flowers absent</td><td rowspan="1" colspan="1">Mostly a compact, corymbiform to shortly elongate, (3–)8(–15)-flowered botryum up to 60 mm long. Male flowers absent</td><td rowspan="1" colspan="1">Mostly a compact, spiciform (3–)8(–12)-flowered botryum up to 80 mm long. Male flowers absent</td><td rowspan="1" colspan="1">Elongate, (3–)10(–2)-flowered botryum up to 200 mm long, often interrupted by lengths of vegetative growth, sometimes bearing additional lateral elongate botrya. Male flowers absent</td></tr><tr><td rowspan="1" colspan="1"><bold>Pherophylls</bold></td><td rowspan="1" colspan="1">Persistent, foliose, spreading, strongly recurved; pherophylls of juvenile plants (2.0–)3.4(–5.3) × (1.2–)1.9(–2.3) mm; adult pherophylls (4.1–)5.4(–6.0) × (1.6–)2.3(–3.1) mm, oblong, oblong-obovate, broadly obovate to elliptic</td><td rowspan="1" colspan="1">± Persistent, foliose, spreading, (3.0–)6.7(–7.8) × (0.9–)1.1(–1.4) mm, narrowly elliptic, lanceolate to narrowly lanceolate</td><td rowspan="1" colspan="1">Persistent, foliose, ascending to suberect, rarely spreading, (6.0–)9.8(–12.8) × (0.9–)1.8(–2.2) mm, linear to linear-falcate</td><td rowspan="1" colspan="1">Persistent, foliose, spreading, strongly recurved, (6.0–)9.8(–12.8) × (0.9–)1.8(–2.2) mm, broadly lanceolate to lanceolate</td></tr><tr><td rowspan="1" colspan="1"><bold>Hypanthium</bold></td><td rowspan="1" colspan="1">Broadly obconic, turbinate to hemispherical, (1.9–)2.8(–4.0) × (3.0–)4.0(–5.6) mm. Free portion 0.7–1.3 mm long</td><td rowspan="1" colspan="1">Sharply obconic, (1.4–)2.1(–3.2) × (1.9–)2.9(–4.1) mm. Free portion 0.4–1.0 mm long</td><td rowspan="1" colspan="1">Barrel-shaped, cupular or narrowly campanulate, (2.0–)2.8(–4.0) × (2.5–)3.4(–4.1) mm. Free portion 0.6–0.9 mm long</td><td rowspan="1" colspan="1">Hemispherical to broadly obconic, sometimes campanulate or cupular. Free portion 0.6–0.8 mm long</td></tr><tr><td rowspan="1" colspan="1"><bold>Flower diameter</bold></td><td rowspan="1" colspan="1">(6.8–)11.6(–12.5) mm</td><td rowspan="1" colspan="1">(4.1–)6.3(–8.3) mm</td><td rowspan="1" colspan="1">(1.9–)3.9(5.7) mm</td><td rowspan="1" colspan="1">(6.3–)10.2(–12.3) mm</td></tr><tr><td rowspan="1" colspan="1"><bold>Petals</bold></td><td rowspan="1" colspan="1">5(–8). White (often drying yellow). Orbicular to broadly ovate, spreading, (1.8–)2.6(3.7) × (0.6–)1.0(–1.8) mm. Oil glands colourless</td><td rowspan="1" colspan="1">5. White (often drying yellow). Orbicular, suborbicular to narrowly ovate, spreading, (1.4–)2.2(–2.6) × (1.5–)2.2(–2.9) mm. Oil glands ± colourless</td><td rowspan="1" colspan="1">5(–6). Cream, pale pink or cream basally flushed pink (drying white). Narrowly ovate to suborbicular, suberect, distal 30% often weakly recurved, (0.9–)1.4(–2.0) × (0.7–)1.4(–1.9) mm. Oil glands colourless</td><td rowspan="1" colspan="1">5(–6). White (drying white). Orbicular to broadly ovate, spreading, (1.3–)2.8(–4.3) × (1.9–)2.8(–4.8) mm. Oil glands colourless</td></tr><tr><td rowspan="1" colspan="1"><bold>Anthers</bold></td><td rowspan="1" colspan="1">Ellipsoid, ovoid-ellipsoid to ovoid-scutiform, 0.40–0.60 × 0.20–0.35 mm. Anther connective gland present or absent. Deep golden-yellow to orange when fresh, drying orange to pink</td><td rowspan="1" colspan="1">Broadly ellipsoid, 0.35–0.48 × 0.16–0.24 mm. Anther connective gland prominent, pink or pinkish-orange when fresh, drying red-orange</td><td rowspan="1" colspan="1">Testiculate, 0.04–0.06 × 0.02–0.04 mm. Anther connective gland prominent, pale pink or golden yellow when fresh, drying yellow to pale orange</td><td rowspan="1" colspan="1">Testicular-ellipsoid, 0.05–0.10 × 0.06–0.08 mm. Anther connective gland pink or golden yellow when fresh, drying yellow to pale orange</td></tr><tr><td rowspan="1" colspan="1"><bold>Pollen</bold></td><td rowspan="1" colspan="1">(9.9–)14.8(–18.9) μm</td><td rowspan="1" colspan="1">(14.1–)14.6(–17.3) μm</td><td rowspan="1" colspan="1">(13.2–)16.2(–21.0) μm</td><td rowspan="1" colspan="1">(12.0–)13.8(–16.0) μm</td></tr><tr><td rowspan="1" colspan="1"><bold>Ovary</bold></td><td rowspan="1" colspan="1">5(–6) locular</td><td rowspan="1" colspan="1">(4–)5 locular</td><td rowspan="1" colspan="1">(3–)4(–5) locular</td><td rowspan="1" colspan="1">4(–5) locular</td></tr><tr><td rowspan="1" colspan="1"><bold>Style and stigma</bold></td><td rowspan="1" colspan="1">Style 2.0–3.2 mm long at anthesis, white or pinkish-white. Stigma broadly capitate at least 50% wider than style or even wider, surface flat</td><td rowspan="1" colspan="1">Style 1.5–2.2 mm long at anthesis, white, flushing pink at anthesis. Stigma capitate, c.25% wider than style, surface flat</td><td rowspan="1" colspan="1">Style 0.8–2.0 mm long at anthesis, cream or pale pink. Stigma narrowly capitate as wide as or slightly wider than style, surface ± flat</td><td rowspan="1" colspan="1">Style 1.9–3.1 mm long at anthesis, white or pinkish white. Stigma broadly capitate much wider than style, surface ± flat</td></tr><tr><td rowspan="1" colspan="1"><bold>Fruit</bold></td><td rowspan="1" colspan="1">Broadly obconic, turbinate to hemispherical, (2.4–)3.9(–4.8) × (3.6–)4.8(–6.0) mm. Long persistent</td><td rowspan="1" colspan="1">Cupular, barrel-shaped, shortly cylindrical to hemispherical, (1.9–)2.7(–3.4) × (1.8–)2.8(–3.9) mm. Rarely persistent</td><td rowspan="1" colspan="1">Barrel-shaped to narrowly obconic, (1.6–)2.3(–2.9) × (2.3–)3.0(–4.1) mm. Long persistent</td><td rowspan="1" colspan="1">Hemispherical, broadly obconic, campanulate to cupular, (1.9–)3.2(–5.2) × (2.0–)3.1(–4.9) mm. Long persistent</td></tr><tr><td rowspan="1" colspan="1"><bold>Seed</bold></td><td rowspan="1" colspan="1">Orange-brown to dark brown, oblong, oblong-obovate, narrowly ellipsoid to cylindrical, 1.2–1.5(1.7) × 0.3–0.4(–0.6) mm. Surface coarsely reticulate</td><td rowspan="1" colspan="1">Orange-brown to dark brown, obovoid, oblong, oblong-ellipsoid, or cylindrical and ± curved, 0.8(-1.0) × 0.32(–0.50) mm. Surface coarsely reticulate</td><td rowspan="1" colspan="1">Orange-brown to dark brown, obovoid, oblong, oblong-ellipsoid, or cylindrical and ± curved, 0.5–1.0(–1.1) × 0.48–0.63(–0.70) mm. Surface coarsely reticulate</td><td rowspan="1" colspan="1">Orange-brown to dark brown, oblong, oblong-obovate, 0.50–1.00(–1.10) × 0.50–0.60(–0.80) mm. Surface coarsely reticulate</td></tr><tr><td rowspan="1" colspan="1"><bold>Chromosome karyotype</bold></td><td rowspan="1" colspan="1">10 chromosomes pairs, 2–2.5 μm long, one pair 1.5 μm long</td><td rowspan="1" colspan="1">10 chromosome pairs, 1.8–2 μm long, one pair 0.6 μm long</td><td rowspan="1" colspan="1">Eight chromosome pairs 1.2–1.5 μm long, three pairs 0.8–0.9 μm long</td><td rowspan="1" colspan="1">10 chromosomes pairs, 2–2.5 μm long, one pair 1.5 μm long</td></tr></tbody></table><table rules="all"><tbody><tr><th rowspan="1" colspan="1"/><th rowspan="1" colspan="1"><italic><tp:taxon-name><tp:taxon-name-part taxon-name-part-type="genus">Kunzea</tp:taxon-name-part> <tp:taxon-name-part taxon-name-part-type="species">robusta</tp:taxon-name-part></tp:taxon-name></italic></th><th rowspan="1" colspan="1"><italic><tp:taxon-name><tp:taxon-name-part taxon-name-part-type="genus">Kunzea</tp:taxon-name-part> <tp:taxon-name-part taxon-name-part-type="species">salterae</tp:taxon-name-part></tp:taxon-name></italic></th><th rowspan="1" colspan="1"><italic><tp:taxon-name><tp:taxon-name-part taxon-name-part-type="genus">Kunzea</tp:taxon-name-part> <tp:taxon-name-part taxon-name-part-type="species">serotina</tp:taxon-name-part></tp:taxon-name></italic></th><th rowspan="1" colspan="1"><italic><tp:taxon-name><tp:taxon-name-part taxon-name-part-type="genus">Kunzea</tp:taxon-name-part> <tp:taxon-name-part taxon-name-part-type="species">sinclairii</tp:taxon-name-part></tp:taxon-name></italic></th></tr><tr><td rowspan="1" colspan="1"><bold>Habitat</bold></td><td rowspan="1" colspan="1">Coastal to montane (rarely subalpine) (sea level – 1000 m a.s.l.). An important component of successional shrubland and forest. Also found in mature forest on slip scars, around tree falls and rarely as a canopy constituent. Colonising a wide variety of substrates but preferring well drained clays, loams and alluvium or hard rock. Usually avoiding mobile sand systems</td><td rowspan="1" colspan="1">Coastal (sea level – 220 m a.s.l.). On mobile sand dunes, active and quiescent geothermal fields, associated clay, and hard rock as well as stable sand soils. Dominant on sand dunes and dominant to co-dominant of successional forest</td><td rowspan="1" colspan="1">Inland in low-lying areas to alpine situations (30 – 2000 m a.s.l.). In lowland areas favouring seasonally frost-prone situations. Inland locally common in intermontane basins, on steep mountain slopes, in frost-flats, tussock grasslands and in subalpine shrublands. Common on a range of skeletal soils, in flood prone soils, on fresh alluvium, and hard rock</td><td rowspan="1" colspan="1">Lowland to montane (20 – 510 m a.s.l.). Mostly confined to sparsely vegetated rhyolite rock tors and associated talus. Extending down stream and river gorges on rhyolite, and into open ground and scrub. Sometimes along roadsides in tall forest</td></tr><tr><td rowspan="1" colspan="1"><bold>Growth Habit</bold></td><td rowspan="1" colspan="1">Heterophyllous. Erect, spreading trees up to 30 × 8 m</td><td rowspan="1" colspan="1">Homophyllous. Shrubs (0.1 × 2 m) or small trees (up to 10 × 6 m)</td><td rowspan="1" colspan="1">Heterophyllous. Shrubs (up to 2 × 2 m) or trees (up to 20 × 4 m)</td><td rowspan="1" colspan="1">Heterophyllous. Shrubs (up to 3 × 1 m). Rarely small trees (up to 6 × 4 m)</td></tr><tr><td rowspan="1" colspan="1"><bold>Trunk</bold></td><td rowspan="1" colspan="1">1(–6). Mostly solitary. Up to 1 m d.b.h. Erect. Adults usually devoid of branches for at least the lower 1–3 m</td><td rowspan="1" colspan="1">Usually multi-trunked from base. In exposed conditions branched from base, otherwise mostly devoid of branches in lower half. Up to 0.3 m d.b.h. Widely spreading to suberect, flexuose</td><td rowspan="1" colspan="1">1(–3) arising from ground, basally buttressed. Except in tall shrublands branched from base. Up to 0.86 m a.b.h. Erect</td><td rowspan="1" colspan="1">1(–4) or more. Shortly erect, mostly branching at 0.2–1 m from base, sometimes indistinguishable due to branches arising from ground level</td></tr><tr><td rowspan="1" colspan="1"><bold>Bark</bold></td><td rowspan="1" colspan="1">Corky-coriaceous, stringy to coarsely tessellated, peeling upwards in broad, tabular strips, margins ± entire to weakly irregular. Secondary peeling uncommon. Bark mostly bare, sometimes supporting sparse moss, liverwort and lichen growth</td><td rowspan="1" colspan="1">Corky-chartaceous, coarsely tessellated, peeling inwards along transverse and longitudinal cracks, remaining centrally attached. Flakes mostly narrowly and shortly tabular, often lunate (in profile). Secondary peeling uncommon. Bark devoid of moss, liverwort and lichen growth</td><td rowspan="1" colspan="1">Chartaceous to corky-chartaceous, somewhat stringy, readily peeling inwards along transverse and longitudinal creaks, often inrolled. Flakes hanging in loose inrolled masses, ± tabular, with deeply sinuous, to highly irregular margins, often deeply cracked, frayed, and crumpled. Secondary peeling common. Bark usually supporting dense moss, liverwort and lichen growth</td><td rowspan="1" colspan="1">Corky-coriaceous to somewhat chartaceous, coarsely stringy to tessellated, firmly attached, peeling inwards along transverse and longitudinal cracks, remaining centrally attached. Flakes ± tabular with entire margins and coarsely frayed apices. Secondary peeling common. Bark mostly bare, sometimes supporting sparse moss, liverwort and lichen growth</td></tr><tr><td rowspan="1" colspan="1"><bold>Epicormic growth</bold></td><td rowspan="1" colspan="1">Not present</td><td rowspan="1" colspan="1">Not present</td><td rowspan="1" colspan="1">Occasional</td><td rowspan="1" colspan="1">Not present</td></tr><tr><td rowspan="1" colspan="1"><bold>Reversion shoots</bold></td><td rowspan="1" colspan="1">Not present</td><td rowspan="1" colspan="1">Not present</td><td rowspan="1" colspan="1">Occasional</td><td rowspan="1" colspan="1">Not present</td></tr><tr><td rowspan="1" colspan="1"><bold>Suckers</bold></td><td rowspan="1" colspan="1">Absent</td><td rowspan="1" colspan="1">Absent</td><td rowspan="1" colspan="1">Absent</td><td rowspan="1" colspan="1">Absent</td></tr><tr><td rowspan="1" colspan="1"><bold>Branches</bold></td><td rowspan="1" colspan="1">Initially erect, soon arching outwards and spreading, distal ends mostly erect, rarely pendulous</td><td rowspan="1" colspan="1">Suberect to widely spreading, rarely ascending, mostly pendulous</td><td rowspan="1" colspan="1">Obliquely ascending, fastigiate</td><td rowspan="1" colspan="1">Prostrate and widely spreading, new growth subscandent</td></tr><tr><td rowspan="1" colspan="1"><bold>Branchlet hairs</bold></td><td rowspan="1" colspan="1">Copious, persistent, mostly long (150–380 μm) to short (50–150 μm) antrorse-appressed; from East Cape to near Mahia Peninsula in mixtures of sparse long (100–200 μm), antrorse-appressed and abundant short (25–80 μm), divergent hairs</td><td rowspan="1" colspan="1">Initially copious, rarely glabrate to glabrous; hairs initially mixed, at first dominated by long (up to 550 μm) antrorse-appressed hairs, these deciduous, leaving behind persistent, mostly divergent, short (40–100 μm) hairs with ± curled apices</td><td rowspan="1" colspan="1">Copious, persistent, divergent, 50–80 μm long, apices weakly curled</td><td rowspan="1" colspan="1">Copious, persistent, antrorse-appressed, 280–600 μm long</td></tr><tr><td rowspan="1" colspan="1"><bold>Leaves</bold></td><td rowspan="1" colspan="1">Adaxially light to dark green, abaxially paler. Juvenile leaves of mainly northern New Zealand and coastal locations, (14.6–)19.0(–28.4) × (1.6–)2.2(–2.5) mm; from the Rangitikei, central and northern Wairarapa and Mt Egmont, (3.2–)4.6(–6.3) × (0.7–)1.2(–1.5) mm. Adult leaves of northern New Zealand and coastal locations, (4.9–)14.2(–20.1) × (0.9–)1.7(–3.0) mm; from inland areas especially the Rangitikei, Wairarapa and Central Otago, (5.8–)9.3(–12.3) × (1.2–)1.8(–2.2) mm. Adult leaves oblanceolate, broadly oblanceolate, lanceolate to linear-lanceolate, rarely elliptic to obovate. Surfaces glabrous</td><td rowspan="1" colspan="1">Bright glossy green, yellow-green, bronze-green to dark green, (4–)10(–18) × (0.6–)1.2(–2.0) mm, linear-lanceolate to narrowly oblanceolate. Surfaces glabrous</td><td rowspan="1" colspan="1">Juvenile, sub-adult and reversion shoot leaves red-green, pale green suffused with red, or bright green, (0.8–)5.2(–7.8) × (0.6–)0.8(–1.2) mm, linear-lanceolate to lanceolate. Surfaces glabrous. Adult leaves dark glossy green or bronze-green, margins and base often flushed red, (2.0–)3.7(–6.3) × (0.8–)1.1(1.8) mm, linear-oblanceolate, oblanceolate to obovate. Surfaces glabrous</td><td rowspan="1" colspan="1">Juvenile leaves dark green or glaucous, up to 25.0 × 3.5 mm, oblanceolate to lanceolate, glabrous. Adult leaves silvery-white, silvery-grey to reddish-grey, (5.6–)14.5(–20.6) × (2.0–)3.2(–4.5) mm, broadly lanceolate, elliptic, obovate to oblong-obovate. Surfaces densely hairy</td></tr><tr><td rowspan="1" colspan="1"><bold>Leaf margins and midrib</bold></td><td rowspan="1" colspan="1">Leaf margins initially finely covered with a thin often interrupted band of flexuose, spreading to antrorse-appressed hairs not or rarely meeting at apex, glabrescent; adaxial and abaxial midribs glabrate, basally clad with, deciduous, fine, antrorse-appressed hairs</td><td rowspan="1" colspan="1">Leaf margins sparsely to densely covered with antrorse-appressed hairs; abaxial midrib usually glabrous, sometimes with a dense weft of antrorse-appressed hairs near base. Hairs failing short of leaf apex</td><td rowspan="1" colspan="1">Leaf margins sparsely hairy, hairs antrorse to subantrorse, aligned in 1 or 2 often interrupted rows failing well short of leaf apex. Adaxial and abaxial midribs glabrescent, sometimes hairy near bases</td><td rowspan="1" colspan="1">Leaf margins and midribs of adult leaves distinctly hairy (though much less so than rest of lamina), hairs converging at leaf apex</td></tr><tr><td rowspan="1" colspan="1"><bold>Flowering</bold></td><td rowspan="1" colspan="1">(Aug–)Nov–Jan–Feb(–Jun)</td><td rowspan="1" colspan="1">Aug–Apr</td><td rowspan="1" colspan="1">(Nov–)Jan–Feb(–May)</td><td rowspan="1" colspan="1">(Sep–)Nov–Jan(–Mar)</td></tr><tr><td rowspan="1" colspan="1"><bold>Inflorescence</bold></td><td rowspan="1" colspan="1">Initially corymbiform often becoming shortly elongate, (1–)12(–30)-flowered, up to 60 mm long, sometimes with late season elongate botrya up to 80 mm long. Male flowers absent</td><td rowspan="1" colspan="1">Corymbiform, (2–)4(–8)-flowered, up to 45 mm long. Male flowers absent</td><td rowspan="1" colspan="1">Compact, corymbiform, (1–3–)8(–12)-flowered up to 25 mm long. Inflorescences on ultimate branchlet terminus often elongate with active, terminal vegetative growth. Male flowers absent</td><td rowspan="1" colspan="1">Mostly compact, corymbiform (4–)9(–20)-flowered, up to 20 mm long, usually terminated by active vegetative growth; sometimes extending as late season elongate botrya. Male flowers absent</td></tr><tr><td rowspan="1" colspan="1"><bold>Pherophylls</bold></td><td rowspan="1" colspan="1">Deciduous or persistent, squamiform or foliose; squamiform clasping pedicels, foliose spreading. Squamiform pherophylls 0.4–1.2 × 0.3–0.6 mm, broadly to narrowly deltoid or lanceolate; foliose 6.0–)9.0(–17.9) × (1.1–)1.2(–1.8) mm, elliptic, oblanceolate, broadly lanceolate to lanceolate, flat or weakly recurved</td><td rowspan="1" colspan="1">Deciduous, mostly squamiform (rarely foliose), spreading, 0.6–1.8 mm long, broadly to narrowly linear lanceolate</td><td rowspan="1" colspan="1">Deciduous, mostly foliose (rarely squamiform), clasping pedicels, 0.9–2.5 mm long, spathulate, spathulate-orbicular, rarely pandurate or lanceolate</td><td rowspan="1" colspan="1">Deciduous, foliose or squamiform; foliose tightly clasping pedicel, (1.0–)1.2 × (0.2–)0.4 mm, oblong to oblong-lanceolate, very rarely broadly spathulate. Squamiform pherophylls tightly clasping pedicels, 0.3–1.0 × 0.4–0.8 mm, broadly to narrowly ovate or lanceolate</td></tr><tr><td rowspan="1" colspan="1"><bold>Hypanthium</bold></td><td rowspan="1" colspan="1">Broadly obconic to turbinate, rarely cupular, (2.1–)3.1(–4.1) × (3.0–)3.9(–5.2) mm. Free portion 0.4–0.9 mm long</td><td rowspan="1" colspan="1">Narrowly obconic to funnelform, (2.1–)2.2(–3.8) × (1.8–)2.2(–3.2) mm. Free portion 1.0–1.6 mm long</td><td rowspan="1" colspan="1">Urceolate to campanulate, (1.6–)2.0(–3.4) × (1.5–)1.9(–3.8) mm. Free portion 0.4–0.8 mm long</td><td rowspan="1" colspan="1">Narrowly obconic to obconic or cupular, (1.9–)2.6(–3.6) × (2.1–)3.1(–4.2) mm. Free portion 0.4–0.7 mm long</td></tr><tr><td rowspan="1" colspan="1"><bold>Flower diameter</bold></td><td rowspan="1" colspan="1">(4.3–)7.7(–12.0) mm</td><td rowspan="1" colspan="1">(9–)10(–12) mm</td><td rowspan="1" colspan="1">(2.8–)5.2(8.8) mm</td><td rowspan="1" colspan="1">(5.7–)8.1(–10.2) mm</td></tr><tr><td rowspan="1" colspan="1"><bold>Petals</bold></td><td rowspan="1" colspan="1">5(–6). White, rarely pink (sometimes drying yellow or cream), orbicular, suborbicular to ovate, spreading, (1.5–)2.6(–3.8) × (1.3–)2.6(–3.6) mm. Oil glands colourless, drying opaque or grey</td><td rowspan="1" colspan="1">5. White, rarely basally flushed pink, orbicular to suborbicular, spreading, 1.4–1.6 × 1.4–1.6 mm. Oil glands not evident when fresh, drying colourless or rose-pink</td><td rowspan="1" colspan="1">5(–6). White, sometimes basally flushed pink, narrowly orbicular to broadly ovate or cuneate, 1.4–1.6(–2.0) × 1.2–1.6(–2.0). Oil glands yellow, drying pale yellow to ± colourless</td><td rowspan="1" colspan="1">5(–6). White, rarely basally flushed pink, broadly ovate, suborbicular to orbicular, rarely ± cuneate-truncate, spreading upper 30% ften weakly recurved, (2.0–)2.9(–3.6) × (2.1–)2.7(–3.3) mm. Oil glands not evident in fresh or dried material</td></tr><tr><td rowspan="1" colspan="1"><bold>Anthers</bold></td><td rowspan="1" colspan="1">Ellipsoid to ovoid-ellipsoid or deltoid, 0.38–0.63 mm. Anther connective gland prominent, light pink, salmon pink, yellow to orange when fresh, drying dark orange, orange-brown or dark brown</td><td rowspan="1" colspan="1">Scutiform to ovoid, 0.11–0.16 × 0.10–0.14 mm, each anther deeply and longitudinally furrowed, with one anther lobe in each pair fused at right angles along inner margin with adjoining anther lobe to form a prominent “pinched” longitudinal ridge. Anther connective gland, pale orange to pink when fresh, drying orange-brown</td><td rowspan="1" colspan="1">Testiculate to ellipsoid, 0.04–0.06 × 0.02–0.04 mm. Anther connective gland, orange flushed with rose when fresh, drying dark orange-brown or purple</td><td rowspan="1" colspan="1">Broadly ellipsoid to scutiform, 0.06–0.1 × 0.06–0.09 mm. Anther connective gland, pale pink when fresh, drying pale orange</td></tr><tr><td rowspan="1" colspan="1"><bold>Pollen</bold></td><td rowspan="1" colspan="1">(9.1–)14.7(–15.1) μm</td><td rowspan="1" colspan="1">(10.2–)14.7(–16.6) μm</td><td rowspan="1" colspan="1">(11.1–)12.4(–13.7) μm</td><td rowspan="1" colspan="1">(11.9–)15.4(–19.9) μm</td></tr><tr><td rowspan="1" colspan="1"><bold>Ovary</bold></td><td rowspan="1" colspan="1">5(–6) locular</td><td rowspan="1" colspan="1">(3–)4 locular</td><td rowspan="1" colspan="1">3–4(–5) locular</td><td rowspan="1" colspan="1">(3–)4(–5) locular</td></tr><tr><td rowspan="1" colspan="1"><bold>Style and stigma</bold></td><td rowspan="1" colspan="1">Style 2.0–3.5 mm long at anthesis, white or pinkish white; stigma broadly capitate, at least 1.5× style diameter of even wider, flat</td><td rowspan="1" colspan="1">Style 2.1–3.2 mm long at anthesis, white basally flushed with pink; stigma capitate, at least 1× style diameter, flat, abruptly broadened</td><td rowspan="1" colspan="1">Style 0.6–1.2 mm long at anthesis, white; stigma capitate, scarcely wider than style, usually flat or weakly domed along margins and centrally depressed</td><td rowspan="1" colspan="1">Style 1.8–3.0 mm long at anthesis, white basally flushed pink or pale pink; stigma narrowly capitate, as wide or scarcely wider than style, ± flat</td></tr><tr><td rowspan="1" colspan="1"><bold>Fruit</bold></td><td rowspan="1" colspan="1">Obconic, broadly obconic to ± turbinate, rarely cupular, (2.2–)3.8(–4.6) × (3.2–)4.0(–5.3) mm. Rarely persistent</td><td rowspan="1" colspan="1">Cupular to suburceolate (2.0–)2.2(–2.7) × (2.0–)2.9(–4.0) mm. Rarely persistent</td><td rowspan="1" colspan="1">Urceolate to shortly campanulate, rarely cupular, (1.2–)2.1(–3.0) × (1.2–)2.1(–3.4) mm. Rarely persistent</td><td rowspan="1" colspan="1">Narrowly obconic to obconic, rarely cupular, (2.2–)3.0(–3.6) × (2.7–)3.2(–3.9) mm. Long persistent</td></tr><tr><td rowspan="1" colspan="1"><bold>Seed</bold></td><td rowspan="1" colspan="1">Orange-brown to dark brown, oblong, oblong-obovate, oblong-elliptic, 0.9–1.0(–1.1) × 0.35–0.40(–0.48) mm. Surface coarsely reticulate</td><td rowspan="1" colspan="1">Orange-brown, narrowly oblong, oblong, oblong-obovate to falcate-oblong or elliptic, 0.80–1.00 × 0.45–0.48 mm. Surface coarsely reticulate, ridges prominent, central portion of each cell bearing a short, deciduous, tubular-spiny, protuberance</td><td rowspan="1" colspan="1">Orange-brown to dark brown, narrowly oblong, oblong, oblong-obovate, 0.60–0.90(–1.00) × 0.48–0.50(–0.60) mm. Surface coarsely reticulate</td><td rowspan="1" colspan="1">Orange-brown to dark brown, obovoid, oblong, or oblong-ellipsoid, 0.52–1.04(–1.09) × 0.38–0.58(–0.72) mm. Surface coarsely reticulate</td></tr><tr><td rowspan="1" colspan="1"><bold>Chromosome karyotype</bold></td><td rowspan="1" colspan="1">Four chromosome pairs 2–2.5 μm long, six intermediate pairs 1.5–1.8 μm long, and one small pair 0.6 μm long</td><td rowspan="1" colspan="1">11 chromosome pairs, 0.9–1 μm long</td><td rowspan="1" colspan="1">11 chromosome pairs, 0.9–1 μm long</td><td rowspan="1" colspan="1">11 chromosome pairs, 0.9–1 μm long</td></tr></tbody></table><table rules="all"><tbody><tr><th rowspan="1" colspan="1"/><th rowspan="1" colspan="1"><italic><tp:taxon-name><tp:taxon-name-part taxon-name-part-type="genus">Kunzea</tp:taxon-name-part> <tp:taxon-name-part taxon-name-part-type="species">tenuicaulis</tp:taxon-name-part></tp:taxon-name></italic></th><th rowspan="1" colspan="1"><italic><tp:taxon-name><tp:taxon-name-part taxon-name-part-type="genus">Kunzea</tp:taxon-name-part> <tp:taxon-name-part taxon-name-part-type="species">toelkenii</tp:taxon-name-part></tp:taxon-name></italic></th></tr><tr><td rowspan="1" colspan="1"><bold>Habitat</bold></td><td rowspan="1" colspan="1">Lowland to montane (40 – 580 m a.s.l.). Confined to sites of geothermal activity where it is often the dominant woody species</td><td rowspan="1" colspan="1">Coastal (&lt; 20 m a.s.l.). Confined to mobile and semi-stable sand dunes</td></tr><tr><td rowspan="1" colspan="1"><bold>Growth Habit</bold></td><td rowspan="1" colspan="1">Heterophyllous. Shrubs (up to 3 × 1 m) or small trees (up to 6 × 4 m)</td><td rowspan="1" colspan="1">Homophyllous. Shrubs (up to 4 × 6 m)</td></tr><tr><td rowspan="1" colspan="1"><bold>Trunk</bold></td><td rowspan="1" colspan="1">(1–)4–6, in arborescent forms multi-trunked from base. Up to 0.6 m d.b.h. At first erect, soon widely spreading and curving to somewhat sinuous invariably soon branched; in decumbent plants trunk virtually indistinguishable, 0.01–0.10 m d.b.h., trailing to semi-erect, curved and somewhat sinuous, obscured by numerous branches</td><td rowspan="1" colspan="1">(1–)6(–10), up to 0.4 m d.b.h. Mostly arising from the top of a broad, serpentine rootstock, also appearing from exposed sections of root flange. Ascending to suberect, serpentine, highly contorted, twisted, bent, and spiralled. Lower half of trunk usually devoid of branches</td></tr><tr><td rowspan="1" colspan="1"><bold>Bark</bold></td><td rowspan="1" colspan="1">Chartaceous to ± corky, tessellated, peeling upwards in small, thin, narrow mostly elongated flakes, these easily detached, margins mostly tabular to slightly sinuous or irregular. Secondary peeling not evident. Bark mostly bare. Rarely supporting sparse moss, liverwort and lichen growth</td><td rowspan="1" colspan="1">Corky-coriaceous, stringy, deeply furrowed, initially peeling inwards along transverse and longitudinal cracks and then upwards in long, thick, highly irregular, deeply sinuate, cracked and frayed flakes, often remaining central attached, and then lunate in profile. Flakes easily detached. Secondary peeling common peels lunate in profile. Bark usually supporting dense lichen growth</td></tr><tr><td rowspan="1" colspan="1"><bold>Epicormic growth</bold></td><td rowspan="1" colspan="1">Occasional. Arising from basal portion of trunk only when damaged</td><td rowspan="1" colspan="1">Common. Arising from basal portion of damaged or undamaged trunk</td></tr><tr><td rowspan="1" colspan="1"><bold>Suckers</bold></td><td rowspan="1" colspan="1">Absent</td><td rowspan="1" colspan="1">Commonly present</td></tr><tr><td rowspan="1" colspan="1"><bold>Reversion shoots</bold></td><td rowspan="1" colspan="1">Occasional</td><td rowspan="1" colspan="1">Not present</td></tr><tr><td rowspan="1" colspan="1"><bold>Branches</bold></td><td rowspan="1" colspan="1">Slender, often weakly flexuose; in prostrate plants trailing, otherwise initially ascending, soon suberect to widely spreading, arching, often pendulous</td><td rowspan="1" colspan="1">Widely spreading, ± serpentine, flexuose, often pendulous, usually interwoven with adjoining branches</td></tr><tr><td rowspan="1" colspan="1"><bold>Branchlet hairs</bold></td><td rowspan="1" colspan="1">Copious, persistent, divergent, weakly flexuose, 25–78 μm long, apices ± straight</td><td rowspan="1" colspan="1">Copious, persistent, of two types; antrorse-appressed, up to 260 μm long, weakly flexuose, and divergent, 40–180 μm long, with apices twisted or spiralled</td></tr><tr><td rowspan="1" colspan="1"><bold>Leaves</bold></td><td rowspan="1" colspan="1">Mostly dark glossy green, red-green to bronze-green, sometimes bright green, spreading to recurved. Juvenile leaves 0.9–3.0(–4.5) × 0.2–0.4(–0.6) mm, linear-lanceolate, persistent in stressed habitats, or as reversion shoots. Adult leaves (1.1–)4.0(–10.0) × (0.8–)1.3(–2.8) mm, narrowly oblanceolate, oblanceolate, obovate to obovate-rostrate. Surfaces glabrous, rarely abaxial surface with fine hair covering toward leaf base</td><td rowspan="1" colspan="1">Dark glossy green or bright-green, spreading to weakly to strongly recurved, (2.6–)5.7(–8.5) × (0.6–)1.6(–2.5) mm, obovate, clavate, to broadly oblanceolate. Surfaces glabrous</td></tr><tr><td rowspan="1" colspan="1"><bold>Leaf margins and midrib</bold></td><td rowspan="1" colspan="1">Margins sparsely to densely covered with deciduous, antrorse-appressed to subantrorse, weakly spreading hairs failing just short of cuspidate leaf apex. Adaxial and abaxial midribs sparsely covered in deciduous, antrorse-appressed hairs, these increasing in density toward base, not reaching to leaf apex</td><td rowspan="1" colspan="1">Margins sparse to densely covered with ± persistent, antrorse, subantrorse to spreading hairs meeting just short of leaf apex. Lower half of adaxial midrib finely covered in deciduous, antrorse-appressed hairs, abaxial glabrous</td></tr><tr><td rowspan="1" colspan="1"><bold>Flowering</bold></td><td rowspan="1" colspan="1">(Aug)Sep–Oct(–Mar)</td><td rowspan="1" colspan="1">(Sep–)Oct–Nov</td></tr><tr><td rowspan="1" colspan="1"><bold>Inflorescence</bold></td><td rowspan="1" colspan="1">Mostly compact, corymbiform (1–)6(–10)-flowered botrya up to 25 mm long, rarely with inflorescence at the ultimate branchlet tips elongated; these elongate botrya always surmounted by active terminal vegetative growth. Male flowers not seen</td><td rowspan="1" colspan="1">Mostly compact, corymbiform (1–3–)7(–10)-flowered botrya, up to 40 mm long. Inflorescences at the ultimate branchlet terminus uncommon (except in trailing epicormic growth), if present then up to 80 mm long, bearing active terminal growth. Flowers of late season elongate botrya often functionally male</td></tr><tr><td rowspan="1" colspan="1"><bold>Pherophylls</bold></td><td rowspan="1" colspan="1">Deciduous, initial few foliose rest squamiform, tightly clasping pedicels to ± spreading, 0.5–1 mm long, foliose pherophylls pale green, oblong, oblong-obovate to oblanceolate; squamiform pherophylls brown or pink, deltoid to oblong-ovate</td><td rowspan="1" colspan="1">Deciduous, initial few foliose rest squamiform, tightly clasping pedicel or spreading, 0.4–1.6 mm long; foliose pherophylls green to bronze-green, shortly lanceolate to obovate; squamiform pherophylls amber-brown to brown, deltoid to ovate</td></tr><tr><td rowspan="1" colspan="1"><bold>Hypanthium</bold></td><td rowspan="1" colspan="1">Narrowly cupular to campanulate, (1.8–)2.5(–3.3) × (1.7–)2.4(–3.1) mm. Free portion 0.3–1.0 mm long</td><td rowspan="1" colspan="1">Obconic to funnelform, (1.7–)2.4(–3.2) × (2.8–)3.6(–4.3) mm, with free portion 0.6–0.9 mm long</td></tr><tr><td rowspan="1" colspan="1"><bold>Flower diameter</bold></td><td rowspan="1" colspan="1">(3.3–)5.5(–9.0) mm</td><td rowspan="1" colspan="1">(3.6–)6.8(–9.0) mm</td></tr><tr><td rowspan="1" colspan="1"><bold>Petals</bold></td><td rowspan="1" colspan="1">5(–6). White, pinkish white, usually basally flushed pink, sometimes completely pink, orbicular, sometimes cuneate, 1.4–1.6(–2.0) × 1.4–1.6(–2.0) mm. Oil glands not evident when fresh, drying colourless</td><td rowspan="1" colspan="1">5(–6). White, orbicular to very broadly ovate, 1.5–1.9(–2.8) × 1.5–1.9(–2.6) mm. Oil glands colourless in fresh and dried material</td></tr><tr><td rowspan="1" colspan="1"><bold>Anthers</bold></td><td rowspan="1" colspan="1">Testiculate, 0.04–0.08 × 0.02–0.04 mm. Anther connective gland orange when fresh, drying pale brown</td><td rowspan="1" colspan="1">Testicular-oval to testicular-ellipsoid, 0.06–0.09 × 0.05–0.08 mm. Anther connective gland pale lemon to pink when fresh, drying yellow to pale orange</td></tr><tr><td rowspan="1" colspan="1"><bold>Pollen</bold></td><td rowspan="1" colspan="1">(12.8–)14.7(–16.6) μm</td><td rowspan="1" colspan="1">(12.2–)13.6(–17.8) μm</td></tr><tr><td rowspan="1" colspan="1"><bold>Ovary</bold></td><td rowspan="1" colspan="1">(3–)4(–5) locular</td><td rowspan="1" colspan="1">3–4(–5) locular</td></tr><tr><td rowspan="1" colspan="1"><bold>Style and stigma</bold></td><td rowspan="1" colspan="1">Style 2.0–3.6 mm long at anthesis, white basally flushed with pink; stigma capitate, scarcely wider than style. Domed along margins with a basal central depression</td><td rowspan="1" colspan="1">Style 1.0–1.8 mm long at anthesis, white; stigma capitate, scarcely wider than style, flat</td></tr><tr><td rowspan="1" colspan="1"><bold>Fruit</bold></td><td rowspan="1" colspan="1">Usually barrel-shaped, rarely cupular, (1.0–)2.3(–3.3) × (1.6–)2.2(–3.2) mm. ± Persistent</td><td rowspan="1" colspan="1">Broadly obconic to cupular, (2.1–)2.6(–3.0) × (2.5–)3.0(–3.7) mm. Rarely persistent</td></tr><tr><td rowspan="1" colspan="1"><bold>Seed</bold></td><td rowspan="1" colspan="1">Orange-brown to dark brown, narrowly oblong, oblong, oblong-obovate to falcate-oblong, 0.80–1.00 × 0.45–0.50 mm. Surface coarsely reticulate</td><td rowspan="1" colspan="1">Amber, orange-brown to brown, oblong, oblong-obovate 0.50–1.02 × 0.52–0.68 mm. Surface coarsely reticulate</td></tr><tr><td rowspan="1" colspan="1"><bold>Chromosome karyotype</bold></td><td rowspan="1" colspan="1">11 chromosome pairs, 0.9–1 μm long</td><td rowspan="1" colspan="1">11 chromosome pairs, 0.9–1 μm long</td></tr></tbody></table></table-wrap></tp:treatment-sec><ref-list><ref id="B42"><mixed-citation xmlns:xlink="http://www.w3.org/1999/xlink" xlink:type="simple"><person-group><name name-style="western"><surname>de Lange</surname><given-names>PJ</given-names></name><name name-style="western"><surname>Murray</surname><given-names>BG</given-names></name></person-group> (<year>2004</year>) <article-title>Chromosome numbers in <italic><tp:taxon-name><tp:taxon-name-part taxon-name-part-type="genus">Kunzea</tp:taxon-name-part></tp:taxon-name></italic> (<tp:taxon-name><tp:taxon-name-part taxon-name-part-type="family">Myrtaceae</tp:taxon-name-part></tp:taxon-name>).</article-title><source>Australian Journal of Botany</source><volume>52</volume>: <fpage>609</fpage>–<lpage>617</lpage>. doi: <ext-link ext-link-type="doi" xlink:href="10.1071/BT04060" xlink:type="simple">10.1071/BT04060</ext-link></mixed-citation></ref><ref id="B34"><mixed-citation xmlns:xlink="http://www.w3.org/1999/xlink" xlink:type="simple"><person-group><name name-style="western"><surname>de Lange</surname><given-names>PJ</given-names></name></person-group> (<year>2006</year>) <chapter-title><italic><tp:taxon-name><tp:taxon-name-part taxon-name-part-type="genus">Kunzea</tp:taxon-name-part></tp:taxon-name></italic>.</chapter-title> In: <name name-style="western"><surname>Eagle</surname><given-names>AL</given-names></name>. <source>Eagle’s Complete Trees and Shrubs of New Zealand</source>, <volume>Vol. 1</volume>. <publisher-name>Te Papa Press</publisher-name>, <publisher-loc>Wellington</publisher-loc>, <fpage>234</fpage>–<lpage>239</lpage>.</mixed-citation></ref><ref id="B44"><mixed-citation xmlns:xlink="http://www.w3.org/1999/xlink" xlink:type="simple"><person-group><name name-style="western"><surname>de Lange</surname><given-names>PJ</given-names></name><name name-style="western"><surname>Datson</surname><given-names>PM</given-names></name><name name-style="western"><surname>Murray</surname><given-names>BG</given-names></name><name name-style="western"><surname>Toelken</surname><given-names>HR</given-names></name></person-group> (<year>2005</year>) <article-title>Hybridism in the <italic><tp:taxon-name><tp:taxon-name-part taxon-name-part-type="genus">Kunzea</tp:taxon-name-part> <tp:taxon-name-part taxon-name-part-type="species">ericoides</tp:taxon-name-part></tp:taxon-name></italic> complex (<tp:taxon-name><tp:taxon-name-part taxon-name-part-type="family">Myrtaceae</tp:taxon-name-part></tp:taxon-name>): an analysis of artificial crosses.</article-title><source>Australian Systematic Botany</source><volume>18</volume>: <fpage>117</fpage>–<lpage>131</lpage>. doi: <ext-link ext-link-type="doi" xlink:href="10.1071/SB04043" xlink:type="simple">10.1071/SB04043</ext-link></mixed-citation></ref><ref id="B77"><mixed-citation xmlns:xlink="http://www.w3.org/1999/xlink" xlink:type="simple"><person-group><name name-style="western"><surname>Hooker</surname><given-names>JD</given-names></name></person-group> (<year>1867</year>) <source>Handbook of the New Zealand Flora</source>. <issue>Part I</issue>. <publisher-name>Reeve and Co</publisher-name>, <publisher-loc>London</publisher-loc>.</mixed-citation></ref><ref id="B112"><mixed-citation xmlns:xlink="http://www.w3.org/1999/xlink" xlink:type="simple"><person-group><name name-style="western"><surname>Richard</surname><given-names>A</given-names></name></person-group> (<year>1832</year>) <article-title>Voyage de Decouvertes de L’Astrolabe, Botanique.</article-title><source>Essai d’une Flore de La Nouvelle-Zelande</source>, <publisher-loc>Paris</publisher-loc>.</mixed-citation></ref><ref id="B35"><mixed-citation xmlns:xlink="http://www.w3.org/1999/xlink" xlink:type="simple"><person-group><name name-style="western"><surname>de Lange</surname><given-names>PJ</given-names></name></person-group> (<year>2007</year>) <source>Biosystematics of the New Zealand <italic><tp:taxon-name><tp:taxon-name-part taxon-name-part-type="genus">Kunzea</tp:taxon-name-part> <tp:taxon-name-part taxon-name-part-type="species">ericoides</tp:taxon-name-part></tp:taxon-name></italic> (A.Rich.) Joy Thomps. complex</source>. <comment>PhD Thesis</comment>, <publisher-name>University of Auckland</publisher-name>, <publisher-loc>New Zealand</publisher-loc>.</mixed-citation></ref><ref id="B22"><mixed-citation xmlns:xlink="http://www.w3.org/1999/xlink" xlink:type="simple"><person-group><name name-style="western"><surname>Burrows</surname><given-names>CJ</given-names></name></person-group> (<year>1973</year>) <article-title>The ecological niches of <italic><tp:taxon-name><tp:taxon-name-part taxon-name-part-type="genus">Leptospermum</tp:taxon-name-part> <tp:taxon-name-part taxon-name-part-type="species">scoparium</tp:taxon-name-part></tp:taxon-name></italic> and <italic><tp:taxon-name><tp:taxon-name-part taxon-name-part-type="genus">L.</tp:taxon-name-part> <tp:taxon-name-part taxon-name-part-type="species">ericoides</tp:taxon-name-part></tp:taxon-name></italic> (<tp:taxon-name><tp:taxon-name-part taxon-name-part-type="division">Angiospermae</tp:taxon-name-part></tp:taxon-name>: <tp:taxon-name><tp:taxon-name-part taxon-name-part-type="family">Myrtaceae</tp:taxon-name-part></tp:taxon-name>).</article-title><source>Mauri Ora</source><volume>1</volume>: <fpage>5</fpage>–<lpage>12</lpage>.</mixed-citation></ref><ref id="B131"><mixed-citation xmlns:xlink="http://www.w3.org/1999/xlink" xlink:type="simple"><person-group><name name-style="western"><surname>Wardle</surname><given-names>P</given-names></name></person-group> (<year>1991</year>) <source>Vegetation of New Zealand</source>. <publisher-name>Cambridge University Press</publisher-name>, <publisher-loc>Melbourne</publisher-loc>.</mixed-citation></ref><ref id="B85"><mixed-citation xmlns:xlink="http://www.w3.org/1999/xlink" xlink:type="simple"><person-group><name name-style="western"><surname>McKenzie</surname><given-names>EHC</given-names></name><name name-style="western"><surname>Johnston</surname><given-names>PR</given-names></name><name name-style="western"><surname>Buchanan</surname><given-names>PK</given-names></name></person-group> (<year>2006</year>) <article-title>Checklist of fungi on tea tree (<italic><tp:taxon-name><tp:taxon-name-part taxon-name-part-type="genus">Kunzea</tp:taxon-name-part></tp:taxon-name></italic> and <italic><tp:taxon-name><tp:taxon-name-part taxon-name-part-type="genus">Leptospermum</tp:taxon-name-part></tp:taxon-name></italic> species) in New Zealand.</article-title><source>New Zealand Journal of Botany</source><volume>44</volume>: <fpage>293</fpage>–<lpage>335</lpage>. doi: <ext-link ext-link-type="doi" xlink:href="10.1080/0028825X.2006.9513025" xlink:type="simple">10.1080/0028825X.2006.9513025</ext-link></mixed-citation></ref><ref id="B37"><mixed-citation xmlns:xlink="http://www.w3.org/1999/xlink" xlink:type="simple"><person-group><name name-style="western"><surname>de Lange</surname><given-names>PJ</given-names></name></person-group> (<year>2013</year>) <article-title>Vernaculars – an opinion from one who suffers them as a necessity of life.</article-title><source><tp:taxon-name><tp:taxon-name-part taxon-name-part-type="genus">Trilepidea</tp:taxon-name-part></tp:taxon-name></source><volume>119</volume>: <fpage>3</fpage>–<lpage>9</lpage>. <ext-link ext-link-type="uri" xlink:href="http://www.nzpcn.org.nz/publications/Trilepidea-119-131027b.pdf" xlink:type="simple">http://www.nzpcn.org.nz/publications/Trilepidea-119-131027b.pdf</ext-link></mixed-citation></ref><ref id="B102"><mixed-citation xmlns:xlink="http://www.w3.org/1999/xlink" xlink:type="simple"><person-group><name name-style="western"><surname>Orsman</surname><given-names>HW</given-names></name></person-group> (<year>1997</year>) <source>The dictionary of New Zealand English</source>. <publisher-name>OUP</publisher-name>, <publisher-loc>Auckland</publisher-loc>.</mixed-citation></ref><ref id="B82"><mixed-citation xmlns:xlink="http://www.w3.org/1999/xlink" xlink:type="simple"><person-group><name name-style="western"><surname>Kirk</surname><given-names>T</given-names></name></person-group> (<year>1889</year>) <source>The Forest Flora of New Zealand</source>. <publisher-name>Government Printer</publisher-name>, <publisher-loc>Wellington</publisher-loc>.</mixed-citation></ref><ref id="B130"><mixed-citation xmlns:xlink="http://www.w3.org/1999/xlink" xlink:type="simple"><person-group><name name-style="western"><surname>Townsend</surname><given-names>AJ</given-names></name><name name-style="western"><surname>de Lange</surname><given-names>PJ</given-names></name><name name-style="western"><surname>Norton</surname><given-names>DA</given-names></name><name name-style="western"><surname>Molloy</surname><given-names>J</given-names></name><name name-style="western"><surname>Miskelly</surname><given-names>C</given-names></name><name name-style="western"><surname>Duffy</surname><given-names>C</given-names></name></person-group> (<year>2008</year>) <source>The New Zealand Threat Classification System manual</source>. <publisher-name>Department of Conservation</publisher-name>, <publisher-loc>Wellington</publisher-loc>. <ext-link ext-link-type="uri" xlink:href="http://www.doc.govt.nz/publications/conservation/nz-threat-classification-system/nz-threat-classification-system-manual-2008/" xlink:type="simple">http://www.doc.govt.nz/publications/conservation/nz-threat-classification-system/nz-threat-classification-system-manual-2008/</ext-link></mixed-citation></ref></ref-list></tp:taxon-treatment>
